# Supplementary material for: Function and Engineering of a Food Enzyme Under Coupled High-Temperature–Pressure Conditions: Insights from Molecular Dynamics Simulation and Experimental Validation
Source: Foods. 2025 Jul 16;14(14):2485. doi: 10.3390/foods14142485 (PMC12294462; doi:10.3390/foods14142485)
Supplement: Supplementary file 1 [file foods-14-02485-s001.zip]

Archive with 1 entries (1 files):
- foods-3727722-supplementary.csv
