# Supplementary material for: Function and Engineering of a Food Enzyme Under Coupled High-Temperature–Pressure Conditions: Insights from Molecular Dynamics Simulation and Experimental Validation
Source: Foods. 2025 Jul 16;14(14):2485. doi: 10.3390/foods14142485 (PMC12294462; doi:10.3390/foods14142485)
Supplement: Supplementary file 1 [file foods-14-02485-s001.zip › foods-3727722-supplementary.csv]

mutant	sequence	pmpnn_state1	pmpnn_state2	pmpnn_state1_scaled	pmpnn_state2_scaled	pmpnn_scaled_mean	state1_bias	state2_bias	assignment
V370Y	LHLKSVEELAPLLASKSLSPVELTKAILDFAEESQPKINSYMAFYREEALARAKEVEQEILQGHYKGMYHGIPMALKDNLYFKDKITTMSSKIHKDFVSDYDATVVEKLRDAGVIFTGKLSMHEYAWGITNNNPHYGPVRNPWDLDKIPGGSSGGSGAAVAAGASVASLGTDTAGSIRIPSSACGIVGLKPTHGRVSKYGCYPLAWSLDHIGPMTKTVKDAAGLLEVIAGFDHQDPTCVNVPVDNYEKQLTGNIKDLVIGINEEYFFNNVDADVEKAVRASIQSLVDSGAKVEVVRIPSLQYAEWAELVTSLSEAAAIHHSDLQKRPQDFGDDIRLLFELGELPSAVDYLQAQQVRRQIKQEFTEIFNKYDVLISPTLPIVASTIGDDFAELNGQKVDL…	2.7630005	-9.832825	2.0294333	-2.5467951	-0.25868094	4.576228	-4.576228	low
N79F	LHLKSVEELAPLLASKSLSPVELTKAILDFAEESQPKINSYMAFYREEALARAKEVEQEILQGHYKGMYHGIPMALKDFLYFKDKITTMSSKIHKDFVSDYDATVVEKLRDAGVIFTGKLSMHEYAWGITNNNPHYGPVRNPWDLDKIPGGSSGGSGAAVAAGASVASLGTDTAGSIRIPSSACGIVGLKPTHGRVSKYGCYPLAWSLDHIGPMTKTVKDAAGLLEVIAGFDHQDPTCVNVPVDNYEKQLTGNIKDLVIGINEEYFFNNVDADVEKAVRASIQSLVDSGAKVEVVRIPSLQYAEWAELVTSLSEAAAIHHSDLQKRPQDFGDDIRLLFELGELPSAVDYLQAQQVRRQIKQEFTEIFNKVDVLISPTLPIVASTIGDDFAELNGQKVDL…	3.0372925	-9.407043	2.127218	-2.3900938	-0.1314379	4.517312	-4.517312	low
G260L	LHLKSVEELAPLLASKSLSPVELTKAILDFAEESQPKINSYMAFYREEALARAKEVEQEILQGHYKGMYHGIPMALKDNLYFKDKITTMSSKIHKDFVSDYDATVVEKLRDAGVIFTGKLSMHEYAWGITNNNPHYGPVRNPWDLDKIPGGSSGGSGAAVAAGASVASLGTDTAGSIRIPSSACGIVGLKPTHGRVSKYGCYPLAWSLDHIGPMTKTVKDAAGLLEVIAGFDHQDPTCVNVPVDNYEKQLTGNIKDLVILINEEYFFNNVDADVEKAVRASIQSLVDSGAKVEVVRIPSLQYAEWAELVTSLSEAAAIHHSDLQKRPQDFGDDIRLLFELGELPSAVDYLQAQQVRRQIKQEFTEIFNKVDVLISPTLPIVASTIGDDFAELNGQKVDL…	-7.980835	-19.52472	-1.8007392	-6.1137247	-3.957232	4.3129854	-4.3129854	low
G260I	LHLKSVEELAPLLASKSLSPVELTKAILDFAEESQPKINSYMAFYREEALARAKEVEQEILQGHYKGMYHGIPMALKDNLYFKDKITTMSSKIHKDFVSDYDATVVEKLRDAGVIFTGKLSMHEYAWGITNNNPHYGPVRNPWDLDKIPGGSSGGSGAAVAAGASVASLGTDTAGSIRIPSSACGIVGLKPTHGRVSKYGCYPLAWSLDHIGPMTKTVKDAAGLLEVIAGFDHQDPTCVNVPVDNYEKQLTGNIKDLVIIINEEYFFNNVDADVEKAVRASIQSLVDSGAKVEVVRIPSLQYAEWAELVTSLSEAAAIHHSDLQKRPQDFGDDIRLLFELGELPSAVDYLQAQQVRRQIKQEFTEIFNKVDVLISPTLPIVASTIGDDFAELNGQKVDL…	-8.748657	-20.024841	-2.0744674	-6.2977858	-4.1861267	4.223318	-4.223318	low
N79W	LHLKSVEELAPLLASKSLSPVELTKAILDFAEESQPKINSYMAFYREEALARAKEVEQEILQGHYKGMYHGIPMALKDWLYFKDKITTMSSKIHKDFVSDYDATVVEKLRDAGVIFTGKLSMHEYAWGITNNNPHYGPVRNPWDLDKIPGGSSGGSGAAVAAGASVASLGTDTAGSIRIPSSACGIVGLKPTHGRVSKYGCYPLAWSLDHIGPMTKTVKDAAGLLEVIAGFDHQDPTCVNVPVDNYEKQLTGNIKDLVIGINEEYFFNNVDADVEKAVRASIQSLVDSGAKVEVVRIPSLQYAEWAELVTSLSEAAAIHHSDLQKRPQDFGDDIRLLFELGELPSAVDYLQAQQVRRQIKQEFTEIFNKVDVLISPTLPIVASTIGDDFAELNGQKVDL…	2.8597412	-8.53717	2.0639212	-2.0699525	-0.0030156374	4.133874	-4.133874	low
G260V	LHLKSVEELAPLLASKSLSPVELTKAILDFAEESQPKINSYMAFYREEALARAKEVEQEILQGHYKGMYHGIPMALKDNLYFKDKITTMSSKIHKDFVSDYDATVVEKLRDAGVIFTGKLSMHEYAWGITNNNPHYGPVRNPWDLDKIPGGSSGGSGAAVAAGASVASLGTDTAGSIRIPSSACGIVGLKPTHGRVSKYGCYPLAWSLDHIGPMTKTVKDAAGLLEVIAGFDHQDPTCVNVPVDNYEKQLTGNIKDLVIVINEEYFFNNVDADVEKAVRASIQSLVDSGAKVEVVRIPSLQYAEWAELVTSLSEAAAIHHSDLQKRPQDFGDDIRLLFELGELPSAVDYLQAQQVRRQIKQEFTEIFNKVDVLISPTLPIVASTIGDDFAELNGQKVDL…	-8.142456	-18.28534	-1.8583571	-5.657593	-3.7579749	3.7992358	-3.7992358	low
V370F	LHLKSVEELAPLLASKSLSPVELTKAILDFAEESQPKINSYMAFYREEALARAKEVEQEILQGHYKGMYHGIPMALKDNLYFKDKITTMSSKIHKDFVSDYDATVVEKLRDAGVIFTGKLSMHEYAWGITNNNPHYGPVRNPWDLDKIPGGSSGGSGAAVAAGASVASLGTDTAGSIRIPSSACGIVGLKPTHGRVSKYGCYPLAWSLDHIGPMTKTVKDAAGLLEVIAGFDHQDPTCVNVPVDNYEKQLTGNIKDLVIGINEEYFFNNVDADVEKAVRASIQSLVDSGAKVEVVRIPSLQYAEWAELVTSLSEAAAIHHSDLQKRPQDFGDDIRLLFELGELPSAVDYLQAQQVRRQIKQEFTEIFNKFDVLISPTLPIVASTIGDDFAELNGQKVDL…	0.38916016	-9.926331	1.1831601	-2.5812082	-0.6990241	3.7643683	-3.7643683	low
G67N	LHLKSVEELAPLLASKSLSPVELTKAILDFAEESQPKINSYMAFYREEALARAKEVEQEILQGHYKNMYHGIPMALKDNLYFKDKITTMSSKIHKDFVSDYDATVVEKLRDAGVIFTGKLSMHEYAWGITNNNPHYGPVRNPWDLDKIPGGSSGGSGAAVAAGASVASLGTDTAGSIRIPSSACGIVGLKPTHGRVSKYGCYPLAWSLDHIGPMTKTVKDAAGLLEVIAGFDHQDPTCVNVPVDNYEKQLTGNIKDLVIGINEEYFFNNVDADVEKAVRASIQSLVDSGAKVEVVRIPSLQYAEWAELVTSLSEAAAIHHSDLQKRPQDFGDDIRLLFELGELPSAVDYLQAQQVRRQIKQEFTEIFNKVDVLISPTLPIVASTIGDDFAELNGQKVDL…	3.4083862	-6.51947	2.259513	-1.3273736	0.46606964	3.5868864	-3.5868864	low
N79Y	LHLKSVEELAPLLASKSLSPVELTKAILDFAEESQPKINSYMAFYREEALARAKEVEQEILQGHYKGMYHGIPMALKDYLYFKDKITTMSSKIHKDFVSDYDATVVEKLRDAGVIFTGKLSMHEYAWGITNNNPHYGPVRNPWDLDKIPGGSSGGSGAAVAAGASVASLGTDTAGSIRIPSSACGIVGLKPTHGRVSKYGCYPLAWSLDHIGPMTKTVKDAAGLLEVIAGFDHQDPTCVNVPVDNYEKQLTGNIKDLVIGINEEYFFNNVDADVEKAVRASIQSLVDSGAKVEVVRIPSLQYAEWAELVTSLSEAAAIHHSDLQKRPQDFGDDIRLLFELGELPSAVDYLQAQQVRRQIKQEFTEIFNKVDVLISPTLPIVASTIGDDFAELNGQKVDL…	1.567749	-8.294067	1.6033266	-1.9804827	-0.18857807	3.5838094	-3.5838094	low
L343R	LHLKSVEELAPLLASKSLSPVELTKAILDFAEESQPKINSYMAFYREEALARAKEVEQEILQGHYKGMYHGIPMALKDNLYFKDKITTMSSKIHKDFVSDYDATVVEKLRDAGVIFTGKLSMHEYAWGITNNNPHYGPVRNPWDLDKIPGGSSGGSGAAVAAGASVASLGTDTAGSIRIPSSACGIVGLKPTHGRVSKYGCYPLAWSLDHIGPMTKTVKDAAGLLEVIAGFDHQDPTCVNVPVDNYEKQLTGNIKDLVIGINEEYFFNNVDADVEKAVRASIQSLVDSGAKVEVVRIPSLQYAEWAELVTSLSEAAAIHHSDLQKRPQDFGDDIRLLFELGERPSAVDYLQAQQVRRQIKQEFTEIFNKVDVLISPTLPIVASTIGDDFAELNGQKVDL…	-0.13830566	-9.403259	0.99511874	-2.3887012	-0.69679123	3.38382	-3.38382	low
G260C	LHLKSVEELAPLLASKSLSPVELTKAILDFAEESQPKINSYMAFYREEALARAKEVEQEILQGHYKGMYHGIPMALKDNLYFKDKITTMSSKIHKDFVSDYDATVVEKLRDAGVIFTGKLSMHEYAWGITNNNPHYGPVRNPWDLDKIPGGSSGGSGAAVAAGASVASLGTDTAGSIRIPSSACGIVGLKPTHGRVSKYGCYPLAWSLDHIGPMTKTVKDAAGLLEVIAGFDHQDPTCVNVPVDNYEKQLTGNIKDLVICINEEYFFNNVDADVEKAVRASIQSLVDSGAKVEVVRIPSLQYAEWAELVTSLSEAAAIHHSDLQKRPQDFGDDIRLLFELGELPSAVDYLQAQQVRRQIKQEFTEIFNKVDVLISPTLPIVASTIGDDFAELNGQKVDL…	-7.581726	-16.605164	-1.658457	-5.039234	-3.3488455	3.3807771	-3.3807771	low
E293F	LHLKSVEELAPLLASKSLSPVELTKAILDFAEESQPKINSYMAFYREEALARAKEVEQEILQGHYKGMYHGIPMALKDNLYFKDKITTMSSKIHKDFVSDYDATVVEKLRDAGVIFTGKLSMHEYAWGITNNNPHYGPVRNPWDLDKIPGGSSGGSGAAVAAGASVASLGTDTAGSIRIPSSACGIVGLKPTHGRVSKYGCYPLAWSLDHIGPMTKTVKDAAGLLEVIAGFDHQDPTCVNVPVDNYEKQLTGNIKDLVIGINEEYFFNNVDADVEKAVRASIQSLVDSGAKVFVVRIPSLQYAEWAELVTSLSEAAAIHHSDLQKRPQDFGDDIRLLFELGELPSAVDYLQAQQVRRQIKQEFTEIFNKVDVLISPTLPIVASTIGDDFAELNGQKVDL…	1.3120117	-7.7424927	1.5121564	-1.7774855	-0.13266456	3.2896419	-3.2896419	low
A205I	LHLKSVEELAPLLASKSLSPVELTKAILDFAEESQPKINSYMAFYREEALARAKEVEQEILQGHYKGMYHGIPMALKDNLYFKDKITTMSSKIHKDFVSDYDATVVEKLRDAGVIFTGKLSMHEYAWGITNNNPHYGPVRNPWDLDKIPGGSSGGSGAAVAAGASVASLGTDTAGSIRIPSSACGIVGLKPTHGRVSKYGCYPLIWSLDHIGPMTKTVKDAAGLLEVIAGFDHQDPTCVNVPVDNYEKQLTGNIKDLVIGINEEYFFNNVDADVEKAVRASIQSLVDSGAKVEVVRIPSLQYAEWAELVTSLSEAAAIHHSDLQKRPQDFGDDIRLLFELGELPSAVDYLQAQQVRRQIKQEFTEIFNKVDVLISPTLPIVASTIGDDFAELNGQKVDL…	2.9448242	-5.803406	2.0942533	-1.0638388	0.51520723	3.158092	-3.158092	low
L350P	LHLKSVEELAPLLASKSLSPVELTKAILDFAEESQPKINSYMAFYREEALARAKEVEQEILQGHYKGMYHGIPMALKDNLYFKDKITTMSSKIHKDFVSDYDATVVEKLRDAGVIFTGKLSMHEYAWGITNNNPHYGPVRNPWDLDKIPGGSSGGSGAAVAAGASVASLGTDTAGSIRIPSSACGIVGLKPTHGRVSKYGCYPLAWSLDHIGPMTKTVKDAAGLLEVIAGFDHQDPTCVNVPVDNYEKQLTGNIKDLVIGINEEYFFNNVDADVEKAVRASIQSLVDSGAKVEVVRIPSLQYAEWAELVTSLSEAAAIHHSDLQKRPQDFGDDIRLLFELGELPSAVDYPQAQQVRRQIKQEFTEIFNKVDVLISPTLPIVASTIGDDFAELNGQKVDL…	3.1798706	-5.524475	2.1780472	-0.96118337	0.60843194	3.1392305	-3.1392305	low
T192D	LHLKSVEELAPLLASKSLSPVELTKAILDFAEESQPKINSYMAFYREEALARAKEVEQEILQGHYKGMYHGIPMALKDNLYFKDKITTMSSKIHKDFVSDYDATVVEKLRDAGVIFTGKLSMHEYAWGITNNNPHYGPVRNPWDLDKIPGGSSGGSGAAVAAGASVASLGTDTAGSIRIPSSACGIVGLKPDHGRVSKYGCYPLAWSLDHIGPMTKTVKDAAGLLEVIAGFDHQDPTCVNVPVDNYEKQLTGNIKDLVIGINEEYFFNNVDADVEKAVRASIQSLVDSGAKVEVVRIPSLQYAEWAELVTSLSEAAAIHHSDLQKRPQDFGDDIRLLFELGELPSAVDYLQAQQVRRQIKQEFTEIFNKVDVLISPTLPIVASTIGDDFAELNGQKVDL…	2.3762817	-6.274353	1.8915681	-1.2371626	0.32720274	3.1287308	-3.1287308	low
V370H	LHLKSVEELAPLLASKSLSPVELTKAILDFAEESQPKINSYMAFYREEALARAKEVEQEILQGHYKGMYHGIPMALKDNLYFKDKITTMSSKIHKDFVSDYDATVVEKLRDAGVIFTGKLSMHEYAWGITNNNPHYGPVRNPWDLDKIPGGSSGGSGAAVAAGASVASLGTDTAGSIRIPSSACGIVGLKPTHGRVSKYGCYPLAWSLDHIGPMTKTVKDAAGLLEVIAGFDHQDPTCVNVPVDNYEKQLTGNIKDLVIGINEEYFFNNVDADVEKAVRASIQSLVDSGAKVEVVRIPSLQYAEWAELVTSLSEAAAIHHSDLQKRPQDFGDDIRLLFELGELPSAVDYLQAQQVRRQIKQEFTEIFNKHDVLISPTLPIVASTIGDDFAELNGQKVDL…	-1.7944336	-10.241272	0.40470994	-2.6971169	-1.1462035	3.1018267	-3.1018267	low
V370W	LHLKSVEELAPLLASKSLSPVELTKAILDFAEESQPKINSYMAFYREEALARAKEVEQEILQGHYKGMYHGIPMALKDNLYFKDKITTMSSKIHKDFVSDYDATVVEKLRDAGVIFTGKLSMHEYAWGITNNNPHYGPVRNPWDLDKIPGGSSGGSGAAVAAGASVASLGTDTAGSIRIPSSACGIVGLKPTHGRVSKYGCYPLAWSLDHIGPMTKTVKDAAGLLEVIAGFDHQDPTCVNVPVDNYEKQLTGNIKDLVIGINEEYFFNNVDADVEKAVRASIQSLVDSGAKVEVVRIPSLQYAEWAELVTSLSEAAAIHHSDLQKRPQDFGDDIRLLFELGELPSAVDYLQAQQVRRQIKQEFTEIFNKWDVLISPTLPIVASTIGDDFAELNGQKVDL…	-2.0722656	-10.315796	0.30566293	-2.724544	-1.2094406	3.030207	-3.030207	low
A205M	LHLKSVEELAPLLASKSLSPVELTKAILDFAEESQPKINSYMAFYREEALARAKEVEQEILQGHYKGMYHGIPMALKDNLYFKDKITTMSSKIHKDFVSDYDATVVEKLRDAGVIFTGKLSMHEYAWGITNNNPHYGPVRNPWDLDKIPGGSSGGSGAAVAAGASVASLGTDTAGSIRIPSSACGIVGLKPTHGRVSKYGCYPLMWSLDHIGPMTKTVKDAAGLLEVIAGFDHQDPTCVNVPVDNYEKQLTGNIKDLVIGINEEYFFNNVDADVEKAVRASIQSLVDSGAKVEVVRIPSLQYAEWAELVTSLSEAAAIHHSDLQKRPQDFGDDIRLLFELGELPSAVDYLQAQQVRRQIKQEFTEIFNKVDVLISPTLPIVASTIGDDFAELNGQKVDL…	1.5999756	-6.750305	1.6148154	-1.4123284	0.101243496	3.0271437	-3.0271437	low
A205F	LHLKSVEELAPLLASKSLSPVELTKAILDFAEESQPKINSYMAFYREEALARAKEVEQEILQGHYKGMYHGIPMALKDNLYFKDKITTMSSKIHKDFVSDYDATVVEKLRDAGVIFTGKLSMHEYAWGITNNNPHYGPVRNPWDLDKIPGGSSGGSGAAVAAGASVASLGTDTAGSIRIPSSACGIVGLKPTHGRVSKYGCYPLFWSLDHIGPMTKTVKDAAGLLEVIAGFDHQDPTCVNVPVDNYEKQLTGNIKDLVIGINEEYFFNNVDADVEKAVRASIQSLVDSGAKVEVVRIPSLQYAEWAELVTSLSEAAAIHHSDLQKRPQDFGDDIRLLFELGELPSAVDYLQAQQVRRQIKQEFTEIFNKVDVLISPTLPIVASTIGDDFAELNGQKVDL…	0.36120605	-7.8322144	1.1731944	-1.8105059	-0.31865573	2.9837003	-2.9837003	low
G260M	LHLKSVEELAPLLASKSLSPVELTKAILDFAEESQPKINSYMAFYREEALARAKEVEQEILQGHYKGMYHGIPMALKDNLYFKDKITTMSSKIHKDFVSDYDATVVEKLRDAGVIFTGKLSMHEYAWGITNNNPHYGPVRNPWDLDKIPGGSSGGSGAAVAAGASVASLGTDTAGSIRIPSSACGIVGLKPTHGRVSKYGCYPLAWSLDHIGPMTKTVKDAAGLLEVIAGFDHQDPTCVNVPVDNYEKQLTGNIKDLVIMINEEYFFNNVDADVEKAVRASIQSLVDSGAKVEVVRIPSLQYAEWAELVTSLSEAAAIHHSDLQKRPQDFGDDIRLLFELGELPSAVDYLQAQQVRRQIKQEFTEIFNKVDVLISPTLPIVASTIGDDFAELNGQKVDL…	-7.201538	-15.151062	-1.5229203	-4.504078	-3.013499	2.9811578	-2.9811578	low
E307P	LHLKSVEELAPLLASKSLSPVELTKAILDFAEESQPKINSYMAFYREEALARAKEVEQEILQGHYKGMYHGIPMALKDNLYFKDKITTMSSKIHKDFVSDYDATVVEKLRDAGVIFTGKLSMHEYAWGITNNNPHYGPVRNPWDLDKIPGGSSGGSGAAVAAGASVASLGTDTAGSIRIPSSACGIVGLKPTHGRVSKYGCYPLAWSLDHIGPMTKTVKDAAGLLEVIAGFDHQDPTCVNVPVDNYEKQLTGNIKDLVIGINEEYFFNNVDADVEKAVRASIQSLVDSGAKVEVVRIPSLQYAEWAPLVTSLSEAAAIHHSDLQKRPQDFGDDIRLLFELGELPSAVDYLQAQQVRRQIKQEFTEIFNKVDVLISPTLPIVASTIGDDFAELNGQKVDL…	4.6436157	-3.6643066	2.6998715	-0.27658144	1.211645	2.976453	-2.976453	low
G67R	LHLKSVEELAPLLASKSLSPVELTKAILDFAEESQPKINSYMAFYREEALARAKEVEQEILQGHYKRMYHGIPMALKDNLYFKDKITTMSSKIHKDFVSDYDATVVEKLRDAGVIFTGKLSMHEYAWGITNNNPHYGPVRNPWDLDKIPGGSSGGSGAAVAAGASVASLGTDTAGSIRIPSSACGIVGLKPTHGRVSKYGCYPLAWSLDHIGPMTKTVKDAAGLLEVIAGFDHQDPTCVNVPVDNYEKQLTGNIKDLVIGINEEYFFNNVDADVEKAVRASIQSLVDSGAKVEVVRIPSLQYAEWAELVTSLSEAAAIHHSDLQKRPQDFGDDIRLLFELGELPSAVDYLQAQQVRRQIKQEFTEIFNKVDVLISPTLPIVASTIGDDFAELNGQKVDL…	0.8547363	-7.310608	1.3491378	-1.6185379	-0.13470006	2.9676757	-2.9676757	low
G260W	LHLKSVEELAPLLASKSLSPVELTKAILDFAEESQPKINSYMAFYREEALARAKEVEQEILQGHYKGMYHGIPMALKDNLYFKDKITTMSSKIHKDFVSDYDATVVEKLRDAGVIFTGKLSMHEYAWGITNNNPHYGPVRNPWDLDKIPGGSSGGSGAAVAAGASVASLGTDTAGSIRIPSSACGIVGLKPTHGRVSKYGCYPLAWSLDHIGPMTKTVKDAAGLLEVIAGFDHQDPTCVNVPVDNYEKQLTGNIKDLVIWINEEYFFNNVDADVEKAVRASIQSLVDSGAKVEVVRIPSLQYAEWAELVTSLSEAAAIHHSDLQKRPQDFGDDIRLLFELGELPSAVDYLQAQQVRRQIKQEFTEIFNKVDVLISPTLPIVASTIGDDFAELNGQKVDL…	-7.8183594	-15.687805	-1.7428167	-4.701617	-3.2222166	2.9588	-2.9588	low
A205N	LHLKSVEELAPLLASKSLSPVELTKAILDFAEESQPKINSYMAFYREEALARAKEVEQEILQGHYKGMYHGIPMALKDNLYFKDKITTMSSKIHKDFVSDYDATVVEKLRDAGVIFTGKLSMHEYAWGITNNNPHYGPVRNPWDLDKIPGGSSGGSGAAVAAGASVASLGTDTAGSIRIPSSACGIVGLKPTHGRVSKYGCYPLNWSLDHIGPMTKTVKDAAGLLEVIAGFDHQDPTCVNVPVDNYEKQLTGNIKDLVIGINEEYFFNNVDADVEKAVRASIQSLVDSGAKVEVVRIPSLQYAEWAELVTSLSEAAAIHHSDLQKRPQDFGDDIRLLFELGELPSAVDYLQAQQVRRQIKQEFTEIFNKVDVLISPTLPIVASTIGDDFAELNGQKVDL…	2.6490479	-5.4989014	1.9888091	-0.95177144	0.5185188	2.9405806	-2.9405806	low
A205L	LHLKSVEELAPLLASKSLSPVELTKAILDFAEESQPKINSYMAFYREEALARAKEVEQEILQGHYKGMYHGIPMALKDNLYFKDKITTMSSKIHKDFVSDYDATVVEKLRDAGVIFTGKLSMHEYAWGITNNNPHYGPVRNPWDLDKIPGGSSGGSGAAVAAGASVASLGTDTAGSIRIPSSACGIVGLKPTHGRVSKYGCYPLLWSLDHIGPMTKTVKDAAGLLEVIAGFDHQDPTCVNVPVDNYEKQLTGNIKDLVIGINEEYFFNNVDADVEKAVRASIQSLVDSGAKVEVVRIPSLQYAEWAELVTSLSEAAAIHHSDLQKRPQDFGDDIRLLFELGELPSAVDYLQAQQVRRQIKQEFTEIFNKVDVLISPTLPIVASTIGDDFAELNGQKVDL…	1.7797852	-6.2366333	1.6789173	-1.2232805	0.22781837	2.9021978	-2.9021978	low
A205V	LHLKSVEELAPLLASKSLSPVELTKAILDFAEESQPKINSYMAFYREEALARAKEVEQEILQGHYKGMYHGIPMALKDNLYFKDKITTMSSKIHKDFVSDYDATVVEKLRDAGVIFTGKLSMHEYAWGITNNNPHYGPVRNPWDLDKIPGGSSGGSGAAVAAGASVASLGTDTAGSIRIPSSACGIVGLKPTHGRVSKYGCYPLVWSLDHIGPMTKTVKDAAGLLEVIAGFDHQDPTCVNVPVDNYEKQLTGNIKDLVIGINEEYFFNNVDADVEKAVRASIQSLVDSGAKVEVVRIPSLQYAEWAELVTSLSEAAAIHHSDLQKRPQDFGDDIRLLFELGELPSAVDYLQAQQVRRQIKQEFTEIFNKVDVLISPTLPIVASTIGDDFAELNGQKVDL…	3.5266113	-4.5129395	2.30166	-0.5889057	0.8563772	2.8905659	-2.8905659	low
K190S	LHLKSVEELAPLLASKSLSPVELTKAILDFAEESQPKINSYMAFYREEALARAKEVEQEILQGHYKGMYHGIPMALKDNLYFKDKITTMSSKIHKDFVSDYDATVVEKLRDAGVIFTGKLSMHEYAWGITNNNPHYGPVRNPWDLDKIPGGSSGGSGAAVAAGASVASLGTDTAGSIRIPSSACGIVGLSPTHGRVSKYGCYPLAWSLDHIGPMTKTVKDAAGLLEVIAGFDHQDPTCVNVPVDNYEKQLTGNIKDLVIGINEEYFFNNVDADVEKAVRASIQSLVDSGAKVEVVRIPSLQYAEWAELVTSLSEAAAIHHSDLQKRPQDFGDDIRLLFELGELPSAVDYLQAQQVRRQIKQEFTEIFNKVDVLISPTLPIVASTIGDDFAELNGQKVDL…	0.92211914	-6.9716797	1.3731598	-1.4938015	-0.060320854	2.8669612	-2.8669612	low
G260F	LHLKSVEELAPLLASKSLSPVELTKAILDFAEESQPKINSYMAFYREEALARAKEVEQEILQGHYKGMYHGIPMALKDNLYFKDKITTMSSKIHKDFVSDYDATVVEKLRDAGVIFTGKLSMHEYAWGITNNNPHYGPVRNPWDLDKIPGGSSGGSGAAVAAGASVASLGTDTAGSIRIPSSACGIVGLKPTHGRVSKYGCYPLAWSLDHIGPMTKTVKDAAGLLEVIAGFDHQDPTCVNVPVDNYEKQLTGNIKDLVIFINEEYFFNNVDADVEKAVRASIQSLVDSGAKVEVVRIPSLQYAEWAELVTSLSEAAAIHHSDLQKRPQDFGDDIRLLFELGELPSAVDYLQAQQVRRQIKQEFTEIFNKVDVLISPTLPIVASTIGDDFAELNGQKVDL…	-6.9692383	-14.581848	-1.4401054	-4.2945886	-2.867347	2.8544831	-2.8544831	low
V370N	LHLKSVEELAPLLASKSLSPVELTKAILDFAEESQPKINSYMAFYREEALARAKEVEQEILQGHYKGMYHGIPMALKDNLYFKDKITTMSSKIHKDFVSDYDATVVEKLRDAGVIFTGKLSMHEYAWGITNNNPHYGPVRNPWDLDKIPGGSSGGSGAAVAAGASVASLGTDTAGSIRIPSSACGIVGLKPTHGRVSKYGCYPLAWSLDHIGPMTKTVKDAAGLLEVIAGFDHQDPTCVNVPVDNYEKQLTGNIKDLVIGINEEYFFNNVDADVEKAVRASIQSLVDSGAKVEVVRIPSLQYAEWAELVTSLSEAAAIHHSDLQKRPQDFGDDIRLLFELGELPSAVDYLQAQQVRRQIKQEFTEIFNKNDVLISPTLPIVASTIGDDFAELNGQKVDL…	-2.2609863	-9.919983	0.2383841	-2.578872	-1.170244	2.817256	-2.817256	low
T171W	LHLKSVEELAPLLASKSLSPVELTKAILDFAEESQPKINSYMAFYREEALARAKEVEQEILQGHYKGMYHGIPMALKDNLYFKDKITTMSSKIHKDFVSDYDATVVEKLRDAGVIFTGKLSMHEYAWGITNNNPHYGPVRNPWDLDKIPGGSSGGSGAAVAAGASVASLGWDTAGSIRIPSSACGIVGLKPTHGRVSKYGCYPLAWSLDHIGPMTKTVKDAAGLLEVIAGFDHQDPTCVNVPVDNYEKQLTGNIKDLVIGINEEYFFNNVDADVEKAVRASIQSLVDSGAKVEVVRIPSLQYAEWAELVTSLSEAAAIHHSDLQKRPQDFGDDIRLLFELGELPSAVDYLQAQQVRRQIKQEFTEIFNKVDVLISPTLPIVASTIGDDFAELNGQKVDL…	0.8581543	-6.840332	1.3503562	-1.4454612	-0.047552466	2.7958174	-2.7958174	low
A205E	LHLKSVEELAPLLASKSLSPVELTKAILDFAEESQPKINSYMAFYREEALARAKEVEQEILQGHYKGMYHGIPMALKDNLYFKDKITTMSSKIHKDFVSDYDATVVEKLRDAGVIFTGKLSMHEYAWGITNNNPHYGPVRNPWDLDKIPGGSSGGSGAAVAAGASVASLGTDTAGSIRIPSSACGIVGLKPTHGRVSKYGCYPLEWSLDHIGPMTKTVKDAAGLLEVIAGFDHQDPTCVNVPVDNYEKQLTGNIKDLVIGINEEYFFNNVDADVEKAVRASIQSLVDSGAKVEVVRIPSLQYAEWAELVTSLSEAAAIHHSDLQKRPQDFGDDIRLLFELGELPSAVDYLQAQQVRRQIKQEFTEIFNKVDVLISPTLPIVASTIGDDFAELNGQKVDL…	0.7976074	-6.848633	1.3287714	-1.4485161	-0.05987239	2.7772875	-2.7772875	low
A205Y	LHLKSVEELAPLLASKSLSPVELTKAILDFAEESQPKINSYMAFYREEALARAKEVEQEILQGHYKGMYHGIPMALKDNLYFKDKITTMSSKIHKDFVSDYDATVVEKLRDAGVIFTGKLSMHEYAWGITNNNPHYGPVRNPWDLDKIPGGSSGGSGAAVAAGASVASLGTDTAGSIRIPSSACGIVGLKPTHGRVSKYGCYPLYWSLDHIGPMTKTVKDAAGLLEVIAGFDHQDPTCVNVPVDNYEKQLTGNIKDLVIGINEEYFFNNVDADVEKAVRASIQSLVDSGAKVEVVRIPSLQYAEWAELVTSLSEAAAIHHSDLQKRPQDFGDDIRLLFELGELPSAVDYLQAQQVRRQIKQEFTEIFNKVDVLISPTLPIVASTIGDDFAELNGQKVDL…	-0.604126	-8.176941	0.82905406	-1.9373764	-0.5541612	2.7664304	-2.7664304	low
V372A	LHLKSVEELAPLLASKSLSPVELTKAILDFAEESQPKINSYMAFYREEALARAKEVEQEILQGHYKGMYHGIPMALKDNLYFKDKITTMSSKIHKDFVSDYDATVVEKLRDAGVIFTGKLSMHEYAWGITNNNPHYGPVRNPWDLDKIPGGSSGGSGAAVAAGASVASLGTDTAGSIRIPSSACGIVGLKPTHGRVSKYGCYPLAWSLDHIGPMTKTVKDAAGLLEVIAGFDHQDPTCVNVPVDNYEKQLTGNIKDLVIGINEEYFFNNVDADVEKAVRASIQSLVDSGAKVEVVRIPSLQYAEWAELVTSLSEAAAIHHSDLQKRPQDFGDDIRLLFELGELPSAVDYLQAQQVRRQIKQEFTEIFNKVDALISPTLPIVASTIGDDFAELNGQKVDL…	1.7902222	-5.7783203	1.6826382	-1.0546067	0.31401575	2.7372448	-2.7372448	low
S153Y	LHLKSVEELAPLLASKSLSPVELTKAILDFAEESQPKINSYMAFYREEALARAKEVEQEILQGHYKGMYHGIPMALKDNLYFKDKITTMSSKIHKDFVSDYDATVVEKLRDAGVIFTGKLSMHEYAWGITNNNPHYGPVRNPWDLDKIPGGSYGGSGAAVAAGASVASLGTDTAGSIRIPSSACGIVGLKPTHGRVSKYGCYPLAWSLDHIGPMTKTVKDAAGLLEVIAGFDHQDPTCVNVPVDNYEKQLTGNIKDLVIGINEEYFFNNVDADVEKAVRASIQSLVDSGAKVEVVRIPSLQYAEWAELVTSLSEAAAIHHSDLQKRPQDFGDDIRLLFELGELPSAVDYLQAQQVRRQIKQEFTEIFNKVDVLISPTLPIVASTIGDDFAELNGQKVDL…	-1.4072266	-8.852844	0.54274905	-2.1861305	-0.82169074	2.7288795	-2.7288795	low
L343K	LHLKSVEELAPLLASKSLSPVELTKAILDFAEESQPKINSYMAFYREEALARAKEVEQEILQGHYKGMYHGIPMALKDNLYFKDKITTMSSKIHKDFVSDYDATVVEKLRDAGVIFTGKLSMHEYAWGITNNNPHYGPVRNPWDLDKIPGGSSGGSGAAVAAGASVASLGTDTAGSIRIPSSACGIVGLKPTHGRVSKYGCYPLAWSLDHIGPMTKTVKDAAGLLEVIAGFDHQDPTCVNVPVDNYEKQLTGNIKDLVIGINEEYFFNNVDADVEKAVRASIQSLVDSGAKVEVVRIPSLQYAEWAELVTSLSEAAAIHHSDLQKRPQDFGDDIRLLFELGEKPSAVDYLQAQQVRRQIKQEFTEIFNKVDVLISPTLPIVASTIGDDFAELNGQKVDL…	-1.0233765	-8.461243	0.6795914	-2.0420086	-0.6812086	2.7216	-2.7216	low
S153H	LHLKSVEELAPLLASKSLSPVELTKAILDFAEESQPKINSYMAFYREEALARAKEVEQEILQGHYKGMYHGIPMALKDNLYFKDKITTMSSKIHKDFVSDYDATVVEKLRDAGVIFTGKLSMHEYAWGITNNNPHYGPVRNPWDLDKIPGGSHGGSGAAVAAGASVASLGTDTAGSIRIPSSACGIVGLKPTHGRVSKYGCYPLAWSLDHIGPMTKTVKDAAGLLEVIAGFDHQDPTCVNVPVDNYEKQLTGNIKDLVIGINEEYFFNNVDADVEKAVRASIQSLVDSGAKVEVVRIPSLQYAEWAELVTSLSEAAAIHHSDLQKRPQDFGDDIRLLFELGELPSAVDYLQAQQVRRQIKQEFTEIFNKVDVLISPTLPIVASTIGDDFAELNGQKVDL…	-0.1272583	-7.570862	0.9990571	-1.7143197	-0.3576313	2.7133768	-2.7133768	low
F439D	LHLKSVEELAPLLASKSLSPVELTKAILDFAEESQPKINSYMAFYREEALARAKEVEQEILQGHYKGMYHGIPMALKDNLYFKDKITTMSSKIHKDFVSDYDATVVEKLRDAGVIFTGKLSMHEYAWGITNNNPHYGPVRNPWDLDKIPGGSSGGSGAAVAAGASVASLGTDTAGSIRIPSSACGIVGLKPTHGRVSKYGCYPLAWSLDHIGPMTKTVKDAAGLLEVIAGFDHQDPTCVNVPVDNYEKQLTGNIKDLVIGINEEYFFNNVDADVEKAVRASIQSLVDSGAKVEVVRIPSLQYAEWAELVTSLSEAAAIHHSDLQKRPQDFGDDIRLLFELGELPSAVDYLQAQQVRRQIKQEFTEIFNKVDVLISPTLPIVASTIGDDFAELNGQKVDL…	3.8145752	-3.593933	2.404319	-0.25068173	1.0768187	2.6550007	-2.6550007	low
K190A	LHLKSVEELAPLLASKSLSPVELTKAILDFAEESQPKINSYMAFYREEALARAKEVEQEILQGHYKGMYHGIPMALKDNLYFKDKITTMSSKIHKDFVSDYDATVVEKLRDAGVIFTGKLSMHEYAWGITNNNPHYGPVRNPWDLDKIPGGSSGGSGAAVAAGASVASLGTDTAGSIRIPSSACGIVGLAPTHGRVSKYGCYPLAWSLDHIGPMTKTVKDAAGLLEVIAGFDHQDPTCVNVPVDNYEKQLTGNIKDLVIGINEEYFFNNVDADVEKAVRASIQSLVDSGAKVEVVRIPSLQYAEWAELVTSLSEAAAIHHSDLQKRPQDFGDDIRLLFELGELPSAVDYLQAQQVRRQIKQEFTEIFNKVDVLISPTLPIVASTIGDDFAELNGQKVDL…	0.6311035	-6.6671143	1.2694128	-1.3817115	-0.056149364	2.6511242	-2.6511242	low
G260T	LHLKSVEELAPLLASKSLSPVELTKAILDFAEESQPKINSYMAFYREEALARAKEVEQEILQGHYKGMYHGIPMALKDNLYFKDKITTMSSKIHKDFVSDYDATVVEKLRDAGVIFTGKLSMHEYAWGITNNNPHYGPVRNPWDLDKIPGGSSGGSGAAVAAGASVASLGTDTAGSIRIPSSACGIVGLKPTHGRVSKYGCYPLAWSLDHIGPMTKTVKDAAGLLEVIAGFDHQDPTCVNVPVDNYEKQLTGNIKDLVITINEEYFFNNVDADVEKAVRASIQSLVDSGAKVEVVRIPSLQYAEWAELVTSLSEAAAIHHSDLQKRPQDFGDDIRLLFELGELPSAVDYLQAQQVRRQIKQEFTEIFNKVDVLISPTLPIVASTIGDDFAELNGQKVDL…	-7.92749	-14.950562	-1.7817218	-4.430287	-3.1060042	2.648565	-2.648565	low
E293Y	LHLKSVEELAPLLASKSLSPVELTKAILDFAEESQPKINSYMAFYREEALARAKEVEQEILQGHYKGMYHGIPMALKDNLYFKDKITTMSSKIHKDFVSDYDATVVEKLRDAGVIFTGKLSMHEYAWGITNNNPHYGPVRNPWDLDKIPGGSSGGSGAAVAAGASVASLGTDTAGSIRIPSSACGIVGLKPTHGRVSKYGCYPLAWSLDHIGPMTKTVKDAAGLLEVIAGFDHQDPTCVNVPVDNYEKQLTGNIKDLVIGINEEYFFNNVDADVEKAVRASIQSLVDSGAKVYVVRIPSLQYAEWAELVTSLSEAAAIHHSDLQKRPQDFGDDIRLLFELGELPSAVDYLQAQQVRRQIKQEFTEIFNKVDVLISPTLPIVASTIGDDFAELNGQKVDL…	0.56970215	-6.6949463	1.2475232	-1.3919545	-0.07221568	2.6394777	-2.6394777	low
V370D	LHLKSVEELAPLLASKSLSPVELTKAILDFAEESQPKINSYMAFYREEALARAKEVEQEILQGHYKGMYHGIPMALKDNLYFKDKITTMSSKIHKDFVSDYDATVVEKLRDAGVIFTGKLSMHEYAWGITNNNPHYGPVRNPWDLDKIPGGSSGGSGAAVAAGASVASLGTDTAGSIRIPSSACGIVGLKPTHGRVSKYGCYPLAWSLDHIGPMTKTVKDAAGLLEVIAGFDHQDPTCVNVPVDNYEKQLTGNIKDLVIGINEEYFFNNVDADVEKAVRASIQSLVDSGAKVEVVRIPSLQYAEWAELVTSLSEAAAIHHSDLQKRPQDFGDDIRLLFELGELPSAVDYLQAQQVRRQIKQEFTEIFNKDDVLISPTLPIVASTIGDDFAELNGQKVDL…	-4.4177246	-11.4973755	-0.5304921	-3.1594033	-1.8449477	2.6289113	-2.6289113	low
G67K	LHLKSVEELAPLLASKSLSPVELTKAILDFAEESQPKINSYMAFYREEALARAKEVEQEILQGHYKKMYHGIPMALKDNLYFKDKITTMSSKIHKDFVSDYDATVVEKLRDAGVIFTGKLSMHEYAWGITNNNPHYGPVRNPWDLDKIPGGSSGGSGAAVAAGASVASLGTDTAGSIRIPSSACGIVGLKPTHGRVSKYGCYPLAWSLDHIGPMTKTVKDAAGLLEVIAGFDHQDPTCVNVPVDNYEKQLTGNIKDLVIGINEEYFFNNVDADVEKAVRASIQSLVDSGAKVEVVRIPSLQYAEWAELVTSLSEAAAIHHSDLQKRPQDFGDDIRLLFELGELPSAVDYLQAQQVRRQIKQEFTEIFNKVDVLISPTLPIVASTIGDDFAELNGQKVDL…	0.054992676	-7.1608276	1.0640296	-1.563414	-0.2496922	2.6274436	-2.6274436	low
E362W	LHLKSVEELAPLLASKSLSPVELTKAILDFAEESQPKINSYMAFYREEALARAKEVEQEILQGHYKGMYHGIPMALKDNLYFKDKITTMSSKIHKDFVSDYDATVVEKLRDAGVIFTGKLSMHEYAWGITNNNPHYGPVRNPWDLDKIPGGSSGGSGAAVAAGASVASLGTDTAGSIRIPSSACGIVGLKPTHGRVSKYGCYPLAWSLDHIGPMTKTVKDAAGLLEVIAGFDHQDPTCVNVPVDNYEKQLTGNIKDLVIGINEEYFFNNVDADVEKAVRASIQSLVDSGAKVEVVRIPSLQYAEWAELVTSLSEAAAIHHSDLQKRPQDFGDDIRLLFELGELPSAVDYLQAQQVRRQIKQWFTEIFNKVDVLISPTLPIVASTIGDDFAELNGQKVDL…	2.4355469	-4.817932	1.9126961	-0.7011528	0.60577166	2.613849	-2.613849	low
A205W	LHLKSVEELAPLLASKSLSPVELTKAILDFAEESQPKINSYMAFYREEALARAKEVEQEILQGHYKGMYHGIPMALKDNLYFKDKITTMSSKIHKDFVSDYDATVVEKLRDAGVIFTGKLSMHEYAWGITNNNPHYGPVRNPWDLDKIPGGSSGGSGAAVAAGASVASLGTDTAGSIRIPSSACGIVGLKPTHGRVSKYGCYPLWWSLDHIGPMTKTVKDAAGLLEVIAGFDHQDPTCVNVPVDNYEKQLTGNIKDLVIGINEEYFFNNVDADVEKAVRASIQSLVDSGAKVEVVRIPSLQYAEWAELVTSLSEAAAIHHSDLQKRPQDFGDDIRLLFELGELPSAVDYLQAQQVRRQIKQEFTEIFNKVDVLISPTLPIVASTIGDDFAELNGQKVDL…	-0.47454834	-7.612549	0.8752484	-1.729662	-0.42720678	2.6049104	-2.6049104	low
N79L	LHLKSVEELAPLLASKSLSPVELTKAILDFAEESQPKINSYMAFYREEALARAKEVEQEILQGHYKGMYHGIPMALKDLLYFKDKITTMSSKIHKDFVSDYDATVVEKLRDAGVIFTGKLSMHEYAWGITNNNPHYGPVRNPWDLDKIPGGSSGGSGAAVAAGASVASLGTDTAGSIRIPSSACGIVGLKPTHGRVSKYGCYPLAWSLDHIGPMTKTVKDAAGLLEVIAGFDHQDPTCVNVPVDNYEKQLTGNIKDLVIGINEEYFFNNVDADVEKAVRASIQSLVDSGAKVEVVRIPSLQYAEWAELVTSLSEAAAIHHSDLQKRPQDFGDDIRLLFELGELPSAVDYLQAQQVRRQIKQEFTEIFNKVDVLISPTLPIVASTIGDDFAELNGQKVDL…	0.038513184	-7.0875854	1.0581546	-1.5364585	-0.23915195	2.594613	-2.594613	low
E307W	LHLKSVEELAPLLASKSLSPVELTKAILDFAEESQPKINSYMAFYREEALARAKEVEQEILQGHYKGMYHGIPMALKDNLYFKDKITTMSSKIHKDFVSDYDATVVEKLRDAGVIFTGKLSMHEYAWGITNNNPHYGPVRNPWDLDKIPGGSSGGSGAAVAAGASVASLGTDTAGSIRIPSSACGIVGLKPTHGRVSKYGCYPLAWSLDHIGPMTKTVKDAAGLLEVIAGFDHQDPTCVNVPVDNYEKQLTGNIKDLVIGINEEYFFNNVDADVEKAVRASIQSLVDSGAKVEVVRIPSLQYAEWAWLVTSLSEAAAIHHSDLQKRPQDFGDDIRLLFELGELPSAVDYLQAQQVRRQIKQEFTEIFNKVDVLISPTLPIVASTIGDDFAELNGQKVDL…	1.5402832	-5.605774	1.593535	-0.991104	0.30121547	2.584639	-2.584639	low
G260Y	LHLKSVEELAPLLASKSLSPVELTKAILDFAEESQPKINSYMAFYREEALARAKEVEQEILQGHYKGMYHGIPMALKDNLYFKDKITTMSSKIHKDFVSDYDATVVEKLRDAGVIFTGKLSMHEYAWGITNNNPHYGPVRNPWDLDKIPGGSSGGSGAAVAAGASVASLGTDTAGSIRIPSSACGIVGLKPTHGRVSKYGCYPLAWSLDHIGPMTKTVKDAAGLLEVIAGFDHQDPTCVNVPVDNYEKQLTGNIKDLVIYINEEYFFNNVDADVEKAVRASIQSLVDSGAKVEVVRIPSLQYAEWAELVTSLSEAAAIHHSDLQKRPQDFGDDIRLLFELGELPSAVDYLQAQQVRRQIKQEFTEIFNKVDVLISPTLPIVASTIGDDFAELNGQKVDL…	-6.5619507	-13.447815	-1.2949077	-3.877228	-2.586068	2.5823202	-2.5823202	low
A205H	LHLKSVEELAPLLASKSLSPVELTKAILDFAEESQPKINSYMAFYREEALARAKEVEQEILQGHYKGMYHGIPMALKDNLYFKDKITTMSSKIHKDFVSDYDATVVEKLRDAGVIFTGKLSMHEYAWGITNNNPHYGPVRNPWDLDKIPGGSSGGSGAAVAAGASVASLGTDTAGSIRIPSSACGIVGLKPTHGRVSKYGCYPLHWSLDHIGPMTKTVKDAAGLLEVIAGFDHQDPTCVNVPVDNYEKQLTGNIKDLVIGINEEYFFNNVDADVEKAVRASIQSLVDSGAKVEVVRIPSLQYAEWAELVTSLSEAAAIHHSDLQKRPQDFGDDIRLLFELGELPSAVDYLQAQQVRRQIKQEFTEIFNKVDVLISPTLPIVASTIGDDFAELNGQKVDL…	0.39868164	-6.6504517	1.1865544	-1.3755791	-0.09451234	2.5621336	-2.5621336	low
N79M	LHLKSVEELAPLLASKSLSPVELTKAILDFAEESQPKINSYMAFYREEALARAKEVEQEILQGHYKGMYHGIPMALKDMLYFKDKITTMSSKIHKDFVSDYDATVVEKLRDAGVIFTGKLSMHEYAWGITNNNPHYGPVRNPWDLDKIPGGSSGGSGAAVAAGASVASLGTDTAGSIRIPSSACGIVGLKPTHGRVSKYGCYPLAWSLDHIGPMTKTVKDAAGLLEVIAGFDHQDPTCVNVPVDNYEKQLTGNIKDLVIGINEEYFFNNVDADVEKAVRASIQSLVDSGAKVEVVRIPSLQYAEWAELVTSLSEAAAIHHSDLQKRPQDFGDDIRLLFELGELPSAVDYLQAQQVRRQIKQEFTEIFNKVDVLISPTLPIVASTIGDDFAELNGQKVDL…	-0.31640625	-7.335083	0.93162596	-1.6275456	-0.34795982	2.5591717	-2.5591717	low
G128T	LHLKSVEELAPLLASKSLSPVELTKAILDFAEESQPKINSYMAFYREEALARAKEVEQEILQGHYKGMYHGIPMALKDNLYFKDKITTMSSKIHKDFVSDYDATVVEKLRDAGVIFTGKLSMHEYAWTITNNNPHYGPVRNPWDLDKIPGGSSGGSGAAVAAGASVASLGTDTAGSIRIPSSACGIVGLKPTHGRVSKYGCYPLAWSLDHIGPMTKTVKDAAGLLEVIAGFDHQDPTCVNVPVDNYEKQLTGNIKDLVIGINEEYFFNNVDADVEKAVRASIQSLVDSGAKVEVVRIPSLQYAEWAELVTSLSEAAAIHHSDLQKRPQDFGDDIRLLFELGELPSAVDYLQAQQVRRQIKQEFTEIFNKVDVLISPTLPIVASTIGDDFAELNGQKVDL…	3.385376	-3.7371216	2.2513096	-0.30337968	0.973965	2.5546894	-2.5546894	low
V295I	LHLKSVEELAPLLASKSLSPVELTKAILDFAEESQPKINSYMAFYREEALARAKEVEQEILQGHYKGMYHGIPMALKDNLYFKDKITTMSSKIHKDFVSDYDATVVEKLRDAGVIFTGKLSMHEYAWGITNNNPHYGPVRNPWDLDKIPGGSSGGSGAAVAAGASVASLGTDTAGSIRIPSSACGIVGLKPTHGRVSKYGCYPLAWSLDHIGPMTKTVKDAAGLLEVIAGFDHQDPTCVNVPVDNYEKQLTGNIKDLVIGINEEYFFNNVDADVEKAVRASIQSLVDSGAKVEVIRIPSLQYAEWAELVTSLSEAAAIHHSDLQKRPQDFGDDIRLLFELGELPSAVDYLQAQQVRRQIKQEFTEIFNKVDVLISPTLPIVASTIGDDFAELNGQKVDL…	0.9505615	-6.069153	1.3832994	-1.1616423	0.11082852	2.5449417	-2.5449417	low
S153W	LHLKSVEELAPLLASKSLSPVELTKAILDFAEESQPKINSYMAFYREEALARAKEVEQEILQGHYKGMYHGIPMALKDNLYFKDKITTMSSKIHKDFVSDYDATVVEKLRDAGVIFTGKLSMHEYAWGITNNNPHYGPVRNPWDLDKIPGGSWGGSGAAVAAGASVASLGTDTAGSIRIPSSACGIVGLKPTHGRVSKYGCYPLAWSLDHIGPMTKTVKDAAGLLEVIAGFDHQDPTCVNVPVDNYEKQLTGNIKDLVIGINEEYFFNNVDADVEKAVRASIQSLVDSGAKVEVVRIPSLQYAEWAELVTSLSEAAAIHHSDLQKRPQDFGDDIRLLFELGELPSAVDYLQAQQVRRQIKQEFTEIFNKVDVLISPTLPIVASTIGDDFAELNGQKVDL…	-2.4295654	-9.223816	0.17828572	-2.3226602	-1.0721872	2.500946	-2.500946	low
H233P	LHLKSVEELAPLLASKSLSPVELTKAILDFAEESQPKINSYMAFYREEALARAKEVEQEILQGHYKGMYHGIPMALKDNLYFKDKITTMSSKIHKDFVSDYDATVVEKLRDAGVIFTGKLSMHEYAWGITNNNPHYGPVRNPWDLDKIPGGSSGGSGAAVAAGASVASLGTDTAGSIRIPSSACGIVGLKPTHGRVSKYGCYPLAWSLDHIGPMTKTVKDAAGLLEVIAGFDPQDPTCVNVPVDNYEKQLTGNIKDLVIGINEEYFFNNVDADVEKAVRASIQSLVDSGAKVEVVRIPSLQYAEWAELVTSLSEAAAIHHSDLQKRPQDFGDDIRLLFELGELPSAVDYLQAQQVRRQIKQEFTEIFNKVDVLISPTLPIVASTIGDDFAELNGQKVDL…	3.7608643	-3.189209	2.3851712	-0.1017302	1.1417205	2.4869013	-2.4869013	low
L50E	LHLKSVEELAPLLASKSLSPVELTKAILDFAEESQPKINSYMAFYREEAEARAKEVEQEILQGHYKGMYHGIPMALKDNLYFKDKITTMSSKIHKDFVSDYDATVVEKLRDAGVIFTGKLSMHEYAWGITNNNPHYGPVRNPWDLDKIPGGSSGGSGAAVAAGASVASLGTDTAGSIRIPSSACGIVGLKPTHGRVSKYGCYPLAWSLDHIGPMTKTVKDAAGLLEVIAGFDHQDPTCVNVPVDNYEKQLTGNIKDLVIGINEEYFFNNVDADVEKAVRASIQSLVDSGAKVEVVRIPSLQYAEWAELVTSLSEAAAIHHSDLQKRPQDFGDDIRLLFELGELPSAVDYLQAQQVRRQIKQEFTEIFNKVDVLISPTLPIVASTIGDDFAELNGQKVDL…	-0.5609741	-7.3720093	0.84443766	-1.6411356	-0.39834896	2.4855733	-2.4855733	low
G260E	LHLKSVEELAPLLASKSLSPVELTKAILDFAEESQPKINSYMAFYREEALARAKEVEQEILQGHYKGMYHGIPMALKDNLYFKDKITTMSSKIHKDFVSDYDATVVEKLRDAGVIFTGKLSMHEYAWGITNNNPHYGPVRNPWDLDKIPGGSSGGSGAAVAAGASVASLGTDTAGSIRIPSSACGIVGLKPTHGRVSKYGCYPLAWSLDHIGPMTKTVKDAAGLLEVIAGFDHQDPTCVNVPVDNYEKQLTGNIKDLVIEINEEYFFNNVDADVEKAVRASIQSLVDSGAKVEVVRIPSLQYAEWAELVTSLSEAAAIHHSDLQKRPQDFGDDIRLLFELGELPSAVDYLQAQQVRRQIKQEFTEIFNKVDVLISPTLPIVASTIGDDFAELNGQKVDL…	-6.47406	-13.064331	-1.2635747	-3.7360935	-2.499834	2.472519	-2.472519	low
A205Q	LHLKSVEELAPLLASKSLSPVELTKAILDFAEESQPKINSYMAFYREEALARAKEVEQEILQGHYKGMYHGIPMALKDNLYFKDKITTMSSKIHKDFVSDYDATVVEKLRDAGVIFTGKLSMHEYAWGITNNNPHYGPVRNPWDLDKIPGGSSGGSGAAVAAGASVASLGTDTAGSIRIPSSACGIVGLKPTHGRVSKYGCYPLQWSLDHIGPMTKTVKDAAGLLEVIAGFDHQDPTCVNVPVDNYEKQLTGNIKDLVIGINEEYFFNNVDADVEKAVRASIQSLVDSGAKVEVVRIPSLQYAEWAELVTSLSEAAAIHHSDLQKRPQDFGDDIRLLFELGELPSAVDYLQAQQVRRQIKQEFTEIFNKVDVLISPTLPIVASTIGDDFAELNGQKVDL…	1.4796143	-5.355896	1.5719066	-0.89914083	0.33638287	2.4710474	-2.4710474	low
E293I	LHLKSVEELAPLLASKSLSPVELTKAILDFAEESQPKINSYMAFYREEALARAKEVEQEILQGHYKGMYHGIPMALKDNLYFKDKITTMSSKIHKDFVSDYDATVVEKLRDAGVIFTGKLSMHEYAWGITNNNPHYGPVRNPWDLDKIPGGSSGGSGAAVAAGASVASLGTDTAGSIRIPSSACGIVGLKPTHGRVSKYGCYPLAWSLDHIGPMTKTVKDAAGLLEVIAGFDHQDPTCVNVPVDNYEKQLTGNIKDLVIGINEEYFFNNVDADVEKAVRASIQSLVDSGAKVIVVRIPSLQYAEWAELVTSLSEAAAIHHSDLQKRPQDFGDDIRLLFELGELPSAVDYLQAQQVRRQIKQEFTEIFNKVDVLISPTLPIVASTIGDDFAELNGQKVDL…	-2.0981445	-8.814148	0.2964371	-2.171889	-0.93772596	2.468326	-2.468326	low
D220R	LHLKSVEELAPLLASKSLSPVELTKAILDFAEESQPKINSYMAFYREEALARAKEVEQEILQGHYKGMYHGIPMALKDNLYFKDKITTMSSKIHKDFVSDYDATVVEKLRDAGVIFTGKLSMHEYAWGITNNNPHYGPVRNPWDLDKIPGGSSGGSGAAVAAGASVASLGTDTAGSIRIPSSACGIVGLKPTHGRVSKYGCYPLAWSLDHIGPMTKTVKRAAGLLEVIAGFDHQDPTCVNVPVDNYEKQLTGNIKDLVIGINEEYFFNNVDADVEKAVRASIQSLVDSGAKVEVVRIPSLQYAEWAELVTSLSEAAAIHHSDLQKRPQDFGDDIRLLFELGELPSAVDYLQAQQVRRQIKQEFTEIFNKVDVLISPTLPIVASTIGDDFAELNGQKVDL…	-0.6638794	-7.4224854	0.80775195	-1.6597124	-0.42598024	2.4674644	-2.4674644	low
Y449K	LHLKSVEELAPLLASKSLSPVELTKAILDFAEESQPKINSYMAFYREEALARAKEVEQEILQGHYKGMYHGIPMALKDNLYFKDKITTMSSKIHKDFVSDYDATVVEKLRDAGVIFTGKLSMHEYAWGITNNNPHYGPVRNPWDLDKIPGGSSGGSGAAVAAGASVASLGTDTAGSIRIPSSACGIVGLKPTHGRVSKYGCYPLAWSLDHIGPMTKTVKDAAGLLEVIAGFDHQDPTCVNVPVDNYEKQLTGNIKDLVIGINEEYFFNNVDADVEKAVRASIQSLVDSGAKVEVVRIPSLQYAEWAELVTSLSEAAAIHHSDLQKRPQDFGDDIRLLFELGELPSAVDYLQAQQVRRQIKQEFTEIFNKVDVLISPTLPIVASTIGDDFAELNGQKVDL…	-0.20562744	-6.8934937	0.97111857	-1.4650264	-0.2469539	2.4361448	-2.4361448	low
S176K	LHLKSVEELAPLLASKSLSPVELTKAILDFAEESQPKINSYMAFYREEALARAKEVEQEILQGHYKGMYHGIPMALKDNLYFKDKITTMSSKIHKDFVSDYDATVVEKLRDAGVIFTGKLSMHEYAWGITNNNPHYGPVRNPWDLDKIPGGSSGGSGAAVAAGASVASLGTDTAGKIRIPSSACGIVGLKPTHGRVSKYGCYPLAWSLDHIGPMTKTVKDAAGLLEVIAGFDHQDPTCVNVPVDNYEKQLTGNIKDLVIGINEEYFFNNVDADVEKAVRASIQSLVDSGAKVEVVRIPSLQYAEWAELVTSLSEAAAIHHSDLQKRPQDFGDDIRLLFELGELPSAVDYLQAQQVRRQIKQEFTEIFNKVDVLISPTLPIVASTIGDDFAELNGQKVDL…	2.0650635	-4.6748657	1.7806189	-0.6484998	0.5660596	2.4291186	-2.4291186	low
G67T	LHLKSVEELAPLLASKSLSPVELTKAILDFAEESQPKINSYMAFYREEALARAKEVEQEILQGHYKTMYHGIPMALKDNLYFKDKITTMSSKIHKDFVSDYDATVVEKLRDAGVIFTGKLSMHEYAWGITNNNPHYGPVRNPWDLDKIPGGSSGGSGAAVAAGASVASLGTDTAGSIRIPSSACGIVGLKPTHGRVSKYGCYPLAWSLDHIGPMTKTVKDAAGLLEVIAGFDHQDPTCVNVPVDNYEKQLTGNIKDLVIGINEEYFFNNVDADVEKAVRASIQSLVDSGAKVEVVRIPSLQYAEWAELVTSLSEAAAIHHSDLQKRPQDFGDDIRLLFELGELPSAVDYLQAQQVRRQIKQEFTEIFNKVDVLISPTLPIVASTIGDDFAELNGQKVDL…	-0.6165161	-7.2383423	0.82463694	-1.5919418	-0.38365245	2.4165788	-2.4165788	low
A315I	LHLKSVEELAPLLASKSLSPVELTKAILDFAEESQPKINSYMAFYREEALARAKEVEQEILQGHYKGMYHGIPMALKDNLYFKDKITTMSSKIHKDFVSDYDATVVEKLRDAGVIFTGKLSMHEYAWGITNNNPHYGPVRNPWDLDKIPGGSSGGSGAAVAAGASVASLGTDTAGSIRIPSSACGIVGLKPTHGRVSKYGCYPLAWSLDHIGPMTKTVKDAAGLLEVIAGFDHQDPTCVNVPVDNYEKQLTGNIKDLVIGINEEYFFNNVDADVEKAVRASIQSLVDSGAKVEVVRIPSLQYAEWAELVTSLSEIAAIHHSDLQKRPQDFGDDIRLLFELGELPSAVDYLQAQQVRRQIKQEFTEIFNKVDVLISPTLPIVASTIGDDFAELNGQKVDL…	1.5073242	-5.1363525	1.5817851	-0.8183418	0.38172165	2.400127	-2.400127	low
N79H	LHLKSVEELAPLLASKSLSPVELTKAILDFAEESQPKINSYMAFYREEALARAKEVEQEILQGHYKGMYHGIPMALKDHLYFKDKITTMSSKIHKDFVSDYDATVVEKLRDAGVIFTGKLSMHEYAWGITNNNPHYGPVRNPWDLDKIPGGSSGGSGAAVAAGASVASLGTDTAGSIRIPSSACGIVGLKPTHGRVSKYGCYPLAWSLDHIGPMTKTVKDAAGLLEVIAGFDHQDPTCVNVPVDNYEKQLTGNIKDLVIGINEEYFFNNVDADVEKAVRASIQSLVDSGAKVEVVRIPSLQYAEWAELVTSLSEAAAIHHSDLQKRPQDFGDDIRLLFELGELPSAVDYLQAQQVRRQIKQEFTEIFNKVDVLISPTLPIVASTIGDDFAELNGQKVDL…	-0.44488525	-6.996216	0.88582325	-1.5028315	-0.3085041	2.3886547	-2.3886547	low
H135K	LHLKSVEELAPLLASKSLSPVELTKAILDFAEESQPKINSYMAFYREEALARAKEVEQEILQGHYKGMYHGIPMALKDNLYFKDKITTMSSKIHKDFVSDYDATVVEKLRDAGVIFTGKLSMHEYAWGITNNNPKYGPVRNPWDLDKIPGGSSGGSGAAVAAGASVASLGTDTAGSIRIPSSACGIVGLKPTHGRVSKYGCYPLAWSLDHIGPMTKTVKDAAGLLEVIAGFDHQDPTCVNVPVDNYEKQLTGNIKDLVIGINEEYFFNNVDADVEKAVRASIQSLVDSGAKVEVVRIPSLQYAEWAELVTSLSEAAAIHHSDLQKRPQDFGDDIRLLFELGELPSAVDYLQAQQVRRQIKQEFTEIFNKVDVLISPTLPIVASTIGDDFAELNGQKVDL…	3.5524292	-3.0891113	2.3108642	-0.06489103	1.1229866	2.3757553	-2.3757553	low
D220E	LHLKSVEELAPLLASKSLSPVELTKAILDFAEESQPKINSYMAFYREEALARAKEVEQEILQGHYKGMYHGIPMALKDNLYFKDKITTMSSKIHKDFVSDYDATVVEKLRDAGVIFTGKLSMHEYAWGITNNNPHYGPVRNPWDLDKIPGGSSGGSGAAVAAGASVASLGTDTAGSIRIPSSACGIVGLKPTHGRVSKYGCYPLAWSLDHIGPMTKTVKEAAGLLEVIAGFDHQDPTCVNVPVDNYEKQLTGNIKDLVIGINEEYFFNNVDADVEKAVRASIQSLVDSGAKVEVVRIPSLQYAEWAELVTSLSEAAAIHHSDLQKRPQDFGDDIRLLFELGELPSAVDYLQAQQVRRQIKQEFTEIFNKVDVLISPTLPIVASTIGDDFAELNGQKVDL…	2.7650146	-3.8459473	2.0301511	-0.34343106	0.84336007	2.3735821	-2.3735821	low
Y65P	LHLKSVEELAPLLASKSLSPVELTKAILDFAEESQPKINSYMAFYREEALARAKEVEQEILQGHPKGMYHGIPMALKDNLYFKDKITTMSSKIHKDFVSDYDATVVEKLRDAGVIFTGKLSMHEYAWGITNNNPHYGPVRNPWDLDKIPGGSSGGSGAAVAAGASVASLGTDTAGSIRIPSSACGIVGLKPTHGRVSKYGCYPLAWSLDHIGPMTKTVKDAAGLLEVIAGFDHQDPTCVNVPVDNYEKQLTGNIKDLVIGINEEYFFNNVDADVEKAVRASIQSLVDSGAKVEVVRIPSLQYAEWAELVTSLSEAAAIHHSDLQKRPQDFGDDIRLLFELGELPSAVDYLQAQQVRRQIKQEFTEIFNKVDVLISPTLPIVASTIGDDFAELNGQKVDL…	2.4371948	-4.1551514	1.9132836	-0.45722812	0.7280277	2.3705118	-2.3705118	low
V227K	LHLKSVEELAPLLASKSLSPVELTKAILDFAEESQPKINSYMAFYREEALARAKEVEQEILQGHYKGMYHGIPMALKDNLYFKDKITTMSSKIHKDFVSDYDATVVEKLRDAGVIFTGKLSMHEYAWGITNNNPHYGPVRNPWDLDKIPGGSSGGSGAAVAAGASVASLGTDTAGSIRIPSSACGIVGLKPTHGRVSKYGCYPLAWSLDHIGPMTKTVKDAAGLLEKIAGFDHQDPTCVNVPVDNYEKQLTGNIKDLVIGINEEYFFNNVDADVEKAVRASIQSLVDSGAKVEVVRIPSLQYAEWAELVTSLSEAAAIHHSDLQKRPQDFGDDIRLLFELGELPSAVDYLQAQQVRRQIKQEFTEIFNKVDVLISPTLPIVASTIGDDFAELNGQKVDL…	4.560486	-2.0967407	2.6702359	0.30033335	1.4852846	2.3699026	-2.3699026	low
V372G	LHLKSVEELAPLLASKSLSPVELTKAILDFAEESQPKINSYMAFYREEALARAKEVEQEILQGHYKGMYHGIPMALKDNLYFKDKITTMSSKIHKDFVSDYDATVVEKLRDAGVIFTGKLSMHEYAWGITNNNPHYGPVRNPWDLDKIPGGSSGGSGAAVAAGASVASLGTDTAGSIRIPSSACGIVGLKPTHGRVSKYGCYPLAWSLDHIGPMTKTVKDAAGLLEVIAGFDHQDPTCVNVPVDNYEKQLTGNIKDLVIGINEEYFFNNVDADVEKAVRASIQSLVDSGAKVEVVRIPSLQYAEWAELVTSLSEAAAIHHSDLQKRPQDFGDDIRLLFELGELPSAVDYLQAQQVRRQIKQEFTEIFNKVDGLISPTLPIVASTIGDDFAELNGQKVDL…	-2.4605103	-8.8932495	0.16725391	-2.2010012	-1.0168736	2.3682551	-2.3682551	low
E293W	LHLKSVEELAPLLASKSLSPVELTKAILDFAEESQPKINSYMAFYREEALARAKEVEQEILQGHYKGMYHGIPMALKDNLYFKDKITTMSSKIHKDFVSDYDATVVEKLRDAGVIFTGKLSMHEYAWGITNNNPHYGPVRNPWDLDKIPGGSSGGSGAAVAAGASVASLGTDTAGSIRIPSSACGIVGLKPTHGRVSKYGCYPLAWSLDHIGPMTKTVKDAAGLLEVIAGFDHQDPTCVNVPVDNYEKQLTGNIKDLVIGINEEYFFNNVDADVEKAVRASIQSLVDSGAKVWVVRIPSLQYAEWAELVTSLSEAAAIHHSDLQKRPQDFGDDIRLLFELGELPSAVDYLQAQQVRRQIKQEFTEIFNKVDVLISPTLPIVASTIGDDFAELNGQKVDL…	-0.9371948	-7.385193	0.71031517	-1.6459876	-0.46783623	2.3563027	-2.3563027	low
S176L	LHLKSVEELAPLLASKSLSPVELTKAILDFAEESQPKINSYMAFYREEALARAKEVEQEILQGHYKGMYHGIPMALKDNLYFKDKITTMSSKIHKDFVSDYDATVVEKLRDAGVIFTGKLSMHEYAWGITNNNPHYGPVRNPWDLDKIPGGSSGGSGAAVAAGASVASLGTDTAGLIRIPSSACGIVGLKPTHGRVSKYGCYPLAWSLDHIGPMTKTVKDAAGLLEVIAGFDHQDPTCVNVPVDNYEKQLTGNIKDLVIGINEEYFFNNVDADVEKAVRASIQSLVDSGAKVEVVRIPSLQYAEWAELVTSLSEAAAIHHSDLQKRPQDFGDDIRLLFELGELPSAVDYLQAQQVRRQIKQEFTEIFNKVDVLISPTLPIVASTIGDDFAELNGQKVDL…	1.295044	-5.2025757	1.5061073	-0.842714	0.33169666	2.3488214	-2.3488214	low
V370Q	LHLKSVEELAPLLASKSLSPVELTKAILDFAEESQPKINSYMAFYREEALARAKEVEQEILQGHYKGMYHGIPMALKDNLYFKDKITTMSSKIHKDFVSDYDATVVEKLRDAGVIFTGKLSMHEYAWGITNNNPHYGPVRNPWDLDKIPGGSSGGSGAAVAAGASVASLGTDTAGSIRIPSSACGIVGLKPTHGRVSKYGCYPLAWSLDHIGPMTKTVKDAAGLLEVIAGFDHQDPTCVNVPVDNYEKQLTGNIKDLVIGINEEYFFNNVDADVEKAVRASIQSLVDSGAKVEVVRIPSLQYAEWAELVTSLSEAAAIHHSDLQKRPQDFGDDIRLLFELGELPSAVDYLQAQQVRRQIKQEFTEIFNKQDVLISPTLPIVASTIGDDFAELNGQKVDL…	-2.9436646	-9.303284	-0.0049903765	-2.3519068	-1.1784486	2.3469164	-2.3469164	low
T87Q	LHLKSVEELAPLLASKSLSPVELTKAILDFAEESQPKINSYMAFYREEALARAKEVEQEILQGHYKGMYHGIPMALKDNLYFKDKIQTMSSKIHKDFVSDYDATVVEKLRDAGVIFTGKLSMHEYAWGITNNNPHYGPVRNPWDLDKIPGGSSGGSGAAVAAGASVASLGTDTAGSIRIPSSACGIVGLKPTHGRVSKYGCYPLAWSLDHIGPMTKTVKDAAGLLEVIAGFDHQDPTCVNVPVDNYEKQLTGNIKDLVIGINEEYFFNNVDADVEKAVRASIQSLVDSGAKVEVVRIPSLQYAEWAELVTSLSEAAAIHHSDLQKRPQDFGDDIRLLFELGELPSAVDYLQAQQVRRQIKQEFTEIFNKVDVLISPTLPIVASTIGDDFAELNGQKVDL…	3.112732	-3.4102173	2.1541123	-0.18306838	0.985522	2.3371806	-2.3371806	low
I318D	LHLKSVEELAPLLASKSLSPVELTKAILDFAEESQPKINSYMAFYREEALARAKEVEQEILQGHYKGMYHGIPMALKDNLYFKDKITTMSSKIHKDFVSDYDATVVEKLRDAGVIFTGKLSMHEYAWGITNNNPHYGPVRNPWDLDKIPGGSSGGSGAAVAAGASVASLGTDTAGSIRIPSSACGIVGLKPTHGRVSKYGCYPLAWSLDHIGPMTKTVKDAAGLLEVIAGFDHQDPTCVNVPVDNYEKQLTGNIKDLVIGINEEYFFNNVDADVEKAVRASIQSLVDSGAKVEVVRIPSLQYAEWAELVTSLSEAAADHHSDLQKRPQDFGDDIRLLFELGELPSAVDYLQAQQVRRQIKQEFTEIFNKVDVLISPTLPIVASTIGDDFAELNGQKVDL…	-1.4445801	-7.7957764	0.52943254	-1.7970955	-0.6338315	2.326528	-2.326528	low
A205R	LHLKSVEELAPLLASKSLSPVELTKAILDFAEESQPKINSYMAFYREEALARAKEVEQEILQGHYKGMYHGIPMALKDNLYFKDKITTMSSKIHKDFVSDYDATVVEKLRDAGVIFTGKLSMHEYAWGITNNNPHYGPVRNPWDLDKIPGGSSGGSGAAVAAGASVASLGTDTAGSIRIPSSACGIVGLKPTHGRVSKYGCYPLRWSLDHIGPMTKTVKDAAGLLEVIAGFDHQDPTCVNVPVDNYEKQLTGNIKDLVIGINEEYFFNNVDADVEKAVRASIQSLVDSGAKVEVVRIPSLQYAEWAELVTSLSEAAAIHHSDLQKRPQDFGDDIRLLFELGELPSAVDYLQAQQVRRQIKQEFTEIFNKVDVLISPTLPIVASTIGDDFAELNGQKVDL…	2.2306519	-4.234558	1.8396511	-0.48645237	0.6765994	2.3261034	-2.3261034	low
V370E	LHLKSVEELAPLLASKSLSPVELTKAILDFAEESQPKINSYMAFYREEALARAKEVEQEILQGHYKGMYHGIPMALKDNLYFKDKITTMSSKIHKDFVSDYDATVVEKLRDAGVIFTGKLSMHEYAWGITNNNPHYGPVRNPWDLDKIPGGSSGGSGAAVAAGASVASLGTDTAGSIRIPSSACGIVGLKPTHGRVSKYGCYPLAWSLDHIGPMTKTVKDAAGLLEVIAGFDHQDPTCVNVPVDNYEKQLTGNIKDLVIGINEEYFFNNVDADVEKAVRASIQSLVDSGAKVEVVRIPSLQYAEWAELVTSLSEAAAIHHSDLQKRPQDFGDDIRLLFELGELPSAVDYLQAQQVRRQIKQEFTEIFNKEDVLISPTLPIVASTIGDDFAELNGQKVDL…	-3.8115845	-10.068054	-0.3144034	-2.633367	-1.4738853	2.3189635	-2.3189635	low
S176M	LHLKSVEELAPLLASKSLSPVELTKAILDFAEESQPKINSYMAFYREEALARAKEVEQEILQGHYKGMYHGIPMALKDNLYFKDKITTMSSKIHKDFVSDYDATVVEKLRDAGVIFTGKLSMHEYAWGITNNNPHYGPVRNPWDLDKIPGGSSGGSGAAVAAGASVASLGTDTAGMIRIPSSACGIVGLKPTHGRVSKYGCYPLAWSLDHIGPMTKTVKDAAGLLEVIAGFDHQDPTCVNVPVDNYEKQLTGNIKDLVIGINEEYFFNNVDADVEKAVRASIQSLVDSGAKVEVVRIPSLQYAEWAELVTSLSEAAAIHHSDLQKRPQDFGDDIRLLFELGELPSAVDYLQAQQVRRQIKQEFTEIFNKVDVLISPTLPIVASTIGDDFAELNGQKVDL…	0.12939453	-6.241333	1.0905538	-1.2250102	-0.0672282	2.315564	-2.315564	low
G67I	LHLKSVEELAPLLASKSLSPVELTKAILDFAEESQPKINSYMAFYREEALARAKEVEQEILQGHYKIMYHGIPMALKDNLYFKDKITTMSSKIHKDFVSDYDATVVEKLRDAGVIFTGKLSMHEYAWGITNNNPHYGPVRNPWDLDKIPGGSSGGSGAAVAAGASVASLGTDTAGSIRIPSSACGIVGLKPTHGRVSKYGCYPLAWSLDHIGPMTKTVKDAAGLLEVIAGFDHQDPTCVNVPVDNYEKQLTGNIKDLVIGINEEYFFNNVDADVEKAVRASIQSLVDSGAKVEVVRIPSLQYAEWAELVTSLSEAAAIHHSDLQKRPQDFGDDIRLLFELGELPSAVDYLQAQQVRRQIKQEFTEIFNKVDVLISPTLPIVASTIGDDFAELNGQKVDL…	-3.0950928	-9.351257	-0.058974467	-2.3695626	-1.2142686	2.3105881	-2.3105881	low
D220S	LHLKSVEELAPLLASKSLSPVELTKAILDFAEESQPKINSYMAFYREEALARAKEVEQEILQGHYKGMYHGIPMALKDNLYFKDKITTMSSKIHKDFVSDYDATVVEKLRDAGVIFTGKLSMHEYAWGITNNNPHYGPVRNPWDLDKIPGGSSGGSGAAVAAGASVASLGTDTAGSIRIPSSACGIVGLKPTHGRVSKYGCYPLAWSLDHIGPMTKTVKSAAGLLEVIAGFDHQDPTCVNVPVDNYEKQLTGNIKDLVIGINEEYFFNNVDADVEKAVRASIQSLVDSGAKVEVVRIPSLQYAEWAELVTSLSEAAAIHHSDLQKRPQDFGDDIRLLFELGELPSAVDYLQAQQVRRQIKQEFTEIFNKVDVLISPTLPIVASTIGDDFAELNGQKVDL…	0.6289673	-5.7355957	1.2686512	-1.0388826	0.11488432	2.3075337	-2.3075337	low
G67L	LHLKSVEELAPLLASKSLSPVELTKAILDFAEESQPKINSYMAFYREEALARAKEVEQEILQGHYKLMYHGIPMALKDNLYFKDKITTMSSKIHKDFVSDYDATVVEKLRDAGVIFTGKLSMHEYAWGITNNNPHYGPVRNPWDLDKIPGGSSGGSGAAVAAGASVASLGTDTAGSIRIPSSACGIVGLKPTHGRVSKYGCYPLAWSLDHIGPMTKTVKDAAGLLEVIAGFDHQDPTCVNVPVDNYEKQLTGNIKDLVIGINEEYFFNNVDADVEKAVRASIQSLVDSGAKVEVVRIPSLQYAEWAELVTSLSEAAAIHHSDLQKRPQDFGDDIRLLFELGELPSAVDYLQAQQVRRQIKQEFTEIFNKVDVLISPTLPIVASTIGDDFAELNGQKVDL…	-2.81604	-9.057739	0.040507704	-2.2615385	-1.1105154	2.3020463	-2.3020463	low
D220G	LHLKSVEELAPLLASKSLSPVELTKAILDFAEESQPKINSYMAFYREEALARAKEVEQEILQGHYKGMYHGIPMALKDNLYFKDKITTMSSKIHKDFVSDYDATVVEKLRDAGVIFTGKLSMHEYAWGITNNNPHYGPVRNPWDLDKIPGGSSGGSGAAVAAGASVASLGTDTAGSIRIPSSACGIVGLKPTHGRVSKYGCYPLAWSLDHIGPMTKTVKGAAGLLEVIAGFDHQDPTCVNVPVDNYEKQLTGNIKDLVIGINEEYFFNNVDADVEKAVRASIQSLVDSGAKVEVVRIPSLQYAEWAELVTSLSEAAAIHHSDLQKRPQDFGDDIRLLFELGELPSAVDYLQAQQVRRQIKQEFTEIFNKVDVLISPTLPIVASTIGDDFAELNGQKVDL…	0.8196411	-5.5253296	1.3366263	-0.9614979	0.1875642	2.2981243	-2.2981243	low
A161K	LHLKSVEELAPLLASKSLSPVELTKAILDFAEESQPKINSYMAFYREEALARAKEVEQEILQGHYKGMYHGIPMALKDNLYFKDKITTMSSKIHKDFVSDYDATVVEKLRDAGVIFTGKLSMHEYAWGITNNNPHYGPVRNPWDLDKIPGGSSGGSGAAVKAGASVASLGTDTAGSIRIPSSACGIVGLKPTHGRVSKYGCYPLAWSLDHIGPMTKTVKDAAGLLEVIAGFDHQDPTCVNVPVDNYEKQLTGNIKDLVIGINEEYFFNNVDADVEKAVRASIQSLVDSGAKVEVVRIPSLQYAEWAELVTSLSEAAAIHHSDLQKRPQDFGDDIRLLFELGELPSAVDYLQAQQVRRQIKQEFTEIFNKVDVLISPTLPIVASTIGDDFAELNGQKVDL…	1.6162109	-4.748108	1.6206032	-0.6754553	0.47257397	2.2960584	-2.2960584	low
L189A	LHLKSVEELAPLLASKSLSPVELTKAILDFAEESQPKINSYMAFYREEALARAKEVEQEILQGHYKGMYHGIPMALKDNLYFKDKITTMSSKIHKDFVSDYDATVVEKLRDAGVIFTGKLSMHEYAWGITNNNPHYGPVRNPWDLDKIPGGSSGGSGAAVAAGASVASLGTDTAGSIRIPSSACGIVGAKPTHGRVSKYGCYPLAWSLDHIGPMTKTVKDAAGLLEVIAGFDHQDPTCVNVPVDNYEKQLTGNIKDLVIGINEEYFFNNVDADVEKAVRASIQSLVDSGAKVEVVRIPSLQYAEWAELVTSLSEAAAIHHSDLQKRPQDFGDDIRLLFELGELPSAVDYLQAQQVRRQIKQEFTEIFNKVDVLISPTLPIVASTIGDDFAELNGQKVDL…	0.55029297	-5.7246704	1.2406038	-1.0348617	0.10287106	2.2754655	-2.2754655	low
T171Y	LHLKSVEELAPLLASKSLSPVELTKAILDFAEESQPKINSYMAFYREEALARAKEVEQEILQGHYKGMYHGIPMALKDNLYFKDKITTMSSKIHKDFVSDYDATVVEKLRDAGVIFTGKLSMHEYAWGITNNNPHYGPVRNPWDLDKIPGGSSGGSGAAVAAGASVASLGYDTAGSIRIPSSACGIVGLKPTHGRVSKYGCYPLAWSLDHIGPMTKTVKDAAGLLEVIAGFDHQDPTCVNVPVDNYEKQLTGNIKDLVIGINEEYFFNNVDADVEKAVRASIQSLVDSGAKVEVVRIPSLQYAEWAELVTSLSEAAAIHHSDLQKRPQDFGDDIRLLFELGELPSAVDYLQAQQVRRQIKQEFTEIFNKVDVLISPTLPIVASTIGDDFAELNGQKVDL…	0.6437378	-5.6047974	1.2739168	-0.9907446	0.14158612	2.2646613	-2.2646613	low
A112K	LHLKSVEELAPLLASKSLSPVELTKAILDFAEESQPKINSYMAFYREEALARAKEVEQEILQGHYKGMYHGIPMALKDNLYFKDKITTMSSKIHKDFVSDYDATVVEKLRDKGVIFTGKLSMHEYAWGITNNNPHYGPVRNPWDLDKIPGGSSGGSGAAVAAGASVASLGTDTAGSIRIPSSACGIVGLKPTHGRVSKYGCYPLAWSLDHIGPMTKTVKDAAGLLEVIAGFDHQDPTCVNVPVDNYEKQLTGNIKDLVIGINEEYFFNNVDADVEKAVRASIQSLVDSGAKVEVVRIPSLQYAEWAELVTSLSEAAAIHHSDLQKRPQDFGDDIRLLFELGELPSAVDYLQAQQVRRQIKQEFTEIFNKVDVLISPTLPIVASTIGDDFAELNGQKVDL…	3.2938843	-3.031311	2.218693	-0.04361866	1.0875372	2.2623117	-2.2623117	low
I359W	LHLKSVEELAPLLASKSLSPVELTKAILDFAEESQPKINSYMAFYREEALARAKEVEQEILQGHYKGMYHGIPMALKDNLYFKDKITTMSSKIHKDFVSDYDATVVEKLRDAGVIFTGKLSMHEYAWGITNNNPHYGPVRNPWDLDKIPGGSSGGSGAAVAAGASVASLGTDTAGSIRIPSSACGIVGLKPTHGRVSKYGCYPLAWSLDHIGPMTKTVKDAAGLLEVIAGFDHQDPTCVNVPVDNYEKQLTGNIKDLVIGINEEYFFNNVDADVEKAVRASIQSLVDSGAKVEVVRIPSLQYAEWAELVTSLSEAAAIHHSDLQKRPQDFGDDIRLLFELGELPSAVDYLQAQQVRRQWKQEFTEIFNKVDVLISPTLPIVASTIGDDFAELNGQKVDL…	0.89453125	-5.346863	1.3633246	-0.8958163	0.23375416	2.259141	-2.259141	low
G260Q	LHLKSVEELAPLLASKSLSPVELTKAILDFAEESQPKINSYMAFYREEALARAKEVEQEILQGHYKGMYHGIPMALKDNLYFKDKITTMSSKIHKDFVSDYDATVVEKLRDAGVIFTGKLSMHEYAWGITNNNPHYGPVRNPWDLDKIPGGSSGGSGAAVAAGASVASLGTDTAGSIRIPSSACGIVGLKPTHGRVSKYGCYPLAWSLDHIGPMTKTVKDAAGLLEVIAGFDHQDPTCVNVPVDNYEKQLTGNIKDLVIQINEEYFFNNVDADVEKAVRASIQSLVDSGAKVEVVRIPSLQYAEWAELVTSLSEAAAIHHSDLQKRPQDFGDDIRLLFELGELPSAVDYLQAQQVRRQIKQEFTEIFNKVDVLISPTLPIVASTIGDDFAELNGQKVDL…	-6.6221924	-12.60907	-1.3163838	-3.5685427	-2.4424634	2.2521589	-2.2521589	low
D220K	LHLKSVEELAPLLASKSLSPVELTKAILDFAEESQPKINSYMAFYREEALARAKEVEQEILQGHYKGMYHGIPMALKDNLYFKDKITTMSSKIHKDFVSDYDATVVEKLRDAGVIFTGKLSMHEYAWGITNNNPHYGPVRNPWDLDKIPGGSSGGSGAAVAAGASVASLGTDTAGSIRIPSSACGIVGLKPTHGRVSKYGCYPLAWSLDHIGPMTKTVKKAAGLLEVIAGFDHQDPTCVNVPVDNYEKQLTGNIKDLVIGINEEYFFNNVDADVEKAVRASIQSLVDSGAKVEVVRIPSLQYAEWAELVTSLSEAAAIHHSDLQKRPQDFGDDIRLLFELGELPSAVDYLQAQQVRRQIKQEFTEIFNKVDVLISPTLPIVASTIGDDFAELNGQKVDL…	-1.2183838	-7.3739014	0.6100714	-1.641832	-0.5158803	2.2519035	-2.2519035	low
Y65A	LHLKSVEELAPLLASKSLSPVELTKAILDFAEESQPKINSYMAFYREEALARAKEVEQEILQGHAKGMYHGIPMALKDNLYFKDKITTMSSKIHKDFVSDYDATVVEKLRDAGVIFTGKLSMHEYAWGITNNNPHYGPVRNPWDLDKIPGGSSGGSGAAVAAGASVASLGTDTAGSIRIPSSACGIVGLKPTHGRVSKYGCYPLAWSLDHIGPMTKTVKDAAGLLEVIAGFDHQDPTCVNVPVDNYEKQLTGNIKDLVIGINEEYFFNNVDADVEKAVRASIQSLVDSGAKVEVVRIPSLQYAEWAELVTSLSEAAAIHHSDLQKRPQDFGDDIRLLFELGELPSAVDYLQAQQVRRQIKQEFTEIFNKVDVLISPTLPIVASTIGDDFAELNGQKVDL…	5.3060913	-1.010437	2.9360437	0.70012814	1.8180859	2.2359157	-2.2359157	low
F439E	LHLKSVEELAPLLASKSLSPVELTKAILDFAEESQPKINSYMAFYREEALARAKEVEQEILQGHYKGMYHGIPMALKDNLYFKDKITTMSSKIHKDFVSDYDATVVEKLRDAGVIFTGKLSMHEYAWGITNNNPHYGPVRNPWDLDKIPGGSSGGSGAAVAAGASVASLGTDTAGSIRIPSSACGIVGLKPTHGRVSKYGCYPLAWSLDHIGPMTKTVKDAAGLLEVIAGFDHQDPTCVNVPVDNYEKQLTGNIKDLVIGINEEYFFNNVDADVEKAVRASIQSLVDSGAKVEVVRIPSLQYAEWAELVTSLSEAAAIHHSDLQKRPQDFGDDIRLLFELGELPSAVDYLQAQQVRRQIKQEFTEIFNKVDVLISPTLPIVASTIGDDFAELNGQKVDL…	2.631897	-3.58844	1.9826947	-0.24866006	0.8670173	2.2313547	-2.2313547	low
G67H	LHLKSVEELAPLLASKSLSPVELTKAILDFAEESQPKINSYMAFYREEALARAKEVEQEILQGHYKHMYHGIPMALKDNLYFKDKITTMSSKIHKDFVSDYDATVVEKLRDAGVIFTGKLSMHEYAWGITNNNPHYGPVRNPWDLDKIPGGSSGGSGAAVAAGASVASLGTDTAGSIRIPSSACGIVGLKPTHGRVSKYGCYPLAWSLDHIGPMTKTVKDAAGLLEVIAGFDHQDPTCVNVPVDNYEKQLTGNIKDLVIGINEEYFFNNVDADVEKAVRASIQSLVDSGAKVEVVRIPSLQYAEWAELVTSLSEAAAIHHSDLQKRPQDFGDDIRLLFELGELPSAVDYLQAQQVRRQIKQEFTEIFNKVDVLISPTLPIVASTIGDDFAELNGQKVDL…	-0.43017578	-6.55365	0.8910672	-1.339953	-0.22444287	2.2310202	-2.2310202	low
I318E	LHLKSVEELAPLLASKSLSPVELTKAILDFAEESQPKINSYMAFYREEALARAKEVEQEILQGHYKGMYHGIPMALKDNLYFKDKITTMSSKIHKDFVSDYDATVVEKLRDAGVIFTGKLSMHEYAWGITNNNPHYGPVRNPWDLDKIPGGSSGGSGAAVAAGASVASLGTDTAGSIRIPSSACGIVGLKPTHGRVSKYGCYPLAWSLDHIGPMTKTVKDAAGLLEVIAGFDHQDPTCVNVPVDNYEKQLTGNIKDLVIGINEEYFFNNVDADVEKAVRASIQSLVDSGAKVEVVRIPSLQYAEWAELVTSLSEAAAEHHSDLQKRPQDFGDDIRLLFELGELPSAVDYLQAQQVRRQIKQEFTEIFNKVDVLISPTLPIVASTIGDDFAELNGQKVDL…	-0.6496582	-6.7471313	0.8128218	-1.4111603	-0.29916927	2.223982	-2.223982	low
V370L	LHLKSVEELAPLLASKSLSPVELTKAILDFAEESQPKINSYMAFYREEALARAKEVEQEILQGHYKGMYHGIPMALKDNLYFKDKITTMSSKIHKDFVSDYDATVVEKLRDAGVIFTGKLSMHEYAWGITNNNPHYGPVRNPWDLDKIPGGSSGGSGAAVAAGASVASLGTDTAGSIRIPSSACGIVGLKPTHGRVSKYGCYPLAWSLDHIGPMTKTVKDAAGLLEVIAGFDHQDPTCVNVPVDNYEKQLTGNIKDLVIGINEEYFFNNVDADVEKAVRASIQSLVDSGAKVEVVRIPSLQYAEWAELVTSLSEAAAIHHSDLQKRPQDFGDDIRLLFELGELPSAVDYLQAQQVRRQIKQEFTEIFNKLDVLISPTLPIVASTIGDDFAELNGQKVDL…	-2.9545898	-8.973572	-0.008885238	-2.2305622	-1.1197237	2.221677	-2.221677	low
S152H	LHLKSVEELAPLLASKSLSPVELTKAILDFAEESQPKINSYMAFYREEALARAKEVEQEILQGHYKGMYHGIPMALKDNLYFKDKITTMSSKIHKDFVSDYDATVVEKLRDAGVIFTGKLSMHEYAWGITNNNPHYGPVRNPWDLDKIPGGHSGGSGAAVAAGASVASLGTDTAGSIRIPSSACGIVGLKPTHGRVSKYGCYPLAWSLDHIGPMTKTVKDAAGLLEVIAGFDHQDPTCVNVPVDNYEKQLTGNIKDLVIGINEEYFFNNVDADVEKAVRASIQSLVDSGAKVEVVRIPSLQYAEWAELVTSLSEAAAIHHSDLQKRPQDFGDDIRLLFELGELPSAVDYLQAQQVRRQIKQEFTEIFNKVDVLISPTLPIVASTIGDDFAELNGQKVDL…	-2.5065918	-8.509705	0.15082586	-2.0598443	-0.9545092	2.21067	-2.21067	low
L350K	LHLKSVEELAPLLASKSLSPVELTKAILDFAEESQPKINSYMAFYREEALARAKEVEQEILQGHYKGMYHGIPMALKDNLYFKDKITTMSSKIHKDFVSDYDATVVEKLRDAGVIFTGKLSMHEYAWGITNNNPHYGPVRNPWDLDKIPGGSSGGSGAAVAAGASVASLGTDTAGSIRIPSSACGIVGLKPTHGRVSKYGCYPLAWSLDHIGPMTKTVKDAAGLLEVIAGFDHQDPTCVNVPVDNYEKQLTGNIKDLVIGINEEYFFNNVDADVEKAVRASIQSLVDSGAKVEVVRIPSLQYAEWAELVTSLSEAAAIHHSDLQKRPQDFGDDIRLLFELGELPSAVDYKQAQQVRRQIKQEFTEIFNKVDVLISPTLPIVASTIGDDFAELNGQKVDL…	-0.6928711	-6.7509155	0.79741645	-1.412553	-0.30756825	2.2099695	-2.2099695	low
V355L	LHLKSVEELAPLLASKSLSPVELTKAILDFAEESQPKINSYMAFYREEALARAKEVEQEILQGHYKGMYHGIPMALKDNLYFKDKITTMSSKIHKDFVSDYDATVVEKLRDAGVIFTGKLSMHEYAWGITNNNPHYGPVRNPWDLDKIPGGSSGGSGAAVAAGASVASLGTDTAGSIRIPSSACGIVGLKPTHGRVSKYGCYPLAWSLDHIGPMTKTVKDAAGLLEVIAGFDHQDPTCVNVPVDNYEKQLTGNIKDLVIGINEEYFFNNVDADVEKAVRASIQSLVDSGAKVEVVRIPSLQYAEWAELVTSLSEAAAIHHSDLQKRPQDFGDDIRLLFELGELPSAVDYLQAQQLRRQIKQEFTEIFNKVDVLISPTLPIVASTIGDDFAELNGQKVDL…	0.81970215	-5.282959	1.3366481	-0.8722977	0.2321752	2.2089458	-2.2089458	low
G67Q	LHLKSVEELAPLLASKSLSPVELTKAILDFAEESQPKINSYMAFYREEALARAKEVEQEILQGHYKQMYHGIPMALKDNLYFKDKITTMSSKIHKDFVSDYDATVVEKLRDAGVIFTGKLSMHEYAWGITNNNPHYGPVRNPWDLDKIPGGSSGGSGAAVAAGASVASLGTDTAGSIRIPSSACGIVGLKPTHGRVSKYGCYPLAWSLDHIGPMTKTVKDAAGLLEVIAGFDHQDPTCVNVPVDNYEKQLTGNIKDLVIGINEEYFFNNVDADVEKAVRASIQSLVDSGAKVEVVRIPSLQYAEWAELVTSLSEAAAIHHSDLQKRPQDFGDDIRLLFELGELPSAVDYLQAQQVRRQIKQEFTEIFNKVDVLISPTLPIVASTIGDDFAELNGQKVDL…	-1.071228	-7.083313	0.6625324	-1.5348861	-0.43617687	2.1974185	-2.1974185	low
W127P	LHLKSVEELAPLLASKSLSPVELTKAILDFAEESQPKINSYMAFYREEALARAKEVEQEILQGHYKGMYHGIPMALKDNLYFKDKITTMSSKIHKDFVSDYDATVVEKLRDAGVIFTGKLSMHEYAPGITNNNPHYGPVRNPWDLDKIPGGSSGGSGAAVAAGASVASLGTDTAGSIRIPSSACGIVGLKPTHGRVSKYGCYPLAWSLDHIGPMTKTVKDAAGLLEVIAGFDHQDPTCVNVPVDNYEKQLTGNIKDLVIGINEEYFFNNVDADVEKAVRASIQSLVDSGAKVEVVRIPSLQYAEWAELVTSLSEAAAIHHSDLQKRPQDFGDDIRLLFELGELPSAVDYLQAQQVRRQIKQEFTEIFNKVDVLISPTLPIVASTIGDDFAELNGQKVDL…	2.4801025	-3.635559	1.9285802	-0.26600143	0.83128935	2.1945815	-2.1945815	low
M68K	LHLKSVEELAPLLASKSLSPVELTKAILDFAEESQPKINSYMAFYREEALARAKEVEQEILQGHYKGKYHGIPMALKDNLYFKDKITTMSSKIHKDFVSDYDATVVEKLRDAGVIFTGKLSMHEYAWGITNNNPHYGPVRNPWDLDKIPGGSSGGSGAAVAAGASVASLGTDTAGSIRIPSSACGIVGLKPTHGRVSKYGCYPLAWSLDHIGPMTKTVKDAAGLLEVIAGFDHQDPTCVNVPVDNYEKQLTGNIKDLVIGINEEYFFNNVDADVEKAVRASIQSLVDSGAKVEVVRIPSLQYAEWAELVTSLSEAAAIHHSDLQKRPQDFGDDIRLLFELGELPSAVDYLQAQQVRRQIKQEFTEIFNKVDVLISPTLPIVASTIGDDFAELNGQKVDL…	9.788147	3.494812	4.5338945	2.3582048	3.4460497	2.1756897	-2.1756897	low
N79I	LHLKSVEELAPLLASKSLSPVELTKAILDFAEESQPKINSYMAFYREEALARAKEVEQEILQGHYKGMYHGIPMALKDILYFKDKITTMSSKIHKDFVSDYDATVVEKLRDAGVIFTGKLSMHEYAWGITNNNPHYGPVRNPWDLDKIPGGSSGGSGAAVAAGASVASLGTDTAGSIRIPSSACGIVGLKPTHGRVSKYGCYPLAWSLDHIGPMTKTVKDAAGLLEVIAGFDHQDPTCVNVPVDNYEKQLTGNIKDLVIGINEEYFFNNVDADVEKAVRASIQSLVDSGAKVEVVRIPSLQYAEWAELVTSLSEAAAIHHSDLQKRPQDFGDDIRLLFELGELPSAVDYLQAQQVRRQIKQEFTEIFNKVDVLISPTLPIVASTIGDDFAELNGQKVDL…	-0.43029785	-6.364319	0.8910237	-1.270273	-0.18962464	2.1612966	-2.1612966	low
I318T	LHLKSVEELAPLLASKSLSPVELTKAILDFAEESQPKINSYMAFYREEALARAKEVEQEILQGHYKGMYHGIPMALKDNLYFKDKITTMSSKIHKDFVSDYDATVVEKLRDAGVIFTGKLSMHEYAWGITNNNPHYGPVRNPWDLDKIPGGSSGGSGAAVAAGASVASLGTDTAGSIRIPSSACGIVGLKPTHGRVSKYGCYPLAWSLDHIGPMTKTVKDAAGLLEVIAGFDHQDPTCVNVPVDNYEKQLTGNIKDLVIGINEEYFFNNVDADVEKAVRASIQSLVDSGAKVEVVRIPSLQYAEWAELVTSLSEAAATHHSDLQKRPQDFGDDIRLLFELGELPSAVDYLQAQQVRRQIKQEFTEIFNKVDVLISPTLPIVASTIGDDFAELNGQKVDL…	0.41186523	-5.539673	1.1912544	-0.96677667	0.112238854	2.158031	-2.158031	low
C422I	LHLKSVEELAPLLASKSLSPVELTKAILDFAEESQPKINSYMAFYREEALARAKEVEQEILQGHYKGMYHGIPMALKDNLYFKDKITTMSSKIHKDFVSDYDATVVEKLRDAGVIFTGKLSMHEYAWGITNNNPHYGPVRNPWDLDKIPGGSSGGSGAAVAAGASVASLGTDTAGSIRIPSSACGIVGLKPTHGRVSKYGCYPLAWSLDHIGPMTKTVKDAAGLLEVIAGFDHQDPTCVNVPVDNYEKQLTGNIKDLVIGINEEYFFNNVDADVEKAVRASIQSLVDSGAKVEVVRIPSLQYAEWAELVTSLSEAAAIHHSDLQKRPQDFGDDIRLLFELGELPSAVDYLQAQQVRRQIKQEFTEIFNKVDVLISPTLPIVASTIGDDFAELNGQKVDL…	0.30493164	-5.600769	1.1531327	-0.98926204	0.08193532	2.1423948	-2.1423948	low
A112R	LHLKSVEELAPLLASKSLSPVELTKAILDFAEESQPKINSYMAFYREEALARAKEVEQEILQGHYKGMYHGIPMALKDNLYFKDKITTMSSKIHKDFVSDYDATVVEKLRDRGVIFTGKLSMHEYAWGITNNNPHYGPVRNPWDLDKIPGGSSGGSGAAVAAGASVASLGTDTAGSIRIPSSACGIVGLKPTHGRVSKYGCYPLAWSLDHIGPMTKTVKDAAGLLEVIAGFDHQDPTCVNVPVDNYEKQLTGNIKDLVIGINEEYFFNNVDADVEKAVRASIQSLVDSGAKVEVVRIPSLQYAEWAELVTSLSEAAAIHHSDLQKRPQDFGDDIRLLFELGELPSAVDYLQAQQVRRQIKQEFTEIFNKVDVLISPTLPIVASTIGDDFAELNGQKVDL…	3.3980713	-2.5979614	2.2558355	0.115867965	1.1858517	2.1399677	-2.1399677	low
T192E	LHLKSVEELAPLLASKSLSPVELTKAILDFAEESQPKINSYMAFYREEALARAKEVEQEILQGHYKGMYHGIPMALKDNLYFKDKITTMSSKIHKDFVSDYDATVVEKLRDAGVIFTGKLSMHEYAWGITNNNPHYGPVRNPWDLDKIPGGSSGGSGAAVAAGASVASLGTDTAGSIRIPSSACGIVGLKPEHGRVSKYGCYPLAWSLDHIGPMTKTVKDAAGLLEVIAGFDHQDPTCVNVPVDNYEKQLTGNIKDLVIGINEEYFFNNVDADVEKAVRASIQSLVDSGAKVEVVRIPSLQYAEWAELVTSLSEAAAIHHSDLQKRPQDFGDDIRLLFELGELPSAVDYLQAQQVRRQIKQEFTEIFNKVDVLISPTLPIVASTIGDDFAELNGQKVDL…	0.34814453	-5.5462036	1.168538	-0.96918017	0.099678904	2.1377182	-2.1377182	low
V227L	LHLKSVEELAPLLASKSLSPVELTKAILDFAEESQPKINSYMAFYREEALARAKEVEQEILQGHYKGMYHGIPMALKDNLYFKDKITTMSSKIHKDFVSDYDATVVEKLRDAGVIFTGKLSMHEYAWGITNNNPHYGPVRNPWDLDKIPGGSSGGSGAAVAAGASVASLGTDTAGSIRIPSSACGIVGLKPTHGRVSKYGCYPLAWSLDHIGPMTKTVKDAAGLLELIAGFDHQDPTCVNVPVDNYEKQLTGNIKDLVIGINEEYFFNNVDADVEKAVRASIQSLVDSGAKVEVVRIPSLQYAEWAELVTSLSEAAAIHHSDLQKRPQDFGDDIRLLFELGELPSAVDYLQAQQVRRQIKQEFTEIFNKVDVLISPTLPIVASTIGDDFAELNGQKVDL…	-0.008544922	-5.879883	1.0413784	-1.0919849	-0.025303245	2.1333632	-2.1333632	low
V106L	LHLKSVEELAPLLASKSLSPVELTKAILDFAEESQPKINSYMAFYREEALARAKEVEQEILQGHYKGMYHGIPMALKDNLYFKDKITTMSSKIHKDFVSDYDATVLEKLRDAGVIFTGKLSMHEYAWGITNNNPHYGPVRNPWDLDKIPGGSSGGSGAAVAAGASVASLGTDTAGSIRIPSSACGIVGLKPTHGRVSKYGCYPLAWSLDHIGPMTKTVKDAAGLLEVIAGFDHQDPTCVNVPVDNYEKQLTGNIKDLVIGINEEYFFNNVDADVEKAVRASIQSLVDSGAKVEVVRIPSLQYAEWAELVTSLSEAAAIHHSDLQKRPQDFGDDIRLLFELGELPSAVDYLQAQQVRRQIKQEFTEIFNKVDVLISPTLPIVASTIGDDFAELNGQKVDL…	-3.1135864	-8.873657	-0.06556745	-2.1937904	-1.129679	2.128223	-2.128223	low
D220Q	LHLKSVEELAPLLASKSLSPVELTKAILDFAEESQPKINSYMAFYREEALARAKEVEQEILQGHYKGMYHGIPMALKDNLYFKDKITTMSSKIHKDFVSDYDATVVEKLRDAGVIFTGKLSMHEYAWGITNNNPHYGPVRNPWDLDKIPGGSSGGSGAAVAAGASVASLGTDTAGSIRIPSSACGIVGLKPTHGRVSKYGCYPLAWSLDHIGPMTKTVKQAAGLLEVIAGFDHQDPTCVNVPVDNYEKQLTGNIKDLVIGINEEYFFNNVDADVEKAVRASIQSLVDSGAKVEVVRIPSLQYAEWAELVTSLSEAAAIHHSDLQKRPQDFGDDIRLLFELGELPSAVDYLQAQQVRRQIKQEFTEIFNKVDVLISPTLPIVASTIGDDFAELNGQKVDL…	-0.19946289	-6.0473022	0.97331625	-1.1536007	-0.09014222	2.126917	-2.126917	low
G128H	LHLKSVEELAPLLASKSLSPVELTKAILDFAEESQPKINSYMAFYREEALARAKEVEQEILQGHYKGMYHGIPMALKDNLYFKDKITTMSSKIHKDFVSDYDATVVEKLRDAGVIFTGKLSMHEYAWHITNNNPHYGPVRNPWDLDKIPGGSSGGSGAAVAAGASVASLGTDTAGSIRIPSSACGIVGLKPTHGRVSKYGCYPLAWSLDHIGPMTKTVKDAAGLLEVIAGFDHQDPTCVNVPVDNYEKQLTGNIKDLVIGINEEYFFNNVDADVEKAVRASIQSLVDSGAKVEVVRIPSLQYAEWAELVTSLSEAAAIHHSDLQKRPQDFGDDIRLLFELGELPSAVDYLQAQQVRRQIKQEFTEIFNKVDVLISPTLPIVASTIGDDFAELNGQKVDL…	1.2027588	-4.644348	1.4732077	-0.6372683	0.4179697	2.110476	-2.110476	low
V227R	LHLKSVEELAPLLASKSLSPVELTKAILDFAEESQPKINSYMAFYREEALARAKEVEQEILQGHYKGMYHGIPMALKDNLYFKDKITTMSSKIHKDFVSDYDATVVEKLRDAGVIFTGKLSMHEYAWGITNNNPHYGPVRNPWDLDKIPGGSSGGSGAAVAAGASVASLGTDTAGSIRIPSSACGIVGLKPTHGRVSKYGCYPLAWSLDHIGPMTKTVKDAAGLLERIAGFDHQDPTCVNVPVDNYEKQLTGNIKDLVIGINEEYFFNNVDADVEKAVRASIQSLVDSGAKVEVVRIPSLQYAEWAELVTSLSEAAAIHHSDLQKRPQDFGDDIRLLFELGELPSAVDYLQAQQVRRQIKQEFTEIFNKVDVLISPTLPIVASTIGDDFAELNGQKVDL…	2.552185	-3.3363647	1.9542775	-0.15588826	0.8991946	2.1101658	-2.1101658	low
S153R	LHLKSVEELAPLLASKSLSPVELTKAILDFAEESQPKINSYMAFYREEALARAKEVEQEILQGHYKGMYHGIPMALKDNLYFKDKITTMSSKIHKDFVSDYDATVVEKLRDAGVIFTGKLSMHEYAWGITNNNPHYGPVRNPWDLDKIPGGSRGGSGAAVAAGASVASLGTDTAGSIRIPSSACGIVGLKPTHGRVSKYGCYPLAWSLDHIGPMTKTVKDAAGLLEVIAGFDHQDPTCVNVPVDNYEKQLTGNIKDLVIGINEEYFFNNVDADVEKAVRASIQSLVDSGAKVEVVRIPSLQYAEWAELVTSLSEAAAIHHSDLQKRPQDFGDDIRLLFELGELPSAVDYLQAQQVRRQIKQEFTEIFNKVDVLISPTLPIVASTIGDDFAELNGQKVDL…	-2.255371	-7.9901733	0.24038592	-1.86864	-0.814127	2.109026	-2.109026	low
Q234S	LHLKSVEELAPLLASKSLSPVELTKAILDFAEESQPKINSYMAFYREEALARAKEVEQEILQGHYKGMYHGIPMALKDNLYFKDKITTMSSKIHKDFVSDYDATVVEKLRDAGVIFTGKLSMHEYAWGITNNNPHYGPVRNPWDLDKIPGGSSGGSGAAVAAGASVASLGTDTAGSIRIPSSACGIVGLKPTHGRVSKYGCYPLAWSLDHIGPMTKTVKDAAGLLEVIAGFDHSDPTCVNVPVDNYEKQLTGNIKDLVIGINEEYFFNNVDADVEKAVRASIQSLVDSGAKVEVVRIPSLQYAEWAELVTSLSEAAAIHHSDLQKRPQDFGDDIRLLFELGELPSAVDYLQAQQVRRQIKQEFTEIFNKVDVLISPTLPIVASTIGDDFAELNGQKVDL…	4.4293823	-1.5114136	2.6234975	0.5157526	1.569625	2.107745	-2.107745	low
S152T	LHLKSVEELAPLLASKSLSPVELTKAILDFAEESQPKINSYMAFYREEALARAKEVEQEILQGHYKGMYHGIPMALKDNLYFKDKITTMSSKIHKDFVSDYDATVVEKLRDAGVIFTGKLSMHEYAWGITNNNPHYGPVRNPWDLDKIPGGTSGGSGAAVAAGASVASLGTDTAGSIRIPSSACGIVGLKPTHGRVSKYGCYPLAWSLDHIGPMTKTVKDAAGLLEVIAGFDHQDPTCVNVPVDNYEKQLTGNIKDLVIGINEEYFFNNVDADVEKAVRASIQSLVDSGAKVEVVRIPSLQYAEWAELVTSLSEAAAIHHSDLQKRPQDFGDDIRLLFELGELPSAVDYLQAQQVRRQIKQEFTEIFNKVDVLISPTLPIVASTIGDDFAELNGQKVDL…	-1.4124146	-7.168213	0.5408995	-1.566132	-0.5126162	2.1070313	-2.1070313	low
A205K	LHLKSVEELAPLLASKSLSPVELTKAILDFAEESQPKINSYMAFYREEALARAKEVEQEILQGHYKGMYHGIPMALKDNLYFKDKITTMSSKIHKDFVSDYDATVVEKLRDAGVIFTGKLSMHEYAWGITNNNPHYGPVRNPWDLDKIPGGSSGGSGAAVAAGASVASLGTDTAGSIRIPSSACGIVGLKPTHGRVSKYGCYPLKWSLDHIGPMTKTVKDAAGLLEVIAGFDHQDPTCVNVPVDNYEKQLTGNIKDLVIGINEEYFFNNVDADVEKAVRASIQSLVDSGAKVEVVRIPSLQYAEWAELVTSLSEAAAIHHSDLQKRPQDFGDDIRLLFELGELPSAVDYLQAQQVRRQIKQEFTEIFNKVDVLISPTLPIVASTIGDDFAELNGQKVDL…	1.2547607	-4.569336	1.4917464	-0.6096614	0.4410425	2.1014078	-2.1014078	low
V295L	LHLKSVEELAPLLASKSLSPVELTKAILDFAEESQPKINSYMAFYREEALARAKEVEQEILQGHYKGMYHGIPMALKDNLYFKDKITTMSSKIHKDFVSDYDATVVEKLRDAGVIFTGKLSMHEYAWGITNNNPHYGPVRNPWDLDKIPGGSSGGSGAAVAAGASVASLGTDTAGSIRIPSSACGIVGLKPTHGRVSKYGCYPLAWSLDHIGPMTKTVKDAAGLLEVIAGFDHQDPTCVNVPVDNYEKQLTGNIKDLVIGINEEYFFNNVDADVEKAVRASIQSLVDSGAKVEVLRIPSLQYAEWAELVTSLSEAAAIHHSDLQKRPQDFGDDIRLLFELGELPSAVDYLQAQQVRRQIKQEFTEIFNKVDVLISPTLPIVASTIGDDFAELNGQKVDL…	-0.3748169	-6.145813	0.9108026	-1.1898558	-0.1395266	2.1006584	-2.1006584	low
G113I	LHLKSVEELAPLLASKSLSPVELTKAILDFAEESQPKINSYMAFYREEALARAKEVEQEILQGHYKGMYHGIPMALKDNLYFKDKITTMSSKIHKDFVSDYDATVVEKLRDAIVIFTGKLSMHEYAWGITNNNPHYGPVRNPWDLDKIPGGSSGGSGAAVAAGASVASLGTDTAGSIRIPSSACGIVGLKPTHGRVSKYGCYPLAWSLDHIGPMTKTVKDAAGLLEVIAGFDHQDPTCVNVPVDNYEKQLTGNIKDLVIGINEEYFFNNVDADVEKAVRASIQSLVDSGAKVEVVRIPSLQYAEWAELVTSLSEAAAIHHSDLQKRPQDFGDDIRLLFELGELPSAVDYLQAQQVRRQIKQEFTEIFNKVDVLISPTLPIVASTIGDDFAELNGQKVDL…	-7.8842773	-13.401794	-1.7663164	-3.860291	-2.8133037	2.0939746	-2.0939746	low
T237C	LHLKSVEELAPLLASKSLSPVELTKAILDFAEESQPKINSYMAFYREEALARAKEVEQEILQGHYKGMYHGIPMALKDNLYFKDKITTMSSKIHKDFVSDYDATVVEKLRDAGVIFTGKLSMHEYAWGITNNNPHYGPVRNPWDLDKIPGGSSGGSGAAVAAGASVASLGTDTAGSIRIPSSACGIVGLKPTHGRVSKYGCYPLAWSLDHIGPMTKTVKDAAGLLEVIAGFDHQDPCCVNVPVDNYEKQLTGNIKDLVIGINEEYFFNNVDADVEKAVRASIQSLVDSGAKVEVVRIPSLQYAEWAELVTSLSEAAAIHHSDLQKRPQDFGDDIRLLFELGELPSAVDYLQAQQVRRQIKQEFTEIFNKVDVLISPTLPIVASTIGDDFAELNGQKVDL…	3.8568115	-2.0284424	2.4193764	0.32546932	1.3724228	2.093907	-2.093907	low
S152R	LHLKSVEELAPLLASKSLSPVELTKAILDFAEESQPKINSYMAFYREEALARAKEVEQEILQGHYKGMYHGIPMALKDNLYFKDKITTMSSKIHKDFVSDYDATVVEKLRDAGVIFTGKLSMHEYAWGITNNNPHYGPVRNPWDLDKIPGGRSGGSGAAVAAGASVASLGTDTAGSIRIPSSACGIVGLKPTHGRVSKYGCYPLAWSLDHIGPMTKTVKDAAGLLEVIAGFDHQDPTCVNVPVDNYEKQLTGNIKDLVIGINEEYFFNNVDADVEKAVRASIQSLVDSGAKVEVVRIPSLQYAEWAELVTSLSEAAAIHHSDLQKRPQDFGDDIRLLFELGELPSAVDYLQAQQVRRQIKQEFTEIFNKVDVLISPTLPIVASTIGDDFAELNGQKVDL…	-2.14563	-7.833069	0.27950862	-1.8108203	-0.7656559	2.090329	-2.090329	low
M122R	LHLKSVEELAPLLASKSLSPVELTKAILDFAEESQPKINSYMAFYREEALARAKEVEQEILQGHYKGMYHGIPMALKDNLYFKDKITTMSSKIHKDFVSDYDATVVEKLRDAGVIFTGKLSRHEYAWGITNNNPHYGPVRNPWDLDKIPGGSSGGSGAAVAAGASVASLGTDTAGSIRIPSSACGIVGLKPTHGRVSKYGCYPLAWSLDHIGPMTKTVKDAAGLLEVIAGFDHQDPTCVNVPVDNYEKQLTGNIKDLVIGINEEYFFNNVDADVEKAVRASIQSLVDSGAKVEVVRIPSLQYAEWAELVTSLSEAAAIHHSDLQKRPQDFGDDIRLLFELGELPSAVDYLQAQQVRRQIKQEFTEIFNKVDVLISPTLPIVASTIGDDFAELNGQKVDL…	1.2391357	-4.5515137	1.486176	-0.6031022	0.4415369	2.0892782	-2.0892782	low
T87E	LHLKSVEELAPLLASKSLSPVELTKAILDFAEESQPKINSYMAFYREEALARAKEVEQEILQGHYKGMYHGIPMALKDNLYFKDKIETMSSKIHKDFVSDYDATVVEKLRDAGVIFTGKLSMHEYAWGITNNNPHYGPVRNPWDLDKIPGGSSGGSGAAVAAGASVASLGTDTAGSIRIPSSACGIVGLKPTHGRVSKYGCYPLAWSLDHIGPMTKTVKDAAGLLEVIAGFDHQDPTCVNVPVDNYEKQLTGNIKDLVIGINEEYFFNNVDADVEKAVRASIQSLVDSGAKVEVVRIPSLQYAEWAELVTSLSEAAAIHHSDLQKRPQDFGDDIRLLFELGELPSAVDYLQAQQVRRQIKQEFTEIFNKVDVLISPTLPIVASTIGDDFAELNGQKVDL…	1.7158203	-4.0893555	1.6561139	-0.4330131	0.6115504	2.089127	-2.089127	low
K190P	LHLKSVEELAPLLASKSLSPVELTKAILDFAEESQPKINSYMAFYREEALARAKEVEQEILQGHYKGMYHGIPMALKDNLYFKDKITTMSSKIHKDFVSDYDATVVEKLRDAGVIFTGKLSMHEYAWGITNNNPHYGPVRNPWDLDKIPGGSSGGSGAAVAAGASVASLGTDTAGSIRIPSSACGIVGLPPTHGRVSKYGCYPLAWSLDHIGPMTKTVKDAAGLLEVIAGFDHQDPTCVNVPVDNYEKQLTGNIKDLVIGINEEYFFNNVDADVEKAVRASIQSLVDSGAKVEVVRIPSLQYAEWAELVTSLSEAAAIHHSDLQKRPQDFGDDIRLLFELGELPSAVDYLQAQQVRRQIKQEFTEIFNKVDVLISPTLPIVASTIGDDFAELNGQKVDL…	-2.6480713	-8.315796	0.10038848	-1.9884795	-0.9440455	2.088868	-2.088868	low
A205D	LHLKSVEELAPLLASKSLSPVELTKAILDFAEESQPKINSYMAFYREEALARAKEVEQEILQGHYKGMYHGIPMALKDNLYFKDKITTMSSKIHKDFVSDYDATVVEKLRDAGVIFTGKLSMHEYAWGITNNNPHYGPVRNPWDLDKIPGGSSGGSGAAVAAGASVASLGTDTAGSIRIPSSACGIVGLKPTHGRVSKYGCYPLDWSLDHIGPMTKTVKDAAGLLEVIAGFDHQDPTCVNVPVDNYEKQLTGNIKDLVIGINEEYFFNNVDADVEKAVRASIQSLVDSGAKVEVVRIPSLQYAEWAELVTSLSEAAAIHHSDLQKRPQDFGDDIRLLFELGELPSAVDYLQAQQVRRQIKQEFTEIFNKVDVLISPTLPIVASTIGDDFAELNGQKVDL…	-0.16271973	-5.89032	0.98641515	-1.095826	-0.05470544	2.082241	-2.082241	low
A315F	LHLKSVEELAPLLASKSLSPVELTKAILDFAEESQPKINSYMAFYREEALARAKEVEQEILQGHYKGMYHGIPMALKDNLYFKDKITTMSSKIHKDFVSDYDATVVEKLRDAGVIFTGKLSMHEYAWGITNNNPHYGPVRNPWDLDKIPGGSSGGSGAAVAAGASVASLGTDTAGSIRIPSSACGIVGLKPTHGRVSKYGCYPLAWSLDHIGPMTKTVKDAAGLLEVIAGFDHQDPTCVNVPVDNYEKQLTGNIKDLVIGINEEYFFNNVDADVEKAVRASIQSLVDSGAKVEVVRIPSLQYAEWAELVTSLSEFAAIHHSDLQKRPQDFGDDIRLLFELGELPSAVDYLQAQQVRRQIKQEFTEIFNKVDVLISPTLPIVASTIGDDFAELNGQKVDL…	-0.5404053	-6.2437744	0.85177046	-1.2259088	-0.18706915	2.0776792	-2.0776792	low
A315M	LHLKSVEELAPLLASKSLSPVELTKAILDFAEESQPKINSYMAFYREEALARAKEVEQEILQGHYKGMYHGIPMALKDNLYFKDKITTMSSKIHKDFVSDYDATVVEKLRDAGVIFTGKLSMHEYAWGITNNNPHYGPVRNPWDLDKIPGGSSGGSGAAVAAGASVASLGTDTAGSIRIPSSACGIVGLKPTHGRVSKYGCYPLAWSLDHIGPMTKTVKDAAGLLEVIAGFDHQDPTCVNVPVDNYEKQLTGNIKDLVIGINEEYFFNNVDADVEKAVRASIQSLVDSGAKVEVVRIPSLQYAEWAELVTSLSEMAAIHHSDLQKRPQDFGDDIRLLFELGELPSAVDYLQAQQVRRQIKQEFTEIFNKVDVLISPTLPIVASTIGDDFAELNGQKVDL…	-0.06842041	-5.7819824	1.0200328	-1.0559543	-0.017960787	2.075987	-2.075987	low
F82R	LHLKSVEELAPLLASKSLSPVELTKAILDFAEESQPKINSYMAFYREEALARAKEVEQEILQGHYKGMYHGIPMALKDNLYRKDKITTMSSKIHKDFVSDYDATVVEKLRDAGVIFTGKLSMHEYAWGITNNNPHYGPVRNPWDLDKIPGGSSGGSGAAVAAGASVASLGTDTAGSIRIPSSACGIVGLKPTHGRVSKYGCYPLAWSLDHIGPMTKTVKDAAGLLEVIAGFDHQDPTCVNVPVDNYEKQLTGNIKDLVIGINEEYFFNNVDADVEKAVRASIQSLVDSGAKVEVVRIPSLQYAEWAELVTSLSEAAAIHHSDLQKRPQDFGDDIRLLFELGELPSAVDYLQAQQVRRQIKQEFTEIFNKVDVLISPTLPIVASTIGDDFAELNGQKVDL…	-0.98657227	-6.666565	0.6927121	-1.3815093	-0.3443986	2.0742214	-2.0742214	low
G128D	LHLKSVEELAPLLASKSLSPVELTKAILDFAEESQPKINSYMAFYREEALARAKEVEQEILQGHYKGMYHGIPMALKDNLYFKDKITTMSSKIHKDFVSDYDATVVEKLRDAGVIFTGKLSMHEYAWDITNNNPHYGPVRNPWDLDKIPGGSSGGSGAAVAAGASVASLGTDTAGSIRIPSSACGIVGLKPTHGRVSKYGCYPLAWSLDHIGPMTKTVKDAAGLLEVIAGFDHQDPTCVNVPVDNYEKQLTGNIKDLVIGINEEYFFNNVDADVEKAVRASIQSLVDSGAKVEVVRIPSLQYAEWAELVTSLSEAAAIHHSDLQKRPQDFGDDIRLLFELGELPSAVDYLQAQQVRRQIKQEFTEIFNKVDVLISPTLPIVASTIGDDFAELNGQKVDL…	1.3250732	-4.4190063	1.5168127	-0.55433524	0.48123872	2.071148	-2.071148	low
M122E	LHLKSVEELAPLLASKSLSPVELTKAILDFAEESQPKINSYMAFYREEALARAKEVEQEILQGHYKGMYHGIPMALKDNLYFKDKITTMSSKIHKDFVSDYDATVVEKLRDAGVIFTGKLSEHEYAWGITNNNPHYGPVRNPWDLDKIPGGSSGGSGAAVAAGASVASLGTDTAGSIRIPSSACGIVGLKPTHGRVSKYGCYPLAWSLDHIGPMTKTVKDAAGLLEVIAGFDHQDPTCVNVPVDNYEKQLTGNIKDLVIGINEEYFFNNVDADVEKAVRASIQSLVDSGAKVEVVRIPSLQYAEWAELVTSLSEAAAIHHSDLQKRPQDFGDDIRLLFELGELPSAVDYLQAQQVRRQIKQEFTEIFNKVDVLISPTLPIVASTIGDDFAELNGQKVDL…	2.6694336	-3.1103516	1.9960766	-0.07270812	0.9616842	2.0687847	-2.0687847	low
S153F	LHLKSVEELAPLLASKSLSPVELTKAILDFAEESQPKINSYMAFYREEALARAKEVEQEILQGHYKGMYHGIPMALKDNLYFKDKITTMSSKIHKDFVSDYDATVVEKLRDAGVIFTGKLSMHEYAWGITNNNPHYGPVRNPWDLDKIPGGSFGGSGAAVAAGASVASLGTDTAGSIRIPSSACGIVGLKPTHGRVSKYGCYPLAWSLDHIGPMTKTVKDAAGLLEVIAGFDHQDPTCVNVPVDNYEKQLTGNIKDLVIGINEEYFFNNVDADVEKAVRASIQSLVDSGAKVEVVRIPSLQYAEWAELVTSLSEAAAIHHSDLQKRPQDFGDDIRLLFELGELPSAVDYLQAQQVRRQIKQEFTEIFNKVDVLISPTLPIVASTIGDDFAELNGQKVDL…	-2.3878174	-8.004578	0.19316888	-1.8739412	-0.84038615	2.06711	-2.06711	low
K198Y	LHLKSVEELAPLLASKSLSPVELTKAILDFAEESQPKINSYMAFYREEALARAKEVEQEILQGHYKGMYHGIPMALKDNLYFKDKITTMSSKIHKDFVSDYDATVVEKLRDAGVIFTGKLSMHEYAWGITNNNPHYGPVRNPWDLDKIPGGSSGGSGAAVAAGASVASLGTDTAGSIRIPSSACGIVGLKPTHGRVSYYGCYPLAWSLDHIGPMTKTVKDAAGLLEVIAGFDHQDPTCVNVPVDNYEKQLTGNIKDLVIGINEEYFFNNVDADVEKAVRASIQSLVDSGAKVEVVRIPSLQYAEWAELVTSLSEAAAIHHSDLQKRPQDFGDDIRLLFELGELPSAVDYLQAQQVRRQIKQEFTEIFNKVDVLISPTLPIVASTIGDDFAELNGQKVDL…	0.7939453	-4.8899536	1.3274658	-0.72765905	0.29990336	2.0551248	-2.0551248	low
G67M	LHLKSVEELAPLLASKSLSPVELTKAILDFAEESQPKINSYMAFYREEALARAKEVEQEILQGHYKMMYHGIPMALKDNLYFKDKITTMSSKIHKDFVSDYDATVVEKLRDAGVIFTGKLSMHEYAWGITNNNPHYGPVRNPWDLDKIPGGSSGGSGAAVAAGASVASLGTDTAGSIRIPSSACGIVGLKPTHGRVSKYGCYPLAWSLDHIGPMTKTVKDAAGLLEVIAGFDHQDPTCVNVPVDNYEKQLTGNIKDLVIGINEEYFFNNVDADVEKAVRASIQSLVDSGAKVEVVRIPSLQYAEWAELVTSLSEAAAIHHSDLQKRPQDFGDDIRLLFELGELPSAVDYLQAQQVRRQIKQEFTEIFNKVDVLISPTLPIVASTIGDDFAELNGQKVDL…	-2.6192017	-8.1922	0.11068049	-1.9429921	-0.9161558	2.0536726	-2.0536726	low
L208V	LHLKSVEELAPLLASKSLSPVELTKAILDFAEESQPKINSYMAFYREEALARAKEVEQEILQGHYKGMYHGIPMALKDNLYFKDKITTMSSKIHKDFVSDYDATVVEKLRDAGVIFTGKLSMHEYAWGITNNNPHYGPVRNPWDLDKIPGGSSGGSGAAVAAGASVASLGTDTAGSIRIPSSACGIVGLKPTHGRVSKYGCYPLAWSVDHIGPMTKTVKDAAGLLEVIAGFDHQDPTCVNVPVDNYEKQLTGNIKDLVIGINEEYFFNNVDADVEKAVRASIQSLVDSGAKVEVVRIPSLQYAEWAELVTSLSEAAAIHHSDLQKRPQDFGDDIRLLFELGELPSAVDYLQAQQVRRQIKQEFTEIFNKVDVLISPTLPIVASTIGDDFAELNGQKVDL…	-0.2775879	-5.916931	0.94546473	-1.1056199	-0.08007759	2.0510845	-2.0510845	low
I318S	LHLKSVEELAPLLASKSLSPVELTKAILDFAEESQPKINSYMAFYREEALARAKEVEQEILQGHYKGMYHGIPMALKDNLYFKDKITTMSSKIHKDFVSDYDATVVEKLRDAGVIFTGKLSMHEYAWGITNNNPHYGPVRNPWDLDKIPGGSSGGSGAAVAAGASVASLGTDTAGSIRIPSSACGIVGLKPTHGRVSKYGCYPLAWSLDHIGPMTKTVKDAAGLLEVIAGFDHQDPTCVNVPVDNYEKQLTGNIKDLVIGINEEYFFNNVDADVEKAVRASIQSLVDSGAKVEVVRIPSLQYAEWAELVTSLSEAAASHHSDLQKRPQDFGDDIRLLFELGELPSAVDYLQAQQVRRQIKQEFTEIFNKVDVLISPTLPIVASTIGDDFAELNGQKVDL…	0.27355957	-5.369629	1.1419486	-0.904195	0.118876785	2.0461435	-2.0461435	low
Y349I	LHLKSVEELAPLLASKSLSPVELTKAILDFAEESQPKINSYMAFYREEALARAKEVEQEILQGHYKGMYHGIPMALKDNLYFKDKITTMSSKIHKDFVSDYDATVVEKLRDAGVIFTGKLSMHEYAWGITNNNPHYGPVRNPWDLDKIPGGSSGGSGAAVAAGASVASLGTDTAGSIRIPSSACGIVGLKPTHGRVSKYGCYPLAWSLDHIGPMTKTVKDAAGLLEVIAGFDHQDPTCVNVPVDNYEKQLTGNIKDLVIGINEEYFFNNVDADVEKAVRASIQSLVDSGAKVEVVRIPSLQYAEWAELVTSLSEAAAIHHSDLQKRPQDFGDDIRLLFELGELPSAVDILQAQQVRRQIKQEFTEIFNKVDVLISPTLPIVASTIGDDFAELNGQKVDL…	1.8231201	-3.8605347	1.6943662	-0.34879968	0.67278326	2.043166	-2.043166	low
G436I	LHLKSVEELAPLLASKSLSPVELTKAILDFAEESQPKINSYMAFYREEALARAKEVEQEILQGHYKGMYHGIPMALKDNLYFKDKITTMSSKIHKDFVSDYDATVVEKLRDAGVIFTGKLSMHEYAWGITNNNPHYGPVRNPWDLDKIPGGSSGGSGAAVAAGASVASLGTDTAGSIRIPSSACGIVGLKPTHGRVSKYGCYPLAWSLDHIGPMTKTVKDAAGLLEVIAGFDHQDPTCVNVPVDNYEKQLTGNIKDLVIGINEEYFFNNVDADVEKAVRASIQSLVDSGAKVEVVRIPSLQYAEWAELVTSLSEAAAIHHSDLQKRPQDFGDDIRLLFELGELPSAVDYLQAQQVRRQIKQEFTEIFNKVDVLISPTLPIVASTIGDDFAELNGQKVDL…	-8.84845	-14.189331	-2.1100435	-4.15013	-3.1300867	2.0400863	-2.0400863	low
L350R	LHLKSVEELAPLLASKSLSPVELTKAILDFAEESQPKINSYMAFYREEALARAKEVEQEILQGHYKGMYHGIPMALKDNLYFKDKITTMSSKIHKDFVSDYDATVVEKLRDAGVIFTGKLSMHEYAWGITNNNPHYGPVRNPWDLDKIPGGSSGGSGAAVAAGASVASLGTDTAGSIRIPSSACGIVGLKPTHGRVSKYGCYPLAWSLDHIGPMTKTVKDAAGLLEVIAGFDHQDPTCVNVPVDNYEKQLTGNIKDLVIGINEEYFFNNVDADVEKAVRASIQSLVDSGAKVEVVRIPSLQYAEWAELVTSLSEAAAIHHSDLQKRPQDFGDDIRLLFELGELPSAVDYRQAQQVRRQIKQEFTEIFNKVDVLISPTLPIVASTIGDDFAELNGQKVDL…	-0.038635254	-5.65094	1.0306512	-1.0077266	0.011462331	2.0383778	-2.0383778	low
S176H	LHLKSVEELAPLLASKSLSPVELTKAILDFAEESQPKINSYMAFYREEALARAKEVEQEILQGHYKGMYHGIPMALKDNLYFKDKITTMSSKIHKDFVSDYDATVVEKLRDAGVIFTGKLSMHEYAWGITNNNPHYGPVRNPWDLDKIPGGSSGGSGAAVAAGASVASLGTDTAGHIRIPSSACGIVGLKPTHGRVSKYGCYPLAWSLDHIGPMTKTVKDAAGLLEVIAGFDHQDPTCVNVPVDNYEKQLTGNIKDLVIGINEEYFFNNVDADVEKAVRASIQSLVDSGAKVEVVRIPSLQYAEWAELVTSLSEAAAIHHSDLQKRPQDFGDDIRLLFELGELPSAVDYLQAQQVRRQIKQEFTEIFNKVDVLISPTLPIVASTIGDDFAELNGQKVDL…	0.7640381	-4.8726196	1.3168039	-0.72127956	0.2977622	2.0380836	-2.0380836	low
V355R	LHLKSVEELAPLLASKSLSPVELTKAILDFAEESQPKINSYMAFYREEALARAKEVEQEILQGHYKGMYHGIPMALKDNLYFKDKITTMSSKIHKDFVSDYDATVVEKLRDAGVIFTGKLSMHEYAWGITNNNPHYGPVRNPWDLDKIPGGSSGGSGAAVAAGASVASLGTDTAGSIRIPSSACGIVGLKPTHGRVSKYGCYPLAWSLDHIGPMTKTVKDAAGLLEVIAGFDHQDPTCVNVPVDNYEKQLTGNIKDLVIGINEEYFFNNVDADVEKAVRASIQSLVDSGAKVEVVRIPSLQYAEWAELVTSLSEAAAIHHSDLQKRPQDFGDDIRLLFELGELPSAVDYLQAQQRRRQIKQEFTEIFNKVDVLISPTLPIVASTIGDDFAELNGQKVDL…	2.5334473	-3.145813	1.9475975	-0.08575907	0.93091923	2.0333567	-2.0333567	low
L9I	LHLKSVEEIAPLLASKSLSPVELTKAILDFAEESQPKINSYMAFYREEALARAKEVEQEILQGHYKGMYHGIPMALKDNLYFKDKITTMSSKIHKDFVSDYDATVVEKLRDAGVIFTGKLSMHEYAWGITNNNPHYGPVRNPWDLDKIPGGSSGGSGAAVAAGASVASLGTDTAGSIRIPSSACGIVGLKPTHGRVSKYGCYPLAWSLDHIGPMTKTVKDAAGLLEVIAGFDHQDPTCVNVPVDNYEKQLTGNIKDLVIGINEEYFFNNVDADVEKAVRASIQSLVDSGAKVEVVRIPSLQYAEWAELVTSLSEAAAIHHSDLQKRPQDFGDDIRLLFELGELPSAVDYLQAQQVRRQIKQEFTEIFNKVDVLISPTLPIVASTIGDDFAELNGQKVDL…	0.7581787	-4.850281	1.314715	-0.7130582	0.30082843	2.0277731	-2.0277731	low
F406H	LHLKSVEELAPLLASKSLSPVELTKAILDFAEESQPKINSYMAFYREEALARAKEVEQEILQGHYKGMYHGIPMALKDNLYFKDKITTMSSKIHKDFVSDYDATVVEKLRDAGVIFTGKLSMHEYAWGITNNNPHYGPVRNPWDLDKIPGGSSGGSGAAVAAGASVASLGTDTAGSIRIPSSACGIVGLKPTHGRVSKYGCYPLAWSLDHIGPMTKTVKDAAGLLEVIAGFDHQDPTCVNVPVDNYEKQLTGNIKDLVIGINEEYFFNNVDADVEKAVRASIQSLVDSGAKVEVVRIPSLQYAEWAELVTSLSEAAAIHHSDLQKRPQDFGDDIRLLFELGELPSAVDYLQAQQVRRQIKQEFTEIFNKVDVLISPTLPIVASTIGDDFAELNGQKVDL…	3.9155273	-1.7650757	2.4403083	0.42239675	1.4313525	2.0179117	-2.0179117	low
V370R	LHLKSVEELAPLLASKSLSPVELTKAILDFAEESQPKINSYMAFYREEALARAKEVEQEILQGHYKGMYHGIPMALKDNLYFKDKITTMSSKIHKDFVSDYDATVVEKLRDAGVIFTGKLSMHEYAWGITNNNPHYGPVRNPWDLDKIPGGSSGGSGAAVAAGASVASLGTDTAGSIRIPSSACGIVGLKPTHGRVSKYGCYPLAWSLDHIGPMTKTVKDAAGLLEVIAGFDHQDPTCVNVPVDNYEKQLTGNIKDLVIGINEEYFFNNVDADVEKAVRASIQSLVDSGAKVEVVRIPSLQYAEWAELVTSLSEAAAIHHSDLQKRPQDFGDDIRLLFELGELPSAVDYLQAQQVRRQIKQEFTEIFNKRDVLISPTLPIVASTIGDDFAELNGQKVDL…	-1.9190674	-7.416443	0.36027804	-1.6574886	-0.6486053	2.0177667	-2.0177667	low
G194L	LHLKSVEELAPLLASKSLSPVELTKAILDFAEESQPKINSYMAFYREEALARAKEVEQEILQGHYKGMYHGIPMALKDNLYFKDKITTMSSKIHKDFVSDYDATVVEKLRDAGVIFTGKLSMHEYAWGITNNNPHYGPVRNPWDLDKIPGGSSGGSGAAVAAGASVASLGTDTAGSIRIPSSACGIVGLKPTHLRVSKYGCYPLAWSLDHIGPMTKTVKDAAGLLEVIAGFDHQDPTCVNVPVDNYEKQLTGNIKDLVIGINEEYFFNNVDADVEKAVRASIQSLVDSGAKVEVVRIPSLQYAEWAELVTSLSEAAAIHHSDLQKRPQDFGDDIRLLFELGELPSAVDYLQAQQVRRQIKQEFTEIFNKVDVLISPTLPIVASTIGDDFAELNGQKVDL…	-3.0228882	-8.454895	-0.033233564	-2.0396724	-1.036453	2.0064387	-2.0064387	low
D235H	LHLKSVEELAPLLASKSLSPVELTKAILDFAEESQPKINSYMAFYREEALARAKEVEQEILQGHYKGMYHGIPMALKDNLYFKDKITTMSSKIHKDFVSDYDATVVEKLRDAGVIFTGKLSMHEYAWGITNNNPHYGPVRNPWDLDKIPGGSSGGSGAAVAAGASVASLGTDTAGSIRIPSSACGIVGLKPTHGRVSKYGCYPLAWSLDHIGPMTKTVKDAAGLLEVIAGFDHQHPTCVNVPVDNYEKQLTGNIKDLVIGINEEYFFNNVDADVEKAVRASIQSLVDSGAKVEVVRIPSLQYAEWAELVTSLSEAAAIHHSDLQKRPQDFGDDIRLLFELGELPSAVDYLQAQQVRRQIKQEFTEIFNKVDVLISPTLPIVASTIGDDFAELNGQKVDL…	-0.88586426	-6.384033	0.72861445	-1.2775285	-0.27445704	2.006143	-2.006143	low
G67V	LHLKSVEELAPLLASKSLSPVELTKAILDFAEESQPKINSYMAFYREEALARAKEVEQEILQGHYKVMYHGIPMALKDNLYFKDKITTMSSKIHKDFVSDYDATVVEKLRDAGVIFTGKLSMHEYAWGITNNNPHYGPVRNPWDLDKIPGGSSGGSGAAVAAGASVASLGTDTAGSIRIPSSACGIVGLKPTHGRVSKYGCYPLAWSLDHIGPMTKTVKDAAGLLEVIAGFDHQDPTCVNVPVDNYEKQLTGNIKDLVIGINEEYFFNNVDADVEKAVRASIQSLVDSGAKVEVVRIPSLQYAEWAELVTSLSEAAAIHHSDLQKRPQDFGDDIRLLFELGELPSAVDYLQAQQVRRQIKQEFTEIFNKVDVLISPTLPIVASTIGDDFAELNGQKVDL…	-2.9763794	-8.389038	-0.016653202	-2.015435	-1.0160441	1.9987818	-1.9987818	low
Y349L	LHLKSVEELAPLLASKSLSPVELTKAILDFAEESQPKINSYMAFYREEALARAKEVEQEILQGHYKGMYHGIPMALKDNLYFKDKITTMSSKIHKDFVSDYDATVVEKLRDAGVIFTGKLSMHEYAWGITNNNPHYGPVRNPWDLDKIPGGSSGGSGAAVAAGASVASLGTDTAGSIRIPSSACGIVGLKPTHGRVSKYGCYPLAWSLDHIGPMTKTVKDAAGLLEVIAGFDHQDPTCVNVPVDNYEKQLTGNIKDLVIGINEEYFFNNVDADVEKAVRASIQSLVDSGAKVEVVRIPSLQYAEWAELVTSLSEAAAIHHSDLQKRPQDFGDDIRLLFELGELPSAVDLLQAQQVRRQIKQEFTEIFNKVDVLISPTLPIVASTIGDDFAELNGQKVDL…	2.8414307	-2.7407837	2.0573936	0.06330477	1.0603491	1.9940888	-1.9940888	low
L418I	LHLKSVEELAPLLASKSLSPVELTKAILDFAEESQPKINSYMAFYREEALARAKEVEQEILQGHYKGMYHGIPMALKDNLYFKDKITTMSSKIHKDFVSDYDATVVEKLRDAGVIFTGKLSMHEYAWGITNNNPHYGPVRNPWDLDKIPGGSSGGSGAAVAAGASVASLGTDTAGSIRIPSSACGIVGLKPTHGRVSKYGCYPLAWSLDHIGPMTKTVKDAAGLLEVIAGFDHQDPTCVNVPVDNYEKQLTGNIKDLVIGINEEYFFNNVDADVEKAVRASIQSLVDSGAKVEVVRIPSLQYAEWAELVTSLSEAAAIHHSDLQKRPQDFGDDIRLLFELGELPSAVDYLQAQQVRRQIKQEFTEIFNKVDVLISPTLPIVASTIGDDFAELNGQKVDL…	0.3001709	-5.192444	1.1514355	-0.8389852	0.15622514	1.9904207	-1.9904207	low
D235N	LHLKSVEELAPLLASKSLSPVELTKAILDFAEESQPKINSYMAFYREEALARAKEVEQEILQGHYKGMYHGIPMALKDNLYFKDKITTMSSKIHKDFVSDYDATVVEKLRDAGVIFTGKLSMHEYAWGITNNNPHYGPVRNPWDLDKIPGGSSGGSGAAVAAGASVASLGTDTAGSIRIPSSACGIVGLKPTHGRVSKYGCYPLAWSLDHIGPMTKTVKDAAGLLEVIAGFDHQNPTCVNVPVDNYEKQLTGNIKDLVIGINEEYFFNNVDADVEKAVRASIQSLVDSGAKVEVVRIPSLQYAEWAELVTSLSEAAAIHHSDLQKRPQDFGDDIRLLFELGELPSAVDYLQAQQVRRQIKQEFTEIFNKVDVLISPTLPIVASTIGDDFAELNGQKVDL…	-0.9225464	-6.3605347	0.7155373	-1.2688802	-0.27667147	1.9844176	-1.9844176	low
D271E	LHLKSVEELAPLLASKSLSPVELTKAILDFAEESQPKINSYMAFYREEALARAKEVEQEILQGHYKGMYHGIPMALKDNLYFKDKITTMSSKIHKDFVSDYDATVVEKLRDAGVIFTGKLSMHEYAWGITNNNPHYGPVRNPWDLDKIPGGSSGGSGAAVAAGASVASLGTDTAGSIRIPSSACGIVGLKPTHGRVSKYGCYPLAWSLDHIGPMTKTVKDAAGLLEVIAGFDHQDPTCVNVPVDNYEKQLTGNIKDLVIGINEEYFFNNVEADVEKAVRASIQSLVDSGAKVEVVRIPSLQYAEWAELVTSLSEAAAIHHSDLQKRPQDFGDDIRLLFELGELPSAVDYLQAQQVRRQIKQEFTEIFNKVDVLISPTLPIVASTIGDDFAELNGQKVDL…	1.1727295	-4.329468	1.4625022	-0.5213822	0.47056	1.9838845	-1.9838845	low
A161R	LHLKSVEELAPLLASKSLSPVELTKAILDFAEESQPKINSYMAFYREEALARAKEVEQEILQGHYKGMYHGIPMALKDNLYFKDKITTMSSKIHKDFVSDYDATVVEKLRDAGVIFTGKLSMHEYAWGITNNNPHYGPVRNPWDLDKIPGGSSGGSGAAVRAGASVASLGTDTAGSIRIPSSACGIVGLKPTHGRVSKYGCYPLAWSLDHIGPMTKTVKDAAGLLEVIAGFDHQDPTCVNVPVDNYEKQLTGNIKDLVIGINEEYFFNNVDADVEKAVRASIQSLVDSGAKVEVVRIPSLQYAEWAELVTSLSEAAAIHHSDLQKRPQDFGDDIRLLFELGELPSAVDYLQAQQVRRQIKQEFTEIFNKVDVLISPTLPIVASTIGDDFAELNGQKVDL…	0.9937134	-4.498108	1.3986831	-0.5834472	0.40761793	1.9821303	-1.9821303	low
T171L	LHLKSVEELAPLLASKSLSPVELTKAILDFAEESQPKINSYMAFYREEALARAKEVEQEILQGHYKGMYHGIPMALKDNLYFKDKITTMSSKIHKDFVSDYDATVVEKLRDAGVIFTGKLSMHEYAWGITNNNPHYGPVRNPWDLDKIPGGSSGGSGAAVAAGASVASLGLDTAGSIRIPSSACGIVGLKPTHGRVSKYGCYPLAWSLDHIGPMTKTVKDAAGLLEVIAGFDHQDPTCVNVPVDNYEKQLTGNIKDLVIGINEEYFFNNVDADVEKAVRASIQSLVDSGAKVEVVRIPSLQYAEWAELVTSLSEAAAIHHSDLQKRPQDFGDDIRLLFELGELPSAVDYLQAQQVRRQIKQEFTEIFNKVDVLISPTLPIVASTIGDDFAELNGQKVDL…	-0.40185547	-5.8360596	0.9011634	-1.0758566	-0.08734658	1.97702	-1.97702	low
V98S	LHLKSVEELAPLLASKSLSPVELTKAILDFAEESQPKINSYMAFYREEALARAKEVEQEILQGHYKGMYHGIPMALKDNLYFKDKITTMSSKIHKDFSSDYDATVVEKLRDAGVIFTGKLSMHEYAWGITNNNPHYGPVRNPWDLDKIPGGSSGGSGAAVAAGASVASLGTDTAGSIRIPSSACGIVGLKPTHGRVSKYGCYPLAWSLDHIGPMTKTVKDAAGLLEVIAGFDHQDPTCVNVPVDNYEKQLTGNIKDLVIGINEEYFFNNVDADVEKAVRASIQSLVDSGAKVEVVRIPSLQYAEWAELVTSLSEAAAIHHSDLQKRPQDFGDDIRLLFELGELPSAVDYLQAQQVRRQIKQEFTEIFNKVDVLISPTLPIVASTIGDDFAELNGQKVDL…	1.1670532	-4.2921753	1.4604787	-0.50765735	0.47641066	1.9681361	-1.9681361	low
L76F	LHLKSVEELAPLLASKSLSPVELTKAILDFAEESQPKINSYMAFYREEALARAKEVEQEILQGHYKGMYHGIPMAFKDNLYFKDKITTMSSKIHKDFVSDYDATVVEKLRDAGVIFTGKLSMHEYAWGITNNNPHYGPVRNPWDLDKIPGGSSGGSGAAVAAGASVASLGTDTAGSIRIPSSACGIVGLKPTHGRVSKYGCYPLAWSLDHIGPMTKTVKDAAGLLEVIAGFDHQDPTCVNVPVDNYEKQLTGNIKDLVIGINEEYFFNNVDADVEKAVRASIQSLVDSGAKVEVVRIPSLQYAEWAELVTSLSEAAAIHHSDLQKRPQDFGDDIRLLFELGELPSAVDYLQAQQVRRQIKQEFTEIFNKVDVLISPTLPIVASTIGDDFAELNGQKVDL…	-0.18640137	-5.602722	0.9779727	-0.9899808	-0.0060040653	1.9679534	-1.9679534	low
I318A	LHLKSVEELAPLLASKSLSPVELTKAILDFAEESQPKINSYMAFYREEALARAKEVEQEILQGHYKGMYHGIPMALKDNLYFKDKITTMSSKIHKDFVSDYDATVVEKLRDAGVIFTGKLSMHEYAWGITNNNPHYGPVRNPWDLDKIPGGSSGGSGAAVAAGASVASLGTDTAGSIRIPSSACGIVGLKPTHGRVSKYGCYPLAWSLDHIGPMTKTVKDAAGLLEVIAGFDHQDPTCVNVPVDNYEKQLTGNIKDLVIGINEEYFFNNVDADVEKAVRASIQSLVDSGAKVEVVRIPSLQYAEWAELVTSLSEAAAAHHSDLQKRPQDFGDDIRLLFELGELPSAVDYLQAQQVRRQIKQEFTEIFNKVDVLISPTLPIVASTIGDDFAELNGQKVDL…	0.9321289	-4.503418	1.3767282	-0.5854015	0.39566335	1.9621296	-1.9621296	low
A205T	LHLKSVEELAPLLASKSLSPVELTKAILDFAEESQPKINSYMAFYREEALARAKEVEQEILQGHYKGMYHGIPMALKDNLYFKDKITTMSSKIHKDFVSDYDATVVEKLRDAGVIFTGKLSMHEYAWGITNNNPHYGPVRNPWDLDKIPGGSSGGSGAAVAAGASVASLGTDTAGSIRIPSSACGIVGLKPTHGRVSKYGCYPLTWSLDHIGPMTKTVKDAAGLLEVIAGFDHQDPTCVNVPVDNYEKQLTGNIKDLVIGINEEYFFNNVDADVEKAVRASIQSLVDSGAKVEVVRIPSLQYAEWAELVTSLSEAAAIHHSDLQKRPQDFGDDIRLLFELGELPSAVDYLQAQQVRRQIKQEFTEIFNKVDVLISPTLPIVASTIGDDFAELNGQKVDL…	2.0211182	-3.4474487	1.7649524	-0.19677074	0.7840908	1.9617232	-1.9617232	low
K198F	LHLKSVEELAPLLASKSLSPVELTKAILDFAEESQPKINSYMAFYREEALARAKEVEQEILQGHYKGMYHGIPMALKDNLYFKDKITTMSSKIHKDFVSDYDATVVEKLRDAGVIFTGKLSMHEYAWGITNNNPHYGPVRNPWDLDKIPGGSSGGSGAAVAAGASVASLGTDTAGSIRIPSSACGIVGLKPTHGRVSFYGCYPLAWSLDHIGPMTKTVKDAAGLLEVIAGFDHQDPTCVNVPVDNYEKQLTGNIKDLVIGINEEYFFNNVDADVEKAVRASIQSLVDSGAKVEVVRIPSLQYAEWAELVTSLSEAAAIHHSDLQKRPQDFGDDIRLLFELGELPSAVDYLQAQQVRRQIKQEFTEIFNKVDVLISPTLPIVASTIGDDFAELNGQKVDL…	-0.4050293	-5.7948	0.9000319	-1.0606716	-0.08031982	1.9607035	-1.9607035	low
G260K	LHLKSVEELAPLLASKSLSPVELTKAILDFAEESQPKINSYMAFYREEALARAKEVEQEILQGHYKGMYHGIPMALKDNLYFKDKITTMSSKIHKDFVSDYDATVVEKLRDAGVIFTGKLSMHEYAWGITNNNPHYGPVRNPWDLDKIPGGSSGGSGAAVAAGASVASLGTDTAGSIRIPSSACGIVGLKPTHGRVSKYGCYPLAWSLDHIGPMTKTVKDAAGLLEVIAGFDHQDPTCVNVPVDNYEKQLTGNIKDLVIKINEEYFFNNVDADVEKAVRASIQSLVDSGAKVEVVRIPSLQYAEWAELVTSLSEAAAIHHSDLQKRPQDFGDDIRLLFELGELPSAVDYLQAQQVRRQIKQEFTEIFNKVDVLISPTLPIVASTIGDDFAELNGQKVDL…	-7.42157	-12.587463	-1.6013614	-3.5605907	-2.580976	1.9592294	-1.9592294	low
L350G	LHLKSVEELAPLLASKSLSPVELTKAILDFAEESQPKINSYMAFYREEALARAKEVEQEILQGHYKGMYHGIPMALKDNLYFKDKITTMSSKIHKDFVSDYDATVVEKLRDAGVIFTGKLSMHEYAWGITNNNPHYGPVRNPWDLDKIPGGSSGGSGAAVAAGASVASLGTDTAGSIRIPSSACGIVGLKPTHGRVSKYGCYPLAWSLDHIGPMTKTVKDAAGLLEVIAGFDHQDPTCVNVPVDNYEKQLTGNIKDLVIGINEEYFFNNVDADVEKAVRASIQSLVDSGAKVEVVRIPSLQYAEWAELVTSLSEAAAIHHSDLQKRPQDFGDDIRLLFELGELPSAVDYGQAQQVRRQIKQEFTEIFNKVDVLISPTLPIVASTIGDDFAELNGQKVDL…	-0.29699707	-5.66687	0.93854535	-1.0135894	-0.037522018	1.9521347	-1.9521347	low
A315L	LHLKSVEELAPLLASKSLSPVELTKAILDFAEESQPKINSYMAFYREEALARAKEVEQEILQGHYKGMYHGIPMALKDNLYFKDKITTMSSKIHKDFVSDYDATVVEKLRDAGVIFTGKLSMHEYAWGITNNNPHYGPVRNPWDLDKIPGGSSGGSGAAVAAGASVASLGTDTAGSIRIPSSACGIVGLKPTHGRVSKYGCYPLAWSLDHIGPMTKTVKDAAGLLEVIAGFDHQDPTCVNVPVDNYEKQLTGNIKDLVIGINEEYFFNNVDADVEKAVRASIQSLVDSGAKVEVVRIPSLQYAEWAELVTSLSELAAIHHSDLQKRPQDFGDDIRLLFELGELPSAVDYLQAQQVRRQIKQEFTEIFNKVDVLISPTLPIVASTIGDDFAELNGQKVDL…	-0.3779297	-5.732971	0.9096929	-1.0379167	-0.06411189	1.9476095	-1.9476095	low
K190T	LHLKSVEELAPLLASKSLSPVELTKAILDFAEESQPKINSYMAFYREEALARAKEVEQEILQGHYKGMYHGIPMALKDNLYFKDKITTMSSKIHKDFVSDYDATVVEKLRDAGVIFTGKLSMHEYAWGITNNNPHYGPVRNPWDLDKIPGGSSGGSGAAVAAGASVASLGTDTAGSIRIPSSACGIVGLTPTHGRVSKYGCYPLAWSLDHIGPMTKTVKDAAGLLEVIAGFDHQDPTCVNVPVDNYEKQLTGNIKDLVIGINEEYFFNNVDADVEKAVRASIQSLVDSGAKVEVVRIPSLQYAEWAELVTSLSEAAAIHHSDLQKRPQDFGDDIRLLFELGELPSAVDYLQAQQVRRQIKQEFTEIFNKVDVLISPTLPIVASTIGDDFAELNGQKVDL…	-0.2631836	-5.6193237	0.95059985	-0.99609077	-0.02274546	1.9466906	-1.9466906	low
E307F	LHLKSVEELAPLLASKSLSPVELTKAILDFAEESQPKINSYMAFYREEALARAKEVEQEILQGHYKGMYHGIPMALKDNLYFKDKITTMSSKIHKDFVSDYDATVVEKLRDAGVIFTGKLSMHEYAWGITNNNPHYGPVRNPWDLDKIPGGSSGGSGAAVAAGASVASLGTDTAGSIRIPSSACGIVGLKPTHGRVSKYGCYPLAWSLDHIGPMTKTVKDAAGLLEVIAGFDHQDPTCVNVPVDNYEKQLTGNIKDLVIGINEEYFFNNVDADVEKAVRASIQSLVDSGAKVEVVRIPSLQYAEWAFLVTSLSEAAAIHHSDLQKRPQDFGDDIRLLFELGELPSAVDYLQAQQVRRQIKQEFTEIFNKVDVLISPTLPIVASTIGDDFAELNGQKVDL…	0.8572998	-4.5250854	1.3500516	-0.5933758	0.37833792	1.9434274	-1.9434274	low
I334A	LHLKSVEELAPLLASKSLSPVELTKAILDFAEESQPKINSYMAFYREEALARAKEVEQEILQGHYKGMYHGIPMALKDNLYFKDKITTMSSKIHKDFVSDYDATVVEKLRDAGVIFTGKLSMHEYAWGITNNNPHYGPVRNPWDLDKIPGGSSGGSGAAVAAGASVASLGTDTAGSIRIPSSACGIVGLKPTHGRVSKYGCYPLAWSLDHIGPMTKTVKDAAGLLEVIAGFDHQDPTCVNVPVDNYEKQLTGNIKDLVIGINEEYFFNNVDADVEKAVRASIQSLVDSGAKVEVVRIPSLQYAEWAELVTSLSEAAAIHHSDLQKRPQDFGDDARLLFELGELPSAVDYLQAQQVRRQIKQEFTEIFNKVDVLISPTLPIVASTIGDDFAELNGQKVDL…	-0.26916504	-5.6067505	0.94846743	-0.9914634	-0.021497995	1.9399309	-1.9399309	low
T87D	LHLKSVEELAPLLASKSLSPVELTKAILDFAEESQPKINSYMAFYREEALARAKEVEQEILQGHYKGMYHGIPMALKDNLYFKDKIDTMSSKIHKDFVSDYDATVVEKLRDAGVIFTGKLSMHEYAWGITNNNPHYGPVRNPWDLDKIPGGSSGGSGAAVAAGASVASLGTDTAGSIRIPSSACGIVGLKPTHGRVSKYGCYPLAWSLDHIGPMTKTVKDAAGLLEVIAGFDHQDPTCVNVPVDNYEKQLTGNIKDLVIGINEEYFFNNVDADVEKAVRASIQSLVDSGAKVEVVRIPSLQYAEWAELVTSLSEAAAIHHSDLQKRPQDFGDDIRLLFELGELPSAVDYLQAQQVRRQIKQEFTEIFNKVDVLISPTLPIVASTIGDDFAELNGQKVDL…	3.0028076	-2.4363403	2.1149242	0.17534973	1.145137	1.9395745	-1.9395745	low
K198D	LHLKSVEELAPLLASKSLSPVELTKAILDFAEESQPKINSYMAFYREEALARAKEVEQEILQGHYKGMYHGIPMALKDNLYFKDKITTMSSKIHKDFVSDYDATVVEKLRDAGVIFTGKLSMHEYAWGITNNNPHYGPVRNPWDLDKIPGGSSGGSGAAVAAGASVASLGTDTAGSIRIPSSACGIVGLKPTHGRVSDYGCYPLAWSLDHIGPMTKTVKDAAGLLEVIAGFDHQDPTCVNVPVDNYEKQLTGNIKDLVIGINEEYFFNNVDADVEKAVRASIQSLVDSGAKVEVVRIPSLQYAEWAELVTSLSEAAAIHHSDLQKRPQDFGDDIRLLFELGELPSAVDYLQAQQVRRQIKQEFTEIFNKVDVLISPTLPIVASTIGDDFAELNGQKVDL…	0.22644043	-5.1188354	1.1251506	-0.81189495	0.1566278	1.9370456	-1.9370456	low
G113L	LHLKSVEELAPLLASKSLSPVELTKAILDFAEESQPKINSYMAFYREEALARAKEVEQEILQGHYKGMYHGIPMALKDNLYFKDKITTMSSKIHKDFVSDYDATVVEKLRDALVIFTGKLSMHEYAWGITNNNPHYGPVRNPWDLDKIPGGSSGGSGAAVAAGASVASLGTDTAGSIRIPSSACGIVGLKPTHGRVSKYGCYPLAWSLDHIGPMTKTVKDAAGLLEVIAGFDHQDPTCVNVPVDNYEKQLTGNIKDLVIGINEEYFFNNVDADVEKAVRASIQSLVDSGAKVEVVRIPSLQYAEWAELVTSLSEAAAIHHSDLQKRPQDFGDDIRLLFELGELPSAVDYLQAQQVRRQIKQEFTEIFNKVDVLISPTLPIVASTIGDDFAELNGQKVDL…	-8.586426	-13.654724	-2.016632	-3.9533772	-2.9850047	1.9367452	-1.9367452	low
G67S	LHLKSVEELAPLLASKSLSPVELTKAILDFAEESQPKINSYMAFYREEALARAKEVEQEILQGHYKSMYHGIPMALKDNLYFKDKITTMSSKIHKDFVSDYDATVVEKLRDAGVIFTGKLSMHEYAWGITNNNPHYGPVRNPWDLDKIPGGSSGGSGAAVAAGASVASLGTDTAGSIRIPSSACGIVGLKPTHGRVSKYGCYPLAWSLDHIGPMTKTVKDAAGLLEVIAGFDHQDPTCVNVPVDNYEKQLTGNIKDLVIGINEEYFFNNVDADVEKAVRASIQSLVDSGAKVEVVRIPSLQYAEWAELVTSLSEAAAIHHSDLQKRPQDFGDDIRLLFELGELPSAVDYLQAQQVRRQIKQEFTEIFNKVDVLISPTLPIVASTIGDDFAELNGQKVDL…	0.17388916	-5.154358	1.1064161	-0.82496834	0.14072388	1.9313844	-1.9313844	low
G113V	LHLKSVEELAPLLASKSLSPVELTKAILDFAEESQPKINSYMAFYREEALARAKEVEQEILQGHYKGMYHGIPMALKDNLYFKDKITTMSSKIHKDFVSDYDATVVEKLRDAVVIFTGKLSMHEYAWGITNNNPHYGPVRNPWDLDKIPGGSSGGSGAAVAAGASVASLGTDTAGSIRIPSSACGIVGLKPTHGRVSKYGCYPLAWSLDHIGPMTKTVKDAAGLLEVIAGFDHQDPTCVNVPVDNYEKQLTGNIKDLVIGINEEYFFNNVDADVEKAVRASIQSLVDSGAKVEVVRIPSLQYAEWAELVTSLSEAAAIHHSDLQKRPQDFGDDIRLLFELGELPSAVDYLQAQQVRRQIKQEFTEIFNKVDVLISPTLPIVASTIGDDFAELNGQKVDL…	-6.327759	-11.448669	-1.2114184	-3.141478	-2.1764483	1.9300597	-1.9300597	low
S152P	LHLKSVEELAPLLASKSLSPVELTKAILDFAEESQPKINSYMAFYREEALARAKEVEQEILQGHYKGMYHGIPMALKDNLYFKDKITTMSSKIHKDFVSDYDATVVEKLRDAGVIFTGKLSMHEYAWGITNNNPHYGPVRNPWDLDKIPGGPSGGSGAAVAAGASVASLGTDTAGSIRIPSSACGIVGLKPTHGRVSKYGCYPLAWSLDHIGPMTKTVKDAAGLLEVIAGFDHQDPTCVNVPVDNYEKQLTGNIKDLVIGINEEYFFNNVDADVEKAVRASIQSLVDSGAKVEVVRIPSLQYAEWAELVTSLSEAAAIHHSDLQKRPQDFGDDIRLLFELGELPSAVDYLQAQQVRRQIKQEFTEIFNKVDVLISPTLPIVASTIGDDFAELNGQKVDL…	-3.135376	-8.349243	-0.07333541	-2.0007892	-1.0370623	1.9274538	-1.9274538	low
D220T	LHLKSVEELAPLLASKSLSPVELTKAILDFAEESQPKINSYMAFYREEALARAKEVEQEILQGHYKGMYHGIPMALKDNLYFKDKITTMSSKIHKDFVSDYDATVVEKLRDAGVIFTGKLSMHEYAWGITNNNPHYGPVRNPWDLDKIPGGSSGGSGAAVAAGASVASLGTDTAGSIRIPSSACGIVGLKPTHGRVSKYGCYPLAWSLDHIGPMTKTVKTAAGLLEVIAGFDHQDPTCVNVPVDNYEKQLTGNIKDLVIGINEEYFFNNVDADVEKAVRASIQSLVDSGAKVEVVRIPSLQYAEWAELVTSLSEAAAIHHSDLQKRPQDFGDDIRLLFELGELPSAVDYLQAQQVRRQIKQEFTEIFNKVDVLISPTLPIVASTIGDDFAELNGQKVDL…	-0.18060303	-5.4830933	0.9800398	-0.94595355	0.017043114	1.9259933	-1.9259933	low
H320P	LHLKSVEELAPLLASKSLSPVELTKAILDFAEESQPKINSYMAFYREEALARAKEVEQEILQGHYKGMYHGIPMALKDNLYFKDKITTMSSKIHKDFVSDYDATVVEKLRDAGVIFTGKLSMHEYAWGITNNNPHYGPVRNPWDLDKIPGGSSGGSGAAVAAGASVASLGTDTAGSIRIPSSACGIVGLKPTHGRVSKYGCYPLAWSLDHIGPMTKTVKDAAGLLEVIAGFDHQDPTCVNVPVDNYEKQLTGNIKDLVIGINEEYFFNNVDADVEKAVRASIQSLVDSGAKVEVVRIPSLQYAEWAELVTSLSEAAAIHPSDLQKRPQDFGDDIRLLFELGELPSAVDYLQAQQVRRQIKQEFTEIFNKVDVLISPTLPIVASTIGDDFAELNGQKVDL…	2.982788	-2.4157104	2.1077874	0.1829422	1.1453648	1.9248452	-1.9248452	low
S152N	LHLKSVEELAPLLASKSLSPVELTKAILDFAEESQPKINSYMAFYREEALARAKEVEQEILQGHYKGMYHGIPMALKDNLYFKDKITTMSSKIHKDFVSDYDATVVEKLRDAGVIFTGKLSMHEYAWGITNNNPHYGPVRNPWDLDKIPGGNSGGSGAAVAAGASVASLGTDTAGSIRIPSSACGIVGLKPTHGRVSKYGCYPLAWSLDHIGPMTKTVKDAAGLLEVIAGFDHQDPTCVNVPVDNYEKQLTGNIKDLVIGINEEYFFNNVDADVEKAVRASIQSLVDSGAKVEVVRIPSLQYAEWAELVTSLSEAAAIHHSDLQKRPQDFGDDIRLLFELGELPSAVDYLQAQQVRRQIKQEFTEIFNKVDVLISPTLPIVASTIGDDFAELNGQKVDL…	-1.8349609	-7.061096	0.39026195	-1.5267096	-0.56822383	1.9169714	-1.9169714	low
A205C	LHLKSVEELAPLLASKSLSPVELTKAILDFAEESQPKINSYMAFYREEALARAKEVEQEILQGHYKGMYHGIPMALKDNLYFKDKITTMSSKIHKDFVSDYDATVVEKLRDAGVIFTGKLSMHEYAWGITNNNPHYGPVRNPWDLDKIPGGSSGGSGAAVAAGASVASLGTDTAGSIRIPSSACGIVGLKPTHGRVSKYGCYPLCWSLDHIGPMTKTVKDAAGLLEVIAGFDHQDPTCVNVPVDNYEKQLTGNIKDLVIGINEEYFFNNVDADVEKAVRASIQSLVDSGAKVEVVRIPSLQYAEWAELVTSLSEAAAIHHSDLQKRPQDFGDDIRLLFELGELPSAVDYLQAQQVRRQIKQEFTEIFNKVDVLISPTLPIVASTIGDDFAELNGQKVDL…	0.083862305	-5.1869507	1.0743215	-0.83696353	0.11867899	1.911285	-1.911285	low
I211Y	LHLKSVEELAPLLASKSLSPVELTKAILDFAEESQPKINSYMAFYREEALARAKEVEQEILQGHYKGMYHGIPMALKDNLYFKDKITTMSSKIHKDFVSDYDATVVEKLRDAGVIFTGKLSMHEYAWGITNNNPHYGPVRNPWDLDKIPGGSSGGSGAAVAAGASVASLGTDTAGSIRIPSSACGIVGLKPTHGRVSKYGCYPLAWSLDHYGPMTKTVKDAAGLLEVIAGFDHQDPTCVNVPVDNYEKQLTGNIKDLVIGINEEYFFNNVDADVEKAVRASIQSLVDSGAKVEVVRIPSLQYAEWAELVTSLSEAAAIHHSDLQKRPQDFGDDIRLLFELGELPSAVDYLQAQQVRRQIKQEFTEIFNKVDVLISPTLPIVASTIGDDFAELNGQKVDL…	1.817627	-3.4995728	1.692408	-0.21595407	0.73822695	1.908362	-1.908362	low
L350S	LHLKSVEELAPLLASKSLSPVELTKAILDFAEESQPKINSYMAFYREEALARAKEVEQEILQGHYKGMYHGIPMALKDNLYFKDKITTMSSKIHKDFVSDYDATVVEKLRDAGVIFTGKLSMHEYAWGITNNNPHYGPVRNPWDLDKIPGGSSGGSGAAVAAGASVASLGTDTAGSIRIPSSACGIVGLKPTHGRVSKYGCYPLAWSLDHIGPMTKTVKDAAGLLEVIAGFDHQDPTCVNVPVDNYEKQLTGNIKDLVIGINEEYFFNNVDADVEKAVRASIQSLVDSGAKVEVVRIPSLQYAEWAELVTSLSEAAAIHHSDLQKRPQDFGDDIRLLFELGELPSAVDYSQAQQVRRQIKQEFTEIFNKVDVLISPTLPIVASTIGDDFAELNGQKVDL…	0.21099854	-5.053589	1.1196456	-0.7878821	0.16588175	1.9075277	-1.9075277	low
R443V	LHLKSVEELAPLLASKSLSPVELTKAILDFAEESQPKINSYMAFYREEALARAKEVEQEILQGHYKGMYHGIPMALKDNLYFKDKITTMSSKIHKDFVSDYDATVVEKLRDAGVIFTGKLSMHEYAWGITNNNPHYGPVRNPWDLDKIPGGSSGGSGAAVAAGASVASLGTDTAGSIRIPSSACGIVGLKPTHGRVSKYGCYPLAWSLDHIGPMTKTVKDAAGLLEVIAGFDHQDPTCVNVPVDNYEKQLTGNIKDLVIGINEEYFFNNVDADVEKAVRASIQSLVDSGAKVEVVRIPSLQYAEWAELVTSLSEAAAIHHSDLQKRPQDFGDDIRLLFELGELPSAVDYLQAQQVRRQIKQEFTEIFNKVDVLISPTLPIVASTIGDDFAELNGQKVDL…	3.2184448	-2.1203003	2.191799	0.29166266	1.2417308	1.9001362	-1.9001362	low
V370M	LHLKSVEELAPLLASKSLSPVELTKAILDFAEESQPKINSYMAFYREEALARAKEVEQEILQGHYKGMYHGIPMALKDNLYFKDKITTMSSKIHKDFVSDYDATVVEKLRDAGVIFTGKLSMHEYAWGITNNNPHYGPVRNPWDLDKIPGGSSGGSGAAVAAGASVASLGTDTAGSIRIPSSACGIVGLKPTHGRVSKYGCYPLAWSLDHIGPMTKTVKDAAGLLEVIAGFDHQDPTCVNVPVDNYEKQLTGNIKDLVIGINEEYFFNNVDADVEKAVRASIQSLVDSGAKVEVVRIPSLQYAEWAELVTSLSEAAAIHHSDLQKRPQDFGDDIRLLFELGELPSAVDYLQAQQVRRQIKQEFTEIFNKMDVLISPTLPIVASTIGDDFAELNGQKVDL…	-2.7156372	-7.854553	0.07630126	-1.8187274	-0.8712131	1.8950286	-1.8950286	low
G128S	LHLKSVEELAPLLASKSLSPVELTKAILDFAEESQPKINSYMAFYREEALARAKEVEQEILQGHYKGMYHGIPMALKDNLYFKDKITTMSSKIHKDFVSDYDATVVEKLRDAGVIFTGKLSMHEYAWSITNNNPHYGPVRNPWDLDKIPGGSSGGSGAAVAAGASVASLGTDTAGSIRIPSSACGIVGLKPTHGRVSKYGCYPLAWSLDHIGPMTKTVKDAAGLLEVIAGFDHQDPTCVNVPVDNYEKQLTGNIKDLVIGINEEYFFNNVDADVEKAVRASIQSLVDSGAKVEVVRIPSLQYAEWAELVTSLSEAAAIHHSDLQKRPQDFGDDIRLLFELGELPSAVDYLQAQQVRRQIKQEFTEIFNKVDVLISPTLPIVASTIGDDFAELNGQKVDL…	2.7302246	-2.5789185	2.0177486	0.12287639	1.0703125	1.8948722	-1.8948722	low
I318G	LHLKSVEELAPLLASKSLSPVELTKAILDFAEESQPKINSYMAFYREEALARAKEVEQEILQGHYKGMYHGIPMALKDNLYFKDKITTMSSKIHKDFVSDYDATVVEKLRDAGVIFTGKLSMHEYAWGITNNNPHYGPVRNPWDLDKIPGGSSGGSGAAVAAGASVASLGTDTAGSIRIPSSACGIVGLKPTHGRVSKYGCYPLAWSLDHIGPMTKTVKDAAGLLEVIAGFDHQDPTCVNVPVDNYEKQLTGNIKDLVIGINEEYFFNNVDADVEKAVRASIQSLVDSGAKVEVVRIPSLQYAEWAELVTSLSEAAAGHHSDLQKRPQDFGDDIRLLFELGELPSAVDYLQAQQVRRQIKQEFTEIFNKVDVLISPTLPIVASTIGDDFAELNGQKVDL…	-0.72924805	-5.9193115	0.7844481	-1.106496	-0.16102394	1.890944	-1.890944	low
E293V	LHLKSVEELAPLLASKSLSPVELTKAILDFAEESQPKINSYMAFYREEALARAKEVEQEILQGHYKGMYHGIPMALKDNLYFKDKITTMSSKIHKDFVSDYDATVVEKLRDAGVIFTGKLSMHEYAWGITNNNPHYGPVRNPWDLDKIPGGSSGGSGAAVAAGASVASLGTDTAGSIRIPSSACGIVGLKPTHGRVSKYGCYPLAWSLDHIGPMTKTVKDAAGLLEVIAGFDHQDPTCVNVPVDNYEKQLTGNIKDLVIGINEEYFFNNVDADVEKAVRASIQSLVDSGAKVVVVRIPSLQYAEWAELVTSLSEAAAIHHSDLQKRPQDFGDDIRLLFELGELPSAVDYLQAQQVRRQIKQEFTEIFNKVDVLISPTLPIVASTIGDDFAELNGQKVDL…	-2.2818604	-7.41864	0.23094252	-1.6582973	-0.7136774	1.8892398	-1.8892398	low
E48T	LHLKSVEELAPLLASKSLSPVELTKAILDFAEESQPKINSYMAFYRETALARAKEVEQEILQGHYKGMYHGIPMALKDNLYFKDKITTMSSKIHKDFVSDYDATVVEKLRDAGVIFTGKLSMHEYAWGITNNNPHYGPVRNPWDLDKIPGGSSGGSGAAVAAGASVASLGTDTAGSIRIPSSACGIVGLKPTHGRVSKYGCYPLAWSLDHIGPMTKTVKDAAGLLEVIAGFDHQDPTCVNVPVDNYEKQLTGNIKDLVIGINEEYFFNNVDADVEKAVRASIQSLVDSGAKVEVVRIPSLQYAEWAELVTSLSEAAAIHHSDLQKRPQDFGDDIRLLFELGELPSAVDYLQAQQVRRQIKQEFTEIFNKVDVLISPTLPIVASTIGDDFAELNGQKVDL…	-2.5299072	-7.6516113	0.14251392	-1.7440382	-0.8007622	1.8865521	-1.8865521	low
V258H	LHLKSVEELAPLLASKSLSPVELTKAILDFAEESQPKINSYMAFYREEALARAKEVEQEILQGHYKGMYHGIPMALKDNLYFKDKITTMSSKIHKDFVSDYDATVVEKLRDAGVIFTGKLSMHEYAWGITNNNPHYGPVRNPWDLDKIPGGSSGGSGAAVAAGASVASLGTDTAGSIRIPSSACGIVGLKPTHGRVSKYGCYPLAWSLDHIGPMTKTVKDAAGLLEVIAGFDHQDPTCVNVPVDNYEKQLTGNIKDLHIGINEEYFFNNVDADVEKAVRASIQSLVDSGAKVEVVRIPSLQYAEWAELVTSLSEAAAIHHSDLQKRPQDFGDDIRLLFELGELPSAVDYLQAQQVRRQIKQEFTEIFNKVDVLISPTLPIVASTIGDDFAELNGQKVDL…	-0.03540039	-5.228943	1.0318044	-0.852418	0.08969322	1.8842225	-1.8842225	low
V370K	LHLKSVEELAPLLASKSLSPVELTKAILDFAEESQPKINSYMAFYREEALARAKEVEQEILQGHYKGMYHGIPMALKDNLYFKDKITTMSSKIHKDFVSDYDATVVEKLRDAGVIFTGKLSMHEYAWGITNNNPHYGPVRNPWDLDKIPGGSSGGSGAAVAAGASVASLGTDTAGSIRIPSSACGIVGLKPTHGRVSKYGCYPLAWSLDHIGPMTKTVKDAAGLLEVIAGFDHQDPTCVNVPVDNYEKQLTGNIKDLVIGINEEYFFNNVDADVEKAVRASIQSLVDSGAKVEVVRIPSLQYAEWAELVTSLSEAAAIHHSDLQKRPQDFGDDIRLLFELGELPSAVDYLQAQQVRRQIKQEFTEIFNKKDVLISPTLPIVASTIGDDFAELNGQKVDL…	-2.808838	-7.903015	0.043075264	-1.8365629	-0.8967438	1.8796382	-1.8796382	low
V381W	LHLKSVEELAPLLASKSLSPVELTKAILDFAEESQPKINSYMAFYREEALARAKEVEQEILQGHYKGMYHGIPMALKDNLYFKDKITTMSSKIHKDFVSDYDATVVEKLRDAGVIFTGKLSMHEYAWGITNNNPHYGPVRNPWDLDKIPGGSSGGSGAAVAAGASVASLGTDTAGSIRIPSSACGIVGLKPTHGRVSKYGCYPLAWSLDHIGPMTKTVKDAAGLLEVIAGFDHQDPTCVNVPVDNYEKQLTGNIKDLVIGINEEYFFNNVDADVEKAVRASIQSLVDSGAKVEVVRIPSLQYAEWAELVTSLSEAAAIHHSDLQKRPQDFGDDIRLLFELGELPSAVDYLQAQQVRRQIKQEFTEIFNKVDVLISPTLPIWASTIGDDFAELNGQKVDL…	-0.057495117	-5.2332153	1.0239277	-0.85399044	0.08496863	1.8779181	-1.8779181	low
M68R	LHLKSVEELAPLLASKSLSPVELTKAILDFAEESQPKINSYMAFYREEALARAKEVEQEILQGHYKGRYHGIPMALKDNLYFKDKITTMSSKIHKDFVSDYDATVVEKLRDAGVIFTGKLSMHEYAWGITNNNPHYGPVRNPWDLDKIPGGSSGGSGAAVAAGASVASLGTDTAGSIRIPSSACGIVGLKPTHGRVSKYGCYPLAWSLDHIGPMTKTVKDAAGLLEVIAGFDHQDPTCVNVPVDNYEKQLTGNIKDLVIGINEEYFFNNVDADVEKAVRASIQSLVDSGAKVEVVRIPSLQYAEWAELVTSLSEAAAIHHSDLQKRPQDFGDDIRLLFELGELPSAVDYLQAQQVRRQIKQEFTEIFNKVDVLISPTLPIVASTIGDDFAELNGQKVDL…	8.270142	2.8375854	3.9927263	2.1163244	3.0545254	1.8764019	-1.8764019	low
F97D	LHLKSVEELAPLLASKSLSPVELTKAILDFAEESQPKINSYMAFYREEALARAKEVEQEILQGHYKGMYHGIPMALKDNLYFKDKITTMSSKIHKDDVSDYDATVVEKLRDAGVIFTGKLSMHEYAWGITNNNPHYGPVRNPWDLDKIPGGSSGGSGAAVAAGASVASLGTDTAGSIRIPSSACGIVGLKPTHGRVSKYGCYPLAWSLDHIGPMTKTVKDAAGLLEVIAGFDHQDPTCVNVPVDNYEKQLTGNIKDLVIGINEEYFFNNVDADVEKAVRASIQSLVDSGAKVEVVRIPSLQYAEWAELVTSLSEAAAIHHSDLQKRPQDFGDDIRLLFELGELPSAVDYLQAQQVRRQIKQEFTEIFNKVDVLISPTLPIVASTIGDDFAELNGQKVDL…	4.0127563	-1.2861328	2.4749706	0.59866315	1.5368168	1.8763075	-1.8763075	low
W206P	LHLKSVEELAPLLASKSLSPVELTKAILDFAEESQPKINSYMAFYREEALARAKEVEQEILQGHYKGMYHGIPMALKDNLYFKDKITTMSSKIHKDFVSDYDATVVEKLRDAGVIFTGKLSMHEYAWGITNNNPHYGPVRNPWDLDKIPGGSSGGSGAAVAAGASVASLGTDTAGSIRIPSSACGIVGLKPTHGRVSKYGCYPLAPSLDHIGPMTKTVKDAAGLLEVIAGFDHQDPTCVNVPVDNYEKQLTGNIKDLVIGINEEYFFNNVDADVEKAVRASIQSLVDSGAKVEVVRIPSLQYAEWAELVTSLSEAAAIHHSDLQKRPQDFGDDIRLLFELGELPSAVDYLQAQQVRRQIKQEFTEIFNKVDVLISPTLPIVASTIGDDFAELNGQKVDL…	2.2953491	-2.9453735	1.8627156	-0.011990892	0.92536235	1.8747065	-1.8747065	low
V372P	LHLKSVEELAPLLASKSLSPVELTKAILDFAEESQPKINSYMAFYREEALARAKEVEQEILQGHYKGMYHGIPMALKDNLYFKDKITTMSSKIHKDFVSDYDATVVEKLRDAGVIFTGKLSMHEYAWGITNNNPHYGPVRNPWDLDKIPGGSSGGSGAAVAAGASVASLGTDTAGSIRIPSSACGIVGLKPTHGRVSKYGCYPLAWSLDHIGPMTKTVKDAAGLLEVIAGFDHQDPTCVNVPVDNYEKQLTGNIKDLVIGINEEYFFNNVDADVEKAVRASIQSLVDSGAKVEVVRIPSLQYAEWAELVTSLSEAAAIHHSDLQKRPQDFGDDIRLLFELGELPSAVDYLQAQQVRRQIKQEFTEIFNKVDPLISPTLPIVASTIGDDFAELNGQKVDL…	-3.3103027	-8.37323	-0.13569672	-2.009617	-1.0726569	1.8739203	-1.8739203	low
I318W	LHLKSVEELAPLLASKSLSPVELTKAILDFAEESQPKINSYMAFYREEALARAKEVEQEILQGHYKGMYHGIPMALKDNLYFKDKITTMSSKIHKDFVSDYDATVVEKLRDAGVIFTGKLSMHEYAWGITNNNPHYGPVRNPWDLDKIPGGSSGGSGAAVAAGASVASLGTDTAGSIRIPSSACGIVGLKPTHGRVSKYGCYPLAWSLDHIGPMTKTVKDAAGLLEVIAGFDHQDPTCVNVPVDNYEKQLTGNIKDLVIGINEEYFFNNVDADVEKAVRASIQSLVDSGAKVEVVRIPSLQYAEWAELVTSLSEAAAWHHSDLQKRPQDFGDDIRLLFELGELPSAVDYLQAQQVRRQIKQEFTEIFNKVDVLISPTLPIVASTIGDDFAELNGQKVDL…	-0.061767578	-5.2233887	1.0224046	-0.85037386	0.08601534	1.8727784	-1.8727784	low
Q234T	LHLKSVEELAPLLASKSLSPVELTKAILDFAEESQPKINSYMAFYREEALARAKEVEQEILQGHYKGMYHGIPMALKDNLYFKDKITTMSSKIHKDFVSDYDATVVEKLRDAGVIFTGKLSMHEYAWGITNNNPHYGPVRNPWDLDKIPGGSSGGSGAAVAAGASVASLGTDTAGSIRIPSSACGIVGLKPTHGRVSKYGCYPLAWSLDHIGPMTKTVKDAAGLLEVIAGFDHTDPTCVNVPVDNYEKQLTGNIKDLVIGINEEYFFNNVDADVEKAVRASIQSLVDSGAKVEVVRIPSLQYAEWAELVTSLSEAAAIHHSDLQKRPQDFGDDIRLLFELGELPSAVDYLQAQQVRRQIKQEFTEIFNKVDVLISPTLPIVASTIGDDFAELNGQKVDL…	3.2844238	-1.9805298	2.2153203	0.3431027	1.2792115	1.8722177	-1.8722177	low
A126F	LHLKSVEELAPLLASKSLSPVELTKAILDFAEESQPKINSYMAFYREEALARAKEVEQEILQGHYKGMYHGIPMALKDNLYFKDKITTMSSKIHKDFVSDYDATVVEKLRDAGVIFTGKLSMHEYFWGITNNNPHYGPVRNPWDLDKIPGGSSGGSGAAVAAGASVASLGTDTAGSIRIPSSACGIVGLKPTHGRVSKYGCYPLAWSLDHIGPMTKTVKDAAGLLEVIAGFDHQDPTCVNVPVDNYEKQLTGNIKDLVIGINEEYFFNNVDADVEKAVRASIQSLVDSGAKVEVVRIPSLQYAEWAELVTSLSEAAAIHHSDLQKRPQDFGDDIRLLFELGELPSAVDYLQAQQVRRQIKQEFTEIFNKVDVLISPTLPIVASTIGDDFAELNGQKVDL…	-3.5697021	-8.619507	-0.22817248	-2.100255	-1.1642138	1.8720825	-1.8720825	low
Y69L	LHLKSVEELAPLLASKSLSPVELTKAILDFAEESQPKINSYMAFYREEALARAKEVEQEILQGHYKGMLHGIPMALKDNLYFKDKITTMSSKIHKDFVSDYDATVVEKLRDAGVIFTGKLSMHEYAWGITNNNPHYGPVRNPWDLDKIPGGSSGGSGAAVAAGASVASLGTDTAGSIRIPSSACGIVGLKPTHGRVSKYGCYPLAWSLDHIGPMTKTVKDAAGLLEVIAGFDHQDPTCVNVPVDNYEKQLTGNIKDLVIGINEEYFFNNVDADVEKAVRASIQSLVDSGAKVEVVRIPSLQYAEWAELVTSLSEAAAIHHSDLQKRPQDFGDDIRLLFELGELPSAVDYLQAQQVRRQIKQEFTEIFNKVDVLISPTLPIVASTIGDDFAELNGQKVDL…	0.23547363	-4.9335327	1.1283709	-0.7436975	0.19233668	1.8720684	-1.8720684	low
V372C	LHLKSVEELAPLLASKSLSPVELTKAILDFAEESQPKINSYMAFYREEALARAKEVEQEILQGHYKGMYHGIPMALKDNLYFKDKITTMSSKIHKDFVSDYDATVVEKLRDAGVIFTGKLSMHEYAWGITNNNPHYGPVRNPWDLDKIPGGSSGGSGAAVAAGASVASLGTDTAGSIRIPSSACGIVGLKPTHGRVSKYGCYPLAWSLDHIGPMTKTVKDAAGLLEVIAGFDHQDPTCVNVPVDNYEKQLTGNIKDLVIGINEEYFFNNVDADVEKAVRASIQSLVDSGAKVEVVRIPSLQYAEWAELVTSLSEAAAIHHSDLQKRPQDFGDDIRLLFELGELPSAVDYLQAQQVRRQIKQEFTEIFNKVDCLISPTLPIVASTIGDDFAELNGQKVDL…	2.0063477	-3.2159424	1.7596867	-0.11156895	0.8240589	1.8712556	-1.8712556	low
Y349V	LHLKSVEELAPLLASKSLSPVELTKAILDFAEESQPKINSYMAFYREEALARAKEVEQEILQGHYKGMYHGIPMALKDNLYFKDKITTMSSKIHKDFVSDYDATVVEKLRDAGVIFTGKLSMHEYAWGITNNNPHYGPVRNPWDLDKIPGGSSGGSGAAVAAGASVASLGTDTAGSIRIPSSACGIVGLKPTHGRVSKYGCYPLAWSLDHIGPMTKTVKDAAGLLEVIAGFDHQDPTCVNVPVDNYEKQLTGNIKDLVIGINEEYFFNNVDADVEKAVRASIQSLVDSGAKVEVVRIPSLQYAEWAELVTSLSEAAAIHHSDLQKRPQDFGDDIRLLFELGELPSAVDVLQAQQVRRQIKQEFTEIFNKVDVLISPTLPIVASTIGDDFAELNGQKVDL…	2.4887085	-2.7417603	1.9316481	0.06294536	0.99729675	1.8687028	-1.8687028	low
L308H	LHLKSVEELAPLLASKSLSPVELTKAILDFAEESQPKINSYMAFYREEALARAKEVEQEILQGHYKGMYHGIPMALKDNLYFKDKITTMSSKIHKDFVSDYDATVVEKLRDAGVIFTGKLSMHEYAWGITNNNPHYGPVRNPWDLDKIPGGSSGGSGAAVAAGASVASLGTDTAGSIRIPSSACGIVGLKPTHGRVSKYGCYPLAWSLDHIGPMTKTVKDAAGLLEVIAGFDHQDPTCVNVPVDNYEKQLTGNIKDLVIGINEEYFFNNVDADVEKAVRASIQSLVDSGAKVEVVRIPSLQYAEWAEHVTSLSEAAAIHHSDLQKRPQDFGDDIRLLFELGELPSAVDYLQAQQVRRQIKQEFTEIFNKVDVLISPTLPIVASTIGDDFAELNGQKVDL…	0.6672363	-4.49823	1.2822942	-0.5834921	0.34940103	1.8657863	-1.8657863	low
S152W	LHLKSVEELAPLLASKSLSPVELTKAILDFAEESQPKINSYMAFYREEALARAKEVEQEILQGHYKGMYHGIPMALKDNLYFKDKITTMSSKIHKDFVSDYDATVVEKLRDAGVIFTGKLSMHEYAWGITNNNPHYGPVRNPWDLDKIPGGWSGGSGAAVAAGASVASLGTDTAGSIRIPSSACGIVGLKPTHGRVSKYGCYPLAWSLDHIGPMTKTVKDAAGLLEVIAGFDHQDPTCVNVPVDNYEKQLTGNIKDLVIGINEEYFFNNVDADVEKAVRASIQSLVDSGAKVEVVRIPSLQYAEWAELVTSLSEAAAIHHSDLQKRPQDFGDDIRLLFELGELPSAVDYLQAQQVRRQIKQEFTEIFNKVDVLISPTLPIVASTIGDDFAELNGQKVDL…	-3.4580688	-8.489807	-0.18837526	-2.0525212	-1.1204482	1.864146	-1.864146	low
L308R	LHLKSVEELAPLLASKSLSPVELTKAILDFAEESQPKINSYMAFYREEALARAKEVEQEILQGHYKGMYHGIPMALKDNLYFKDKITTMSSKIHKDFVSDYDATVVEKLRDAGVIFTGKLSMHEYAWGITNNNPHYGPVRNPWDLDKIPGGSSGGSGAAVAAGASVASLGTDTAGSIRIPSSACGIVGLKPTHGRVSKYGCYPLAWSLDHIGPMTKTVKDAAGLLEVIAGFDHQDPTCVNVPVDNYEKQLTGNIKDLVIGINEEYFFNNVDADVEKAVRASIQSLVDSGAKVEVVRIPSLQYAEWAERVTSLSEAAAIHHSDLQKRPQDFGDDIRLLFELGELPSAVDYLQAQQVRRQIKQEFTEIFNKVDVLISPTLPIVASTIGDDFAELNGQKVDL…	0.77685547	-4.3789673	1.3213732	-0.5395996	0.3908868	1.8609729	-1.8609729	low
V372D	LHLKSVEELAPLLASKSLSPVELTKAILDFAEESQPKINSYMAFYREEALARAKEVEQEILQGHYKGMYHGIPMALKDNLYFKDKITTMSSKIHKDFVSDYDATVVEKLRDAGVIFTGKLSMHEYAWGITNNNPHYGPVRNPWDLDKIPGGSSGGSGAAVAAGASVASLGTDTAGSIRIPSSACGIVGLKPTHGRVSKYGCYPLAWSLDHIGPMTKTVKDAAGLLEVIAGFDHQDPTCVNVPVDNYEKQLTGNIKDLVIGINEEYFFNNVDADVEKAVRASIQSLVDSGAKVEVVRIPSLQYAEWAELVTSLSEAAAIHHSDLQKRPQDFGDDIRLLFELGELPSAVDYLQAQQVRRQIKQEFTEIFNKVDDLISPTLPIVASTIGDDFAELNGQKVDL…	-3.7079468	-8.711182	-0.27745664	-2.133994	-1.2057254	1.8565375	-1.8565375	low
V258Y	LHLKSVEELAPLLASKSLSPVELTKAILDFAEESQPKINSYMAFYREEALARAKEVEQEILQGHYKGMYHGIPMALKDNLYFKDKITTMSSKIHKDFVSDYDATVVEKLRDAGVIFTGKLSMHEYAWGITNNNPHYGPVRNPWDLDKIPGGSSGGSGAAVAAGASVASLGTDTAGSIRIPSSACGIVGLKPTHGRVSKYGCYPLAWSLDHIGPMTKTVKDAAGLLEVIAGFDHQDPTCVNVPVDNYEKQLTGNIKDLYIGINEEYFFNNVDADVEKAVRASIQSLVDSGAKVEVVRIPSLQYAEWAELVTSLSEAAAIHHSDLQKRPQDFGDDIRLLFELGELPSAVDYLQAQQVRRQIKQEFTEIFNKVDVLISPTLPIVASTIGDDFAELNGQKVDL…	0.6739502	-4.4658813	1.2846876	-0.5715868	0.35655043	1.8562744	-1.8562744	low
V381A	LHLKSVEELAPLLASKSLSPVELTKAILDFAEESQPKINSYMAFYREEALARAKEVEQEILQGHYKGMYHGIPMALKDNLYFKDKITTMSSKIHKDFVSDYDATVVEKLRDAGVIFTGKLSMHEYAWGITNNNPHYGPVRNPWDLDKIPGGSSGGSGAAVAAGASVASLGTDTAGSIRIPSSACGIVGLKPTHGRVSKYGCYPLAWSLDHIGPMTKTVKDAAGLLEVIAGFDHQDPTCVNVPVDNYEKQLTGNIKDLVIGINEEYFFNNVDADVEKAVRASIQSLVDSGAKVEVVRIPSLQYAEWAELVTSLSEAAAIHHSDLQKRPQDFGDDIRLLFELGELPSAVDYLQAQQVRRQIKQEFTEIFNKVDVLISPTLPIAASTIGDDFAELNGQKVDL…	0.81140137	-4.326599	1.3336889	-0.52032644	0.4066812	1.8540154	-1.8540154	low
T171F	LHLKSVEELAPLLASKSLSPVELTKAILDFAEESQPKINSYMAFYREEALARAKEVEQEILQGHYKGMYHGIPMALKDNLYFKDKITTMSSKIHKDFVSDYDATVVEKLRDAGVIFTGKLSMHEYAWGITNNNPHYGPVRNPWDLDKIPGGSSGGSGAAVAAGASVASLGFDTAGSIRIPSSACGIVGLKPTHGRVSKYGCYPLAWSLDHIGPMTKTVKDAAGLLEVIAGFDHQDPTCVNVPVDNYEKQLTGNIKDLVIGINEEYFFNNVDADVEKAVRASIQSLVDSGAKVEVVRIPSLQYAEWAELVTSLSEAAAIHHSDLQKRPQDFGDDIRLLFELGELPSAVDYLQAQQVRRQIKQEFTEIFNKVDVLISPTLPIVASTIGDDFAELNGQKVDL…	0.4854126	-4.631714	1.217474	-0.6326185	0.29242775	1.8500924	-1.8500924	low
E365Y	LHLKSVEELAPLLASKSLSPVELTKAILDFAEESQPKINSYMAFYREEALARAKEVEQEILQGHYKGMYHGIPMALKDNLYFKDKITTMSSKIHKDFVSDYDATVVEKLRDAGVIFTGKLSMHEYAWGITNNNPHYGPVRNPWDLDKIPGGSSGGSGAAVAAGASVASLGTDTAGSIRIPSSACGIVGLKPTHGRVSKYGCYPLAWSLDHIGPMTKTVKDAAGLLEVIAGFDHQDPTCVNVPVDNYEKQLTGNIKDLVIGINEEYFFNNVDADVEKAVRASIQSLVDSGAKVEVVRIPSLQYAEWAELVTSLSEAAAIHHSDLQKRPQDFGDDIRLLFELGELPSAVDYLQAQQVRRQIKQEFTYIFNKVDVLISPTLPIVASTIGDDFAELNGQKVDL…	2.1304932	-3.0303955	1.8039446	-0.04328172	0.88033146	1.8472263	-1.8472263	low
S153K	LHLKSVEELAPLLASKSLSPVELTKAILDFAEESQPKINSYMAFYREEALARAKEVEQEILQGHYKGMYHGIPMALKDNLYFKDKITTMSSKIHKDFVSDYDATVVEKLRDAGVIFTGKLSMHEYAWGITNNNPHYGPVRNPWDLDKIPGGSKGGSGAAVAAGASVASLGTDTAGSIRIPSSACGIVGLKPTHGRVSKYGCYPLAWSLDHIGPMTKTVKDAAGLLEVIAGFDHQDPTCVNVPVDNYEKQLTGNIKDLVIGINEEYFFNNVDADVEKAVRASIQSLVDSGAKVEVVRIPSLQYAEWAELVTSLSEAAAIHHSDLQKRPQDFGDDIRLLFELGELPSAVDYLQAQQVRRQIKQEFTEIFNKVDVLISPTLPIVASTIGDDFAELNGQKVDL…	-2.1038818	-7.094055	0.29439178	-1.5388396	-0.6222239	1.8332313	-1.8332313	low
S176R	LHLKSVEELAPLLASKSLSPVELTKAILDFAEESQPKINSYMAFYREEALARAKEVEQEILQGHYKGMYHGIPMALKDNLYFKDKITTMSSKIHKDFVSDYDATVVEKLRDAGVIFTGKLSMHEYAWGITNNNPHYGPVRNPWDLDKIPGGSSGGSGAAVAAGASVASLGTDTAGRIRIPSSACGIVGLKPTHGRVSKYGCYPLAWSLDHIGPMTKTVKDAAGLLEVIAGFDHQDPTCVNVPVDNYEKQLTGNIKDLVIGINEEYFFNNVDADVEKAVRASIQSLVDSGAKVEVVRIPSLQYAEWAELVTSLSEAAAIHHSDLQKRPQDFGDDIRLLFELGELPSAVDYLQAQQVRRQIKQEFTEIFNKVDVLISPTLPIVASTIGDDFAELNGQKVDL…	1.9801025	-3.124878	1.7503303	-0.078054294	0.836138	1.8283846	-1.8283846	low
A162K	LHLKSVEELAPLLASKSLSPVELTKAILDFAEESQPKINSYMAFYREEALARAKEVEQEILQGHYKGMYHGIPMALKDNLYFKDKITTMSSKIHKDFVSDYDATVVEKLRDAGVIFTGKLSMHEYAWGITNNNPHYGPVRNPWDLDKIPGGSSGGSGAAVAKGASVASLGTDTAGSIRIPSSACGIVGLKPTHGRVSKYGCYPLAWSLDHIGPMTKTVKDAAGLLEVIAGFDHQDPTCVNVPVDNYEKQLTGNIKDLVIGINEEYFFNNVDADVEKAVRASIQSLVDSGAKVEVVRIPSLQYAEWAELVTSLSEAAAIHHSDLQKRPQDFGDDIRLLFELGELPSAVDYLQAQQVRRQIKQEFTEIFNKVDVLISPTLPIVASTIGDDFAELNGQKVDL…	1.1152344	-3.9624634	1.4420053	-0.38631272	0.5278463	1.828318	-1.828318	low
I211W	LHLKSVEELAPLLASKSLSPVELTKAILDFAEESQPKINSYMAFYREEALARAKEVEQEILQGHYKGMYHGIPMALKDNLYFKDKITTMSSKIHKDFVSDYDATVVEKLRDAGVIFTGKLSMHEYAWGITNNNPHYGPVRNPWDLDKIPGGSSGGSGAAVAAGASVASLGTDTAGSIRIPSSACGIVGLKPTHGRVSKYGCYPLAWSLDHWGPMTKTVKDAAGLLEVIAGFDHQDPTCVNVPVDNYEKQLTGNIKDLVIGINEEYFFNNVDADVEKAVRASIQSLVDSGAKVEVVRIPSLQYAEWAELVTSLSEAAAIHHSDLQKRPQDFGDDIRLLFELGELPSAVDYLQAQQVRRQIKQEFTEIFNKVDVLISPTLPIVASTIGDDFAELNGQKVDL…	0.85705566	-4.2058716	1.3499646	-0.4758948	0.4370349	1.8258594	-1.8258594	low
S321D	LHLKSVEELAPLLASKSLSPVELTKAILDFAEESQPKINSYMAFYREEALARAKEVEQEILQGHYKGMYHGIPMALKDNLYFKDKITTMSSKIHKDFVSDYDATVVEKLRDAGVIFTGKLSMHEYAWGITNNNPHYGPVRNPWDLDKIPGGSSGGSGAAVAAGASVASLGTDTAGSIRIPSSACGIVGLKPTHGRVSKYGCYPLAWSLDHIGPMTKTVKDAAGLLEVIAGFDHQDPTCVNVPVDNYEKQLTGNIKDLVIGINEEYFFNNVDADVEKAVRASIQSLVDSGAKVEVVRIPSLQYAEWAELVTSLSEAAAIHHDDLQKRPQDFGDDIRLLFELGELPSAVDYLQAQQVRRQIKQEFTEIFNKVDVLISPTLPIVASTIGDDFAELNGQKVDL…	1.1463623	-3.9174194	1.4531024	-0.36973512	0.5416836	1.8228375	-1.8228375	low
L208T	LHLKSVEELAPLLASKSLSPVELTKAILDFAEESQPKINSYMAFYREEALARAKEVEQEILQGHYKGMYHGIPMALKDNLYFKDKITTMSSKIHKDFVSDYDATVVEKLRDAGVIFTGKLSMHEYAWGITNNNPHYGPVRNPWDLDKIPGGSSGGSGAAVAAGASVASLGTDTAGSIRIPSSACGIVGLKPTHGRVSKYGCYPLAWSTDHIGPMTKTVKDAAGLLEVIAGFDHQDPTCVNVPVDNYEKQLTGNIKDLVIGINEEYFFNNVDADVEKAVRASIQSLVDSGAKVEVVRIPSLQYAEWAELVTSLSEAAAIHHSDLQKRPQDFGDDIRLLFELGELPSAVDYLQAQQVRRQIKQEFTEIFNKVDVLISPTLPIVASTIGDDFAELNGQKVDL…	0.8991699	-4.1348267	1.3649783	-0.44974798	0.45761517	1.8147264	-1.8147264	low
V258F	LHLKSVEELAPLLASKSLSPVELTKAILDFAEESQPKINSYMAFYREEALARAKEVEQEILQGHYKGMYHGIPMALKDNLYFKDKITTMSSKIHKDFVSDYDATVVEKLRDAGVIFTGKLSMHEYAWGITNNNPHYGPVRNPWDLDKIPGGSSGGSGAAVAAGASVASLGTDTAGSIRIPSSACGIVGLKPTHGRVSKYGCYPLAWSLDHIGPMTKTVKDAAGLLEVIAGFDHQDPTCVNVPVDNYEKQLTGNIKDLFIGINEEYFFNNVDADVEKAVRASIQSLVDSGAKVEVVRIPSLQYAEWAELVTSLSEAAAIHHSDLQKRPQDFGDDIRLLFELGELPSAVDYLQAQQVRRQIKQEFTEIFNKVDVLISPTLPIVASTIGDDFAELNGQKVDL…	0.6536865	-4.3500366	1.2774636	-0.5289522	0.3742557	1.8064158	-1.8064158	low
S99C	LHLKSVEELAPLLASKSLSPVELTKAILDFAEESQPKINSYMAFYREEALARAKEVEQEILQGHYKGMYHGIPMALKDNLYFKDKITTMSSKIHKDFVCDYDATVVEKLRDAGVIFTGKLSMHEYAWGITNNNPHYGPVRNPWDLDKIPGGSSGGSGAAVAAGASVASLGTDTAGSIRIPSSACGIVGLKPTHGRVSKYGCYPLAWSLDHIGPMTKTVKDAAGLLEVIAGFDHQDPTCVNVPVDNYEKQLTGNIKDLVIGINEEYFFNNVDADVEKAVRASIQSLVDSGAKVEVVRIPSLQYAEWAELVTSLSEAAAIHHSDLQKRPQDFGDDIRLLFELGELPSAVDYLQAQQVRRQIKQEFTEIFNKVDVLISPTLPIVASTIGDDFAELNGQKVDL…	-1.9501953	-6.8710327	0.34918094	-1.45676	-0.55378956	1.805941	-1.805941	low
K198W	LHLKSVEELAPLLASKSLSPVELTKAILDFAEESQPKINSYMAFYREEALARAKEVEQEILQGHYKGMYHGIPMALKDNLYFKDKITTMSSKIHKDFVSDYDATVVEKLRDAGVIFTGKLSMHEYAWGITNNNPHYGPVRNPWDLDKIPGGSSGGSGAAVAAGASVASLGTDTAGSIRIPSSACGIVGLKPTHGRVSWYGCYPLAWSLDHIGPMTKTVKDAAGLLEVIAGFDHQDPTCVNVPVDNYEKQLTGNIKDLVIGINEEYFFNNVDADVEKAVRASIQSLVDSGAKVEVVRIPSLQYAEWAELVTSLSEAAAIHHSDLQKRPQDFGDDIRLLFELGELPSAVDYLQAQQVRRQIKQEFTEIFNKVDVLISPTLPIVASTIGDDFAELNGQKVDL…	-0.09777832	-5.0717163	1.0095668	-0.7945536	0.1075066	1.8041203	-1.8041203	low
G67W	LHLKSVEELAPLLASKSLSPVELTKAILDFAEESQPKINSYMAFYREEALARAKEVEQEILQGHYKWMYHGIPMALKDNLYFKDKITTMSSKIHKDFVSDYDATVVEKLRDAGVIFTGKLSMHEYAWGITNNNPHYGPVRNPWDLDKIPGGSSGGSGAAVAAGASVASLGTDTAGSIRIPSSACGIVGLKPTHGRVSKYGCYPLAWSLDHIGPMTKTVKDAAGLLEVIAGFDHQDPTCVNVPVDNYEKQLTGNIKDLVIGINEEYFFNNVDADVEKAVRASIQSLVDSGAKVEVVRIPSLQYAEWAELVTSLSEAAAIHHSDLQKRPQDFGDDIRLLFELGELPSAVDYLQAQQVRRQIKQEFTEIFNKVDVLISPTLPIVASTIGDDFAELNGQKVDL…	-3.8776855	-8.716553	-0.33796844	-2.1359708	-1.2369696	1.7980024	-1.7980024	low
S153N	LHLKSVEELAPLLASKSLSPVELTKAILDFAEESQPKINSYMAFYREEALARAKEVEQEILQGHYKGMYHGIPMALKDNLYFKDKITTMSSKIHKDFVSDYDATVVEKLRDAGVIFTGKLSMHEYAWGITNNNPHYGPVRNPWDLDKIPGGSNGGSGAAVAAGASVASLGTDTAGSIRIPSSACGIVGLKPTHGRVSKYGCYPLAWSLDHIGPMTKTVKDAAGLLEVIAGFDHQDPTCVNVPVDNYEKQLTGNIKDLVIGINEEYFFNNVDADVEKAVRASIQSLVDSGAKVEVVRIPSLQYAEWAELVTSLSEAAAIHHSDLQKRPQDFGDDIRLLFELGELPSAVDYLQAQQVRRQIKQEFTEIFNKVDVLISPTLPIVASTIGDDFAELNGQKVDL…	1.5773926	-3.4279175	1.6067644	-0.18958262	0.7085909	1.796347	-1.796347	low
L412F	LHLKSVEELAPLLASKSLSPVELTKAILDFAEESQPKINSYMAFYREEALARAKEVEQEILQGHYKGMYHGIPMALKDNLYFKDKITTMSSKIHKDFVSDYDATVVEKLRDAGVIFTGKLSMHEYAWGITNNNPHYGPVRNPWDLDKIPGGSSGGSGAAVAAGASVASLGTDTAGSIRIPSSACGIVGLKPTHGRVSKYGCYPLAWSLDHIGPMTKTVKDAAGLLEVIAGFDHQDPTCVNVPVDNYEKQLTGNIKDLVIGINEEYFFNNVDADVEKAVRASIQSLVDSGAKVEVVRIPSLQYAEWAELVTSLSEAAAIHHSDLQKRPQDFGDDIRLLFELGELPSAVDYLQAQQVRRQIKQEFTEIFNKVDVLISPTLPIVASTIGDDFAELNGQKVDL…	-2.2938232	-7.177307	0.22667775	-1.569479	-0.6714006	1.7961568	-1.7961568	low
T117I	LHLKSVEELAPLLASKSLSPVELTKAILDFAEESQPKINSYMAFYREEALARAKEVEQEILQGHYKGMYHGIPMALKDNLYFKDKITTMSSKIHKDFVSDYDATVVEKLRDAGVIFIGKLSMHEYAWGITNNNPHYGPVRNPWDLDKIPGGSSGGSGAAVAAGASVASLGTDTAGSIRIPSSACGIVGLKPTHGRVSKYGCYPLAWSLDHIGPMTKTVKDAAGLLEVIAGFDHQDPTCVNVPVDNYEKQLTGNIKDLVIGINEEYFFNNVDADVEKAVRASIQSLVDSGAKVEVVRIPSLQYAEWAELVTSLSEAAAIHHSDLQKRPQDFGDDIRLLFELGELPSAVDYLQAQQVRRQIKQEFTEIFNKVDVLISPTLPIVASTIGDDFAELNGQKVDL…	3.171936	-1.8705444	2.1752186	0.38358086	1.2793998	1.7916377	-1.7916377	low
K369D	LHLKSVEELAPLLASKSLSPVELTKAILDFAEESQPKINSYMAFYREEALARAKEVEQEILQGHYKGMYHGIPMALKDNLYFKDKITTMSSKIHKDFVSDYDATVVEKLRDAGVIFTGKLSMHEYAWGITNNNPHYGPVRNPWDLDKIPGGSSGGSGAAVAAGASVASLGTDTAGSIRIPSSACGIVGLKPTHGRVSKYGCYPLAWSLDHIGPMTKTVKDAAGLLEVIAGFDHQDPTCVNVPVDNYEKQLTGNIKDLVIGINEEYFFNNVDADVEKAVRASIQSLVDSGAKVEVVRIPSLQYAEWAELVTSLSEAAAIHHSDLQKRPQDFGDDIRLLFELGELPSAVDYLQAQQVRRQIKQEFTEIFNDVDVLISPTLPIVASTIGDDFAELNGQKVDL…	-0.13452148	-5.0698853	0.9964678	-0.7938797	0.10129407	1.7903476	-1.7903476	low
T171I	LHLKSVEELAPLLASKSLSPVELTKAILDFAEESQPKINSYMAFYREEALARAKEVEQEILQGHYKGMYHGIPMALKDNLYFKDKITTMSSKIHKDFVSDYDATVVEKLRDAGVIFTGKLSMHEYAWGITNNNPHYGPVRNPWDLDKIPGGSSGGSGAAVAAGASVASLGIDTAGSIRIPSSACGIVGLKPTHGRVSKYGCYPLAWSLDHIGPMTKTVKDAAGLLEVIAGFDHQDPTCVNVPVDNYEKQLTGNIKDLVIGINEEYFFNNVDADVEKAVRASIQSLVDSGAKVEVVRIPSLQYAEWAELVTSLSEAAAIHHSDLQKRPQDFGDDIRLLFELGELPSAVDYLQAQQVRRQIKQEFTEIFNKVDVLISPTLPIVASTIGDDFAELNGQKVDL…	-0.83465576	-5.7459106	0.7468703	-1.0426788	-0.14790428	1.7895491	-1.7895491	low
A126Y	LHLKSVEELAPLLASKSLSPVELTKAILDFAEESQPKINSYMAFYREEALARAKEVEQEILQGHYKGMYHGIPMALKDNLYFKDKITTMSSKIHKDFVSDYDATVVEKLRDAGVIFTGKLSMHEYYWGITNNNPHYGPVRNPWDLDKIPGGSSGGSGAAVAAGASVASLGTDTAGSIRIPSSACGIVGLKPTHGRVSKYGCYPLAWSLDHIGPMTKTVKDAAGLLEVIAGFDHQDPTCVNVPVDNYEKQLTGNIKDLVIGINEEYFFNNVDADVEKAVRASIQSLVDSGAKVEVVRIPSLQYAEWAELVTSLSEAAAIHHSDLQKRPQDFGDDIRLLFELGELPSAVDYLQAQQVRRQIKQEFTEIFNKVDVLISPTLPIVASTIGDDFAELNGQKVDL…	-3.157898	-7.990906	-0.08136448	-1.8689095	-0.975137	1.787545	-1.787545	low
V258Q	LHLKSVEELAPLLASKSLSPVELTKAILDFAEESQPKINSYMAFYREEALARAKEVEQEILQGHYKGMYHGIPMALKDNLYFKDKITTMSSKIHKDFVSDYDATVVEKLRDAGVIFTGKLSMHEYAWGITNNNPHYGPVRNPWDLDKIPGGSSGGSGAAVAAGASVASLGTDTAGSIRIPSSACGIVGLKPTHGRVSKYGCYPLAWSLDHIGPMTKTVKDAAGLLEVIAGFDHQDPTCVNVPVDNYEKQLTGNIKDLQIGINEEYFFNNVDADVEKAVRASIQSLVDSGAKVEVVRIPSLQYAEWAELVTSLSEAAAIHHSDLQKRPQDFGDDIRLLFELGELPSAVDYLQAQQVRRQIKQEFTEIFNKVDVLISPTLPIVASTIGDDFAELNGQKVDL…	-0.4151001	-5.331238	0.8964417	-0.89006585	0.0031879246	1.7865076	-1.7865076	low
G260A	LHLKSVEELAPLLASKSLSPVELTKAILDFAEESQPKINSYMAFYREEALARAKEVEQEILQGHYKGMYHGIPMALKDNLYFKDKITTMSSKIHKDFVSDYDATVVEKLRDAGVIFTGKLSMHEYAWGITNNNPHYGPVRNPWDLDKIPGGSSGGSGAAVAAGASVASLGTDTAGSIRIPSSACGIVGLKPTHGRVSKYGCYPLAWSLDHIGPMTKTVKDAAGLLEVIAGFDHQDPTCVNVPVDNYEKQLTGNIKDLVIAINEEYFFNNVDADVEKAVRASIQSLVDSGAKVEVVRIPSLQYAEWAELVTSLSEAAAIHHSDLQKRPQDFGDDIRLLFELGELPSAVDYLQAQQVRRQIKQEFTEIFNKVDVLISPTLPIVASTIGDDFAELNGQKVDL…	-3.1502686	-7.972168	-0.07864461	-1.8620133	-0.970329	1.7833687	-1.7833687	low
L343V	LHLKSVEELAPLLASKSLSPVELTKAILDFAEESQPKINSYMAFYREEALARAKEVEQEILQGHYKGMYHGIPMALKDNLYFKDKITTMSSKIHKDFVSDYDATVVEKLRDAGVIFTGKLSMHEYAWGITNNNPHYGPVRNPWDLDKIPGGSSGGSGAAVAAGASVASLGTDTAGSIRIPSSACGIVGLKPTHGRVSKYGCYPLAWSLDHIGPMTKTVKDAAGLLEVIAGFDHQDPTCVNVPVDNYEKQLTGNIKDLVIGINEEYFFNNVDADVEKAVRASIQSLVDSGAKVEVVRIPSLQYAEWAELVTSLSEAAAIHHSDLQKRPQDFGDDIRLLFELGEVPSAVDYLQAQQVRRQIKQEFTEIFNKVDVLISPTLPIVASTIGDDFAELNGQKVDL…	0.029296875	-4.8826294	1.0548689	-0.7249635	0.16495273	1.7798324	-1.7798324	low
F97E	LHLKSVEELAPLLASKSLSPVELTKAILDFAEESQPKINSYMAFYREEALARAKEVEQEILQGHYKGMYHGIPMALKDNLYFKDKITTMSSKIHKDEVSDYDATVVEKLRDAGVIFTGKLSMHEYAWGITNNNPHYGPVRNPWDLDKIPGGSSGGSGAAVAAGASVASLGTDTAGSIRIPSSACGIVGLKPTHGRVSKYGCYPLAWSLDHIGPMTKTVKDAAGLLEVIAGFDHQDPTCVNVPVDNYEKQLTGNIKDLVIGINEEYFFNNVDADVEKAVRASIQSLVDSGAKVEVVRIPSLQYAEWAELVTSLSEAAAIHHSDLQKRPQDFGDDIRLLFELGELPSAVDYLQAQQVRRQIKQEFTEIFNKVDVLISPTLPIVASTIGDDFAELNGQKVDL…	4.5247803	-0.52685547	2.6575067	0.8781017	1.7678041	1.779405	-1.779405	low
I334S	LHLKSVEELAPLLASKSLSPVELTKAILDFAEESQPKINSYMAFYREEALARAKEVEQEILQGHYKGMYHGIPMALKDNLYFKDKITTMSSKIHKDFVSDYDATVVEKLRDAGVIFTGKLSMHEYAWGITNNNPHYGPVRNPWDLDKIPGGSSGGSGAAVAAGASVASLGTDTAGSIRIPSSACGIVGLKPTHGRVSKYGCYPLAWSLDHIGPMTKTVKDAAGLLEVIAGFDHQDPTCVNVPVDNYEKQLTGNIKDLVIGINEEYFFNNVDADVEKAVRASIQSLVDSGAKVEVVRIPSLQYAEWAELVTSLSEAAAIHHSDLQKRPQDFGDDSRLLFELGELPSAVDYLQAQQVRRQIKQEFTEIFNKVDVLISPTLPIVASTIGDDFAELNGQKVDL…	-1.536377	-6.397156	0.496707	-1.282358	-0.39282554	1.779065	-1.779065	low
K190Q	LHLKSVEELAPLLASKSLSPVELTKAILDFAEESQPKINSYMAFYREEALARAKEVEQEILQGHYKGMYHGIPMALKDNLYFKDKITTMSSKIHKDFVSDYDATVVEKLRDAGVIFTGKLSMHEYAWGITNNNPHYGPVRNPWDLDKIPGGSSGGSGAAVAAGASVASLGTDTAGSIRIPSSACGIVGLQPTHGRVSKYGCYPLAWSLDHIGPMTKTVKDAAGLLEVIAGFDHQDPTCVNVPVDNYEKQLTGNIKDLVIGINEEYFFNNVDADVEKAVRASIQSLVDSGAKVEVVRIPSLQYAEWAELVTSLSEAAAIHHSDLQKRPQDFGDDIRLLFELGELPSAVDYLQAQQVRRQIKQEFTEIFNKVDVLISPTLPIVASTIGDDFAELNGQKVDL…	-1.0322266	-5.9086914	0.67643636	-1.1025873	-0.21307549	1.7790236	-1.7790236	low
S152M	LHLKSVEELAPLLASKSLSPVELTKAILDFAEESQPKINSYMAFYREEALARAKEVEQEILQGHYKGMYHGIPMALKDNLYFKDKITTMSSKIHKDFVSDYDATVVEKLRDAGVIFTGKLSMHEYAWGITNNNPHYGPVRNPWDLDKIPGGMSGGSGAAVAAGASVASLGTDTAGSIRIPSSACGIVGLKPTHGRVSKYGCYPLAWSLDHIGPMTKTVKDAAGLLEVIAGFDHQDPTCVNVPVDNYEKQLTGNIKDLVIGINEEYFFNNVDADVEKAVRASIQSLVDSGAKVEVVRIPSLQYAEWAELVTSLSEAAAIHHSDLQKRPQDFGDDIRLLFELGELPSAVDYLQAQQVRRQIKQEFTEIFNKVDVLISPTLPIVASTIGDDFAELNGQKVDL…	-4.547241	-9.301941	-0.5766647	-2.3514128	-1.4640387	1.7747481	-1.7747481	low
L412W	LHLKSVEELAPLLASKSLSPVELTKAILDFAEESQPKINSYMAFYREEALARAKEVEQEILQGHYKGMYHGIPMALKDNLYFKDKITTMSSKIHKDFVSDYDATVVEKLRDAGVIFTGKLSMHEYAWGITNNNPHYGPVRNPWDLDKIPGGSSGGSGAAVAAGASVASLGTDTAGSIRIPSSACGIVGLKPTHGRVSKYGCYPLAWSLDHIGPMTKTVKDAAGLLEVIAGFDHQDPTCVNVPVDNYEKQLTGNIKDLVIGINEEYFFNNVDADVEKAVRASIQSLVDSGAKVEVVRIPSLQYAEWAELVTSLSEAAAIHHSDLQKRPQDFGDDIRLLFELGELPSAVDYLQAQQVRRQIKQEFTEIFNKVDVLISPTLPIVASTIGDDFAELNGQKVDL…	-3.0778809	-7.8742065	-0.05283843	-1.8259604	-0.9393994	1.773122	-1.773122	low
I261Y	LHLKSVEELAPLLASKSLSPVELTKAILDFAEESQPKINSYMAFYREEALARAKEVEQEILQGHYKGMYHGIPMALKDNLYFKDKITTMSSKIHKDFVSDYDATVVEKLRDAGVIFTGKLSMHEYAWGITNNNPHYGPVRNPWDLDKIPGGSSGGSGAAVAAGASVASLGTDTAGSIRIPSSACGIVGLKPTHGRVSKYGCYPLAWSLDHIGPMTKTVKDAAGLLEVIAGFDHQDPTCVNVPVDNYEKQLTGNIKDLVIGYNEEYFFNNVDADVEKAVRASIQSLVDSGAKVEVVRIPSLQYAEWAELVTSLSEAAAIHHSDLQKRPQDFGDDIRLLFELGELPSAVDYLQAQQVRRQIKQEFTEIFNKVDVLISPTLPIVASTIGDDFAELNGQKVDL…	1.1022949	-3.8236084	1.4373924	-0.33520964	0.5510914	1.772602	-1.772602	low
E293G	LHLKSVEELAPLLASKSLSPVELTKAILDFAEESQPKINSYMAFYREEALARAKEVEQEILQGHYKGMYHGIPMALKDNLYFKDKITTMSSKIHKDFVSDYDATVVEKLRDAGVIFTGKLSMHEYAWGITNNNPHYGPVRNPWDLDKIPGGSSGGSGAAVAAGASVASLGTDTAGSIRIPSSACGIVGLKPTHGRVSKYGCYPLAWSLDHIGPMTKTVKDAAGLLEVIAGFDHQDPTCVNVPVDNYEKQLTGNIKDLVIGINEEYFFNNVDADVEKAVRASIQSLVDSGAKVGVVRIPSLQYAEWAELVTSLSEAAAIHHSDLQKRPQDFGDDIRLLFELGELPSAVDYLQAQQVRRQIKQEFTEIFNKVDVLISPTLPIVASTIGDDFAELNGQKVDL…	1.0488892	-3.8746948	1.4183532	-0.3540111	0.5321711	1.7723643	-1.7723643	low
I211F	LHLKSVEELAPLLASKSLSPVELTKAILDFAEESQPKINSYMAFYREEALARAKEVEQEILQGHYKGMYHGIPMALKDNLYFKDKITTMSSKIHKDFVSDYDATVVEKLRDAGVIFTGKLSMHEYAWGITNNNPHYGPVRNPWDLDKIPGGSSGGSGAAVAAGASVASLGTDTAGSIRIPSSACGIVGLKPTHGRVSKYGCYPLAWSLDHFGPMTKTVKDAAGLLEVIAGFDHQDPTCVNVPVDNYEKQLTGNIKDLVIGINEEYFFNNVDADVEKAVRASIQSLVDSGAKVEVVRIPSLQYAEWAELVTSLSEAAAIHHSDLQKRPQDFGDDIRLLFELGELPSAVDYLQAQQVRRQIKQEFTEIFNKVDVLISPTLPIVASTIGDDFAELNGQKVDL…	1.838501	-3.100586	1.6998495	-0.06911406	0.8153677	1.7689636	-1.7689636	low
G194I	LHLKSVEELAPLLASKSLSPVELTKAILDFAEESQPKINSYMAFYREEALARAKEVEQEILQGHYKGMYHGIPMALKDNLYFKDKITTMSSKIHKDFVSDYDATVVEKLRDAGVIFTGKLSMHEYAWGITNNNPHYGPVRNPWDLDKIPGGSSGGSGAAVAAGASVASLGTDTAGSIRIPSSACGIVGLKPTHIRVSKYGCYPLAWSLDHIGPMTKTVKDAAGLLEVIAGFDHQDPTCVNVPVDNYEKQLTGNIKDLVIGINEEYFFNNVDADVEKAVRASIQSLVDSGAKVEVVRIPSLQYAEWAELVTSLSEAAAIHHSDLQKRPQDFGDDIRLLFELGELPSAVDYLQAQQVRRQIKQEFTEIFNKVDVLISPTLPIVASTIGDDFAELNGQKVDL…	-3.1784668	-7.9592896	-0.08869727	-1.8572737	-0.9729855	1.7685764	-1.7685764	low
G128V	LHLKSVEELAPLLASKSLSPVELTKAILDFAEESQPKINSYMAFYREEALARAKEVEQEILQGHYKGMYHGIPMALKDNLYFKDKITTMSSKIHKDFVSDYDATVVEKLRDAGVIFTGKLSMHEYAWVITNNNPHYGPVRNPWDLDKIPGGSSGGSGAAVAAGASVASLGTDTAGSIRIPSSACGIVGLKPTHGRVSKYGCYPLAWSLDHIGPMTKTVKDAAGLLEVIAGFDHQDPTCVNVPVDNYEKQLTGNIKDLVIGINEEYFFNNVDADVEKAVRASIQSLVDSGAKVEVVRIPSLQYAEWAELVTSLSEAAAIHHSDLQKRPQDFGDDIRLLFELGELPSAVDYLQAQQVRRQIKQEFTEIFNKVDVLISPTLPIVASTIGDDFAELNGQKVDL…	-1.4864502	-6.3113403	0.51450586	-1.2507752	-0.36813468	1.7652811	-1.7652811	low
K119S	LHLKSVEELAPLLASKSLSPVELTKAILDFAEESQPKINSYMAFYREEALARAKEVEQEILQGHYKGMYHGIPMALKDNLYFKDKITTMSSKIHKDFVSDYDATVVEKLRDAGVIFTGSLSMHEYAWGITNNNPHYGPVRNPWDLDKIPGGSSGGSGAAVAAGASVASLGTDTAGSIRIPSSACGIVGLKPTHGRVSKYGCYPLAWSLDHIGPMTKTVKDAAGLLEVIAGFDHQDPTCVNVPVDNYEKQLTGNIKDLVIGINEEYFFNNVDADVEKAVRASIQSLVDSGAKVEVVRIPSLQYAEWAELVTSLSEAAAIHHSDLQKRPQDFGDDIRLLFELGELPSAVDYLQAQQVRRQIKQEFTEIFNKVDVLISPTLPIVASTIGDDFAELNGQKVDL…	3.225708	-1.7455444	2.1943882	0.4295849	1.3119866	1.7648033	-1.7648033	low
S152F	LHLKSVEELAPLLASKSLSPVELTKAILDFAEESQPKINSYMAFYREEALARAKEVEQEILQGHYKGMYHGIPMALKDNLYFKDKITTMSSKIHKDFVSDYDATVVEKLRDAGVIFTGKLSMHEYAWGITNNNPHYGPVRNPWDLDKIPGGFSGGSGAAVAAGASVASLGTDTAGSIRIPSSACGIVGLKPTHGRVSKYGCYPLAWSLDHIGPMTKTVKDAAGLLEVIAGFDHQDPTCVNVPVDNYEKQLTGNIKDLVIGINEEYFFNNVDADVEKAVRASIQSLVDSGAKVEVVRIPSLQYAEWAELVTSLSEAAAIHHSDLQKRPQDFGDDIRLLFELGELPSAVDYLQAQQVRRQIKQEFTEIFNKVDVLISPTLPIVASTIGDDFAELNGQKVDL…	-3.7601318	-8.507874	-0.2960606	-2.0591702	-1.1776154	1.7631097	-1.7631097	low
V98T	LHLKSVEELAPLLASKSLSPVELTKAILDFAEESQPKINSYMAFYREEALARAKEVEQEILQGHYKGMYHGIPMALKDNLYFKDKITTMSSKIHKDFTSDYDATVVEKLRDAGVIFTGKLSMHEYAWGITNNNPHYGPVRNPWDLDKIPGGSSGGSGAAVAAGASVASLGTDTAGSIRIPSSACGIVGLKPTHGRVSKYGCYPLAWSLDHIGPMTKTVKDAAGLLEVIAGFDHQDPTCVNVPVDNYEKQLTGNIKDLVIGINEEYFFNNVDADVEKAVRASIQSLVDSGAKVEVVRIPSLQYAEWAELVTSLSEAAAIHHSDLQKRPQDFGDDIRLLFELGELPSAVDYLQAQQVRRQIKQEFTEIFNKVDVLISPTLPIVASTIGDDFAELNGQKVDL…	1.1571045	-3.7426758	1.456932	-0.30542383	0.57575405	1.7623558	-1.7623558	low
K119W	LHLKSVEELAPLLASKSLSPVELTKAILDFAEESQPKINSYMAFYREEALARAKEVEQEILQGHYKGMYHGIPMALKDNLYFKDKITTMSSKIHKDFVSDYDATVVEKLRDAGVIFTGWLSMHEYAWGITNNNPHYGPVRNPWDLDKIPGGSSGGSGAAVAAGASVASLGTDTAGSIRIPSSACGIVGLKPTHGRVSKYGCYPLAWSLDHIGPMTKTVKDAAGLLEVIAGFDHQDPTCVNVPVDNYEKQLTGNIKDLVIGINEEYFFNNVDADVEKAVRASIQSLVDSGAKVEVVRIPSLQYAEWAELVTSLSEAAAIHHSDLQKRPQDFGDDIRLLFELGELPSAVDYLQAQQVRRQIKQEFTEIFNKVDVLISPTLPIVASTIGDDFAELNGQKVDL…	-0.3166504	-5.163513	0.93153894	-0.8283378	0.051600575	1.7598767	-1.7598767	low
G67F	LHLKSVEELAPLLASKSLSPVELTKAILDFAEESQPKINSYMAFYREEALARAKEVEQEILQGHYKFMYHGIPMALKDNLYFKDKITTMSSKIHKDFVSDYDATVVEKLRDAGVIFTGKLSMHEYAWGITNNNPHYGPVRNPWDLDKIPGGSSGGSGAAVAAGASVASLGTDTAGSIRIPSSACGIVGLKPTHGRVSKYGCYPLAWSLDHIGPMTKTVKDAAGLLEVIAGFDHQDPTCVNVPVDNYEKQLTGNIKDLVIGINEEYFFNNVDADVEKAVRASIQSLVDSGAKVEVVRIPSLQYAEWAELVTSLSEAAAIHHSDLQKRPQDFGDDIRLLFELGELPSAVDYLQAQQVRRQIKQEFTEIFNKVDVLISPTLPIVASTIGDDFAELNGQKVDL…	-3.416626	-8.165649	-0.1736009	-1.9332207	-1.0534108	1.7596198	-1.7596198	low
L343I	LHLKSVEELAPLLASKSLSPVELTKAILDFAEESQPKINSYMAFYREEALARAKEVEQEILQGHYKGMYHGIPMALKDNLYFKDKITTMSSKIHKDFVSDYDATVVEKLRDAGVIFTGKLSMHEYAWGITNNNPHYGPVRNPWDLDKIPGGSSGGSGAAVAAGASVASLGTDTAGSIRIPSSACGIVGLKPTHGRVSKYGCYPLAWSLDHIGPMTKTVKDAAGLLEVIAGFDHQDPTCVNVPVDNYEKQLTGNIKDLVIGINEEYFFNNVDADVEKAVRASIQSLVDSGAKVEVVRIPSLQYAEWAELVTSLSEAAAIHHSDLQKRPQDFGDDIRLLFELGEIPSAVDYLQAQQVRRQIKQEFTEIFNKVDVLISPTLPIVASTIGDDFAELNGQKVDL…	-0.15588379	-5.006531	0.98885214	-0.7705632	0.10914448	1.7594154	-1.7594154	low
I259M	LHLKSVEELAPLLASKSLSPVELTKAILDFAEESQPKINSYMAFYREEALARAKEVEQEILQGHYKGMYHGIPMALKDNLYFKDKITTMSSKIHKDFVSDYDATVVEKLRDAGVIFTGKLSMHEYAWGITNNNPHYGPVRNPWDLDKIPGGSSGGSGAAVAAGASVASLGTDTAGSIRIPSSACGIVGLKPTHGRVSKYGCYPLAWSLDHIGPMTKTVKDAAGLLEVIAGFDHQDPTCVNVPVDNYEKQLTGNIKDLVMGINEEYFFNNVDADVEKAVRASIQSLVDSGAKVEVVRIPSLQYAEWAELVTSLSEAAAIHHSDLQKRPQDFGDDIRLLFELGELPSAVDYLQAQQVRRQIKQEFTEIFNKVDVLISPTLPIVASTIGDDFAELNGQKVDL…	-1.6174927	-6.42218	0.4677893	-1.2915678	-0.41188926	1.7593571	-1.7593571	low
I318Q	LHLKSVEELAPLLASKSLSPVELTKAILDFAEESQPKINSYMAFYREEALARAKEVEQEILQGHYKGMYHGIPMALKDNLYFKDKITTMSSKIHKDFVSDYDATVVEKLRDAGVIFTGKLSMHEYAWGITNNNPHYGPVRNPWDLDKIPGGSSGGSGAAVAAGASVASLGTDTAGSIRIPSSACGIVGLKPTHGRVSKYGCYPLAWSLDHIGPMTKTVKDAAGLLEVIAGFDHQDPTCVNVPVDNYEKQLTGNIKDLVIGINEEYFFNNVDADVEKAVRASIQSLVDSGAKVEVVRIPSLQYAEWAELVTSLSEAAAQHHSDLQKRPQDFGDDIRLLFELGELPSAVDYLQAQQVRRQIKQEFTEIFNKVDVLISPTLPIVASTIGDDFAELNGQKVDL…	-0.28424072	-5.1291504	0.943093	-0.8156912	0.063700914	1.7587842	-1.7587842	low
V355K	LHLKSVEELAPLLASKSLSPVELTKAILDFAEESQPKINSYMAFYREEALARAKEVEQEILQGHYKGMYHGIPMALKDNLYFKDKITTMSSKIHKDFVSDYDATVVEKLRDAGVIFTGKLSMHEYAWGITNNNPHYGPVRNPWDLDKIPGGSSGGSGAAVAAGASVASLGTDTAGSIRIPSSACGIVGLKPTHGRVSKYGCYPLAWSLDHIGPMTKTVKDAAGLLEVIAGFDHQDPTCVNVPVDNYEKQLTGNIKDLVIGINEEYFFNNVDADVEKAVRASIQSLVDSGAKVEVVRIPSLQYAEWAELVTSLSEAAAIHHSDLQKRPQDFGDDIRLLFELGELPSAVDYLQAQQKRRQIKQEFTEIFNKVDVLISPTLPIVASTIGDDFAELNGQKVDL…	0.68725586	-4.185364	1.2894311	-0.46834728	0.4105419	1.7577784	-1.7577784	low
G128F	LHLKSVEELAPLLASKSLSPVELTKAILDFAEESQPKINSYMAFYREEALARAKEVEQEILQGHYKGMYHGIPMALKDNLYFKDKITTMSSKIHKDFVSDYDATVVEKLRDAGVIFTGKLSMHEYAWFITNNNPHYGPVRNPWDLDKIPGGSSGGSGAAVAAGASVASLGTDTAGSIRIPSSACGIVGLKPTHGRVSKYGCYPLAWSLDHIGPMTKTVKDAAGLLEVIAGFDHQDPTCVNVPVDNYEKQLTGNIKDLVIGINEEYFFNNVDADVEKAVRASIQSLVDSGAKVEVVRIPSLQYAEWAELVTSLSEAAAIHHSDLQKRPQDFGDDIRLLFELGELPSAVDYLQAQQVRRQIKQEFTEIFNKVDVLISPTLPIVASTIGDDFAELNGQKVDL…	-0.9123535	-5.7297974	0.71917105	-1.0367486	-0.1587888	1.7559197	-1.7559197	low
S152V	LHLKSVEELAPLLASKSLSPVELTKAILDFAEESQPKINSYMAFYREEALARAKEVEQEILQGHYKGMYHGIPMALKDNLYFKDKITTMSSKIHKDFVSDYDATVVEKLRDAGVIFTGKLSMHEYAWGITNNNPHYGPVRNPWDLDKIPGGVSGGSGAAVAAGASVASLGTDTAGSIRIPSSACGIVGLKPTHGRVSKYGCYPLAWSLDHIGPMTKTVKDAAGLLEVIAGFDHQDPTCVNVPVDNYEKQLTGNIKDLVIGINEEYFFNNVDADVEKAVRASIQSLVDSGAKVEVVRIPSLQYAEWAELVTSLSEAAAIHHSDLQKRPQDFGDDIRLLFELGELPSAVDYLQAQQVRRQIKQEFTEIFNKVDVLISPTLPIVASTIGDDFAELNGQKVDL…	-2.9553223	-7.7008057	-0.009146347	-1.7621433	-0.8856448	1.7529969	-1.7529969	low
T217N	LHLKSVEELAPLLASKSLSPVELTKAILDFAEESQPKINSYMAFYREEALARAKEVEQEILQGHYKGMYHGIPMALKDNLYFKDKITTMSSKIHKDFVSDYDATVVEKLRDAGVIFTGKLSMHEYAWGITNNNPHYGPVRNPWDLDKIPGGSSGGSGAAVAAGASVASLGTDTAGSIRIPSSACGIVGLKPTHGRVSKYGCYPLAWSLDHIGPMTKNVKDAAGLLEVIAGFDHQDPTCVNVPVDNYEKQLTGNIKDLVIGINEEYFFNNVDADVEKAVRASIQSLVDSGAKVEVVRIPSLQYAEWAELVTSLSEAAAIHHSDLQKRPQDFGDDIRLLFELGELPSAVDYLQAQQVRRQIKQEFTEIFNKVDVLISPTLPIVASTIGDDFAELNGQKVDL…	1.0615234	-3.7993164	1.4228573	-0.3262694	0.54829395	1.7491267	-1.7491267	low
A126H	LHLKSVEELAPLLASKSLSPVELTKAILDFAEESQPKINSYMAFYREEALARAKEVEQEILQGHYKGMYHGIPMALKDNLYFKDKITTMSSKIHKDFVSDYDATVVEKLRDAGVIFTGKLSMHEYHWGITNNNPHYGPVRNPWDLDKIPGGSSGGSGAAVAAGASVASLGTDTAGSIRIPSSACGIVGLKPTHGRVSKYGCYPLAWSLDHIGPMTKTVKDAAGLLEVIAGFDHQDPTCVNVPVDNYEKQLTGNIKDLVIGINEEYFFNNVDADVEKAVRASIQSLVDSGAKVEVVRIPSLQYAEWAELVTSLSEAAAIHHSDLQKRPQDFGDDIRLLFELGELPSAVDYLQAQQVRRQIKQEFTEIFNKVDVLISPTLPIVASTIGDDFAELNGQKVDL…	-1.7976074	-6.568054	0.40357846	-1.3452542	-0.47083786	1.7488327	-1.7488327	low
Q35K	LHLKSVEELAPLLASKSLSPVELTKAILDFAEESKPKINSYMAFYREEALARAKEVEQEILQGHYKGMYHGIPMALKDNLYFKDKITTMSSKIHKDFVSDYDATVVEKLRDAGVIFTGKLSMHEYAWGITNNNPHYGPVRNPWDLDKIPGGSSGGSGAAVAAGASVASLGTDTAGSIRIPSSACGIVGLKPTHGRVSKYGCYPLAWSLDHIGPMTKTVKDAAGLLEVIAGFDHQDPTCVNVPVDNYEKQLTGNIKDLVIGINEEYFFNNVDADVEKAVRASIQSLVDSGAKVEVVRIPSLQYAEWAELVTSLSEAAAIHHSDLQKRPQDFGDDIRLLFELGELPSAVDYLQAQQVRRQIKQEFTEIFNKVDVLISPTLPIVASTIGDDFAELNGQKVDL…	2.4656372	-2.433838	1.9234233	0.17627071	1.049847	1.7471526	-1.7471526	low
L80F	LHLKSVEELAPLLASKSLSPVELTKAILDFAEESQPKINSYMAFYREEALARAKEVEQEILQGHYKGMYHGIPMALKDNFYFKDKITTMSSKIHKDFVSDYDATVVEKLRDAGVIFTGKLSMHEYAWGITNNNPHYGPVRNPWDLDKIPGGSSGGSGAAVAAGASVASLGTDTAGSIRIPSSACGIVGLKPTHGRVSKYGCYPLAWSLDHIGPMTKTVKDAAGLLEVIAGFDHQDPTCVNVPVDNYEKQLTGNIKDLVIGINEEYFFNNVDADVEKAVRASIQSLVDSGAKVEVVRIPSLQYAEWAELVTSLSEAAAIHHSDLQKRPQDFGDDIRLLFELGELPSAVDYLQAQQVRRQIKQEFTEIFNKVDVLISPTLPIVASTIGDDFAELNGQKVDL…	1.4312744	-3.4247437	1.5546734	-0.18841454	0.68312943	1.743088	-1.743088	low
S153Q	LHLKSVEELAPLLASKSLSPVELTKAILDFAEESQPKINSYMAFYREEALARAKEVEQEILQGHYKGMYHGIPMALKDNLYFKDKITTMSSKIHKDFVSDYDATVVEKLRDAGVIFTGKLSMHEYAWGITNNNPHYGPVRNPWDLDKIPGGSQGGSGAAVAAGASVASLGTDTAGSIRIPSSACGIVGLKPTHGRVSKYGCYPLAWSLDHIGPMTKTVKDAAGLLEVIAGFDHQDPTCVNVPVDNYEKQLTGNIKDLVIGINEEYFFNNVDADVEKAVRASIQSLVDSGAKVEVVRIPSLQYAEWAELVTSLSEAAAIHHSDLQKRPQDFGDDIRLLFELGELPSAVDYLQAQQVRRQIKQEFTEIFNKVDVLISPTLPIVASTIGDDFAELNGQKVDL…	-2.0794678	-6.8170166	0.30309537	-1.4368804	-0.5668925	1.7399757	-1.7399757	low
G128N	LHLKSVEELAPLLASKSLSPVELTKAILDFAEESQPKINSYMAFYREEALARAKEVEQEILQGHYKGMYHGIPMALKDNLYFKDKITTMSSKIHKDFVSDYDATVVEKLRDAGVIFTGKLSMHEYAWNITNNNPHYGPVRNPWDLDKIPGGSSGGSGAAVAAGASVASLGTDTAGSIRIPSSACGIVGLKPTHGRVSKYGCYPLAWSLDHIGPMTKTVKDAAGLLEVIAGFDHQDPTCVNVPVDNYEKQLTGNIKDLVIGINEEYFFNNVDADVEKAVRASIQSLVDSGAKVEVVRIPSLQYAEWAELVTSLSEAAAIHHSDLQKRPQDFGDDIRLLFELGELPSAVDYLQAQQVRRQIKQEFTEIFNKVDVLISPTLPIVASTIGDDFAELNGQKVDL…	2.7894897	-2.0999146	2.0388765	0.29916528	1.1690209	1.7397113	-1.7397113	low
E362R	LHLKSVEELAPLLASKSLSPVELTKAILDFAEESQPKINSYMAFYREEALARAKEVEQEILQGHYKGMYHGIPMALKDNLYFKDKITTMSSKIHKDFVSDYDATVVEKLRDAGVIFTGKLSMHEYAWGITNNNPHYGPVRNPWDLDKIPGGSSGGSGAAVAAGASVASLGTDTAGSIRIPSSACGIVGLKPTHGRVSKYGCYPLAWSLDHIGPMTKTVKDAAGLLEVIAGFDHQDPTCVNVPVDNYEKQLTGNIKDLVIGINEEYFFNNVDADVEKAVRASIQSLVDSGAKVEVVRIPSLQYAEWAELVTSLSEAAAIHHSDLQKRPQDFGDDIRLLFELGELPSAVDYLQAQQVRRQIKQRFTEIFNKVDVLISPTLPIVASTIGDDFAELNGQKVDL…	1.4066162	-3.4368286	1.5458828	-0.1928622	0.67651033	1.738745	-1.738745	low
Y302R	LHLKSVEELAPLLASKSLSPVELTKAILDFAEESQPKINSYMAFYREEALARAKEVEQEILQGHYKGMYHGIPMALKDNLYFKDKITTMSSKIHKDFVSDYDATVVEKLRDAGVIFTGKLSMHEYAWGITNNNPHYGPVRNPWDLDKIPGGSSGGSGAAVAAGASVASLGTDTAGSIRIPSSACGIVGLKPTHGRVSKYGCYPLAWSLDHIGPMTKTVKDAAGLLEVIAGFDHQDPTCVNVPVDNYEKQLTGNIKDLVIGINEEYFFNNVDADVEKAVRASIQSLVDSGAKVEVVRIPSLQRAEWAELVTSLSEAAAIHHSDLQKRPQDFGDDIRLLFELGELPSAVDYLQAQQVRRQIKQEFTEIFNKVDVLISPTLPIVASTIGDDFAELNGQKVDL…	4.1933594	-0.73516846	2.5393555	0.8014358	1.6703956	1.7379197	-1.7379197	low
S152I	LHLKSVEELAPLLASKSLSPVELTKAILDFAEESQPKINSYMAFYREEALARAKEVEQEILQGHYKGMYHGIPMALKDNLYFKDKITTMSSKIHKDFVSDYDATVVEKLRDAGVIFTGKLSMHEYAWGITNNNPHYGPVRNPWDLDKIPGGISGGSGAAVAAGASVASLGTDTAGSIRIPSSACGIVGLKPTHGRVSKYGCYPLAWSLDHIGPMTKTVKDAAGLLEVIAGFDHQDPTCVNVPVDNYEKQLTGNIKDLVIGINEEYFFNNVDADVEKAVRASIQSLVDSGAKVEVVRIPSLQYAEWAELVTSLSEAAAIHHSDLQKRPQDFGDDIRLLFELGELPSAVDYLQAQQVRRQIKQEFTEIFNKVDVLISPTLPIVASTIGDDFAELNGQKVDL…	-4.5772705	-9.230286	-0.58737016	-2.3250413	-1.4562057	1.7376711	-1.7376711	low
S153L	LHLKSVEELAPLLASKSLSPVELTKAILDFAEESQPKINSYMAFYREEALARAKEVEQEILQGHYKGMYHGIPMALKDNLYFKDKITTMSSKIHKDFVSDYDATVVEKLRDAGVIFTGKLSMHEYAWGITNNNPHYGPVRNPWDLDKIPGGSLGGSGAAVAAGASVASLGTDTAGSIRIPSSACGIVGLKPTHGRVSKYGCYPLAWSLDHIGPMTKTVKDAAGLLEVIAGFDHQDPTCVNVPVDNYEKQLTGNIKDLVIGINEEYFFNNVDADVEKAVRASIQSLVDSGAKVEVVRIPSLQYAEWAELVTSLSEAAAIHHSDLQKRPQDFGDDIRLLFELGELPSAVDYLQAQQVRRQIKQEFTEIFNKVDVLISPTLPIVASTIGDDFAELNGQKVDL…	-2.59729	-7.310364	0.11849198	-1.6184481	-0.74997807	1.7369401	-1.7369401	low
V227M	LHLKSVEELAPLLASKSLSPVELTKAILDFAEESQPKINSYMAFYREEALARAKEVEQEILQGHYKGMYHGIPMALKDNLYFKDKITTMSSKIHKDFVSDYDATVVEKLRDAGVIFTGKLSMHEYAWGITNNNPHYGPVRNPWDLDKIPGGSSGGSGAAVAAGASVASLGTDTAGSIRIPSSACGIVGLKPTHGRVSKYGCYPLAWSLDHIGPMTKTVKDAAGLLEMIAGFDHQDPTCVNVPVDNYEKQLTGNIKDLVIGINEEYFFNNVDADVEKAVRASIQSLVDSGAKVEVVRIPSLQYAEWAELVTSLSEAAAIHHSDLQKRPQDFGDDIRLLFELGELPSAVDYLQAQQVRRQIKQEFTEIFNKVDVLISPTLPIVASTIGDDFAELNGQKVDL…	-1.0593872	-5.8198853	0.6667536	-1.0699039	-0.20157513	1.7366574	-1.7366574	low
E293L	LHLKSVEELAPLLASKSLSPVELTKAILDFAEESQPKINSYMAFYREEALARAKEVEQEILQGHYKGMYHGIPMALKDNLYFKDKITTMSSKIHKDFVSDYDATVVEKLRDAGVIFTGKLSMHEYAWGITNNNPHYGPVRNPWDLDKIPGGSSGGSGAAVAAGASVASLGTDTAGSIRIPSSACGIVGLKPTHGRVSKYGCYPLAWSLDHIGPMTKTVKDAAGLLEVIAGFDHQDPTCVNVPVDNYEKQLTGNIKDLVIGINEEYFFNNVDADVEKAVRASIQSLVDSGAKVLVVRIPSLQYAEWAELVTSLSEAAAIHHSDLQKRPQDFGDDIRLLFELGELPSAVDYLQAQQVRRQIKQEFTEIFNKVDVLISPTLPIVASTIGDDFAELNGQKVDL…	-1.9178467	-6.6445923	0.3607132	-1.3734226	-0.5063547	1.7341359	-1.7341359	low
I115Y	LHLKSVEELAPLLASKSLSPVELTKAILDFAEESQPKINSYMAFYREEALARAKEVEQEILQGHYKGMYHGIPMALKDNLYFKDKITTMSSKIHKDFVSDYDATVVEKLRDAGVYFTGKLSMHEYAWGITNNNPHYGPVRNPWDLDKIPGGSSGGSGAAVAAGASVASLGTDTAGSIRIPSSACGIVGLKPTHGRVSKYGCYPLAWSLDHIGPMTKTVKDAAGLLEVIAGFDHQDPTCVNVPVDNYEKQLTGNIKDLVIGINEEYFFNNVDADVEKAVRASIQSLVDSGAKVEVVRIPSLQYAEWAELVTSLSEAAAIHHSDLQKRPQDFGDDIRLLFELGELPSAVDYLQAQQVRRQIKQEFTEIFNKVDVLISPTLPIVASTIGDDFAELNGQKVDL…	-1.9631348	-6.6781616	0.34456804	-1.3857772	-0.5206046	1.7303452	-1.7303452	low
D235S	LHLKSVEELAPLLASKSLSPVELTKAILDFAEESQPKINSYMAFYREEALARAKEVEQEILQGHYKGMYHGIPMALKDNLYFKDKITTMSSKIHKDFVSDYDATVVEKLRDAGVIFTGKLSMHEYAWGITNNNPHYGPVRNPWDLDKIPGGSSGGSGAAVAAGASVASLGTDTAGSIRIPSSACGIVGLKPTHGRVSKYGCYPLAWSLDHIGPMTKTVKDAAGLLEVIAGFDHQSPTCVNVPVDNYEKQLTGNIKDLVIGINEEYFFNNVDADVEKAVRASIQSLVDSGAKVEVVRIPSLQYAEWAELVTSLSEAAAIHHSDLQKRPQDFGDDIRLLFELGELPSAVDYLQAQQVRRQIKQEFTEIFNKVDVLISPTLPIVASTIGDDFAELNGQKVDL…	-1.6204834	-6.3461304	0.46672308	-1.263579	-0.39842796	1.7303021	-1.7303021	low
C201L	LHLKSVEELAPLLASKSLSPVELTKAILDFAEESQPKINSYMAFYREEALARAKEVEQEILQGHYKGMYHGIPMALKDNLYFKDKITTMSSKIHKDFVSDYDATVVEKLRDAGVIFTGKLSMHEYAWGITNNNPHYGPVRNPWDLDKIPGGSSGGSGAAVAAGASVASLGTDTAGSIRIPSSACGIVGLKPTHGRVSKYGLYPLAWSLDHIGPMTKTVKDAAGLLEVIAGFDHQDPTCVNVPVDNYEKQLTGNIKDLVIGINEEYFFNNVDADVEKAVRASIQSLVDSGAKVEVVRIPSLQYAEWAELVTSLSEAAAIHHSDLQKRPQDFGDDIRLLFELGELPSAVDYLQAQQVRRQIKQEFTEIFNKVDVLISPTLPIVASTIGDDFAELNGQKVDL…	3.8633423	-1.0316162	2.4217045	0.69233346	1.557019	1.7293711	-1.7293711	low
M122W	LHLKSVEELAPLLASKSLSPVELTKAILDFAEESQPKINSYMAFYREEALARAKEVEQEILQGHYKGMYHGIPMALKDNLYFKDKITTMSSKIHKDFVSDYDATVVEKLRDAGVIFTGKLSWHEYAWGITNNNPHYGPVRNPWDLDKIPGGSSGGSGAAVAAGASVASLGTDTAGSIRIPSSACGIVGLKPTHGRVSKYGCYPLAWSLDHIGPMTKTVKDAAGLLEVIAGFDHQDPTCVNVPVDNYEKQLTGNIKDLVIGINEEYFFNNVDADVEKAVRASIQSLVDSGAKVEVVRIPSLQYAEWAELVTSLSEAAAIHHSDLQKRPQDFGDDIRLLFELGELPSAVDYLQAQQVRRQIKQEFTEIFNKVDVLISPTLPIVASTIGDDFAELNGQKVDL…	0.36328125	-4.41864	1.1739342	-0.5542005	0.30986688	1.7281346	-1.7281346	low
I86K	LHLKSVEELAPLLASKSLSPVELTKAILDFAEESQPKINSYMAFYREEALARAKEVEQEILQGHYKGMYHGIPMALKDNLYFKDKKTTMSSKIHKDFVSDYDATVVEKLRDAGVIFTGKLSMHEYAWGITNNNPHYGPVRNPWDLDKIPGGSSGGSGAAVAAGASVASLGTDTAGSIRIPSSACGIVGLKPTHGRVSKYGCYPLAWSLDHIGPMTKTVKDAAGLLEVIAGFDHQDPTCVNVPVDNYEKQLTGNIKDLVIGINEEYFFNNVDADVEKAVRASIQSLVDSGAKVEVVRIPSLQYAEWAELVTSLSEAAAIHHSDLQKRPQDFGDDIRLLFELGELPSAVDYLQAQQVRRQIKQEFTEIFNKVDVLISPTLPIVASTIGDDFAELNGQKVDL…	2.6298218	-2.220398	1.9819549	0.2548235	1.1183892	1.7271314	-1.7271314	low
E307H	LHLKSVEELAPLLASKSLSPVELTKAILDFAEESQPKINSYMAFYREEALARAKEVEQEILQGHYKGMYHGIPMALKDNLYFKDKITTMSSKIHKDFVSDYDATVVEKLRDAGVIFTGKLSMHEYAWGITNNNPHYGPVRNPWDLDKIPGGSSGGSGAAVAAGASVASLGTDTAGSIRIPSSACGIVGLKPTHGRVSKYGCYPLAWSLDHIGPMTKTVKDAAGLLEVIAGFDHQDPTCVNVPVDNYEKQLTGNIKDLVIGINEEYFFNNVDADVEKAVRASIQSLVDSGAKVEVVRIPSLQYAEWAHLVTSLSEAAAIHHSDLQKRPQDFGDDIRLLFELGELPSAVDYLQAQQVRRQIKQEFTEIFNKVDVLISPTLPIVASTIGDDFAELNGQKVDL…	1.21521	-3.5883179	1.4776466	-0.24861513	0.6145157	1.7262617	-1.7262617	low
K369W	LHLKSVEELAPLLASKSLSPVELTKAILDFAEESQPKINSYMAFYREEALARAKEVEQEILQGHYKGMYHGIPMALKDNLYFKDKITTMSSKIHKDFVSDYDATVVEKLRDAGVIFTGKLSMHEYAWGITNNNPHYGPVRNPWDLDKIPGGSSGGSGAAVAAGASVASLGTDTAGSIRIPSSACGIVGLKPTHGRVSKYGCYPLAWSLDHIGPMTKTVKDAAGLLEVIAGFDHQDPTCVNVPVDNYEKQLTGNIKDLVIGINEEYFFNNVDADVEKAVRASIQSLVDSGAKVEVVRIPSLQYAEWAELVTSLSEAAAIHHSDLQKRPQDFGDDIRLLFELGELPSAVDYLQAQQVRRQIKQEFTEIFNWVDVLISPTLPIVASTIGDDFAELNGQKVDL…	-2.2589111	-6.951721	0.2391239	-1.486456	-0.62366605	1.72558	-1.72558	low
G260R	LHLKSVEELAPLLASKSLSPVELTKAILDFAEESQPKINSYMAFYREEALARAKEVEQEILQGHYKGMYHGIPMALKDNLYFKDKITTMSSKIHKDFVSDYDATVVEKLRDAGVIFTGKLSMHEYAWGITNNNPHYGPVRNPWDLDKIPGGSSGGSGAAVAAGASVASLGTDTAGSIRIPSSACGIVGLKPTHGRVSKYGCYPLAWSLDHIGPMTKTVKDAAGLLEVIAGFDHQDPTCVNVPVDNYEKQLTGNIKDLVIRINEEYFFNNVDADVEKAVRASIQSLVDSGAKVEVVRIPSLQYAEWAELVTSLSEAAAIHHSDLQKRPQDFGDDIRLLFELGELPSAVDYLQAQQVRRQIKQEFTEIFNKVDVLISPTLPIVASTIGDDFAELNGQKVDL…	-7.3155518	-11.844543	-1.5635661	-3.2871723	-2.4253693	1.7236062	-1.7236062	low
V355W	LHLKSVEELAPLLASKSLSPVELTKAILDFAEESQPKINSYMAFYREEALARAKEVEQEILQGHYKGMYHGIPMALKDNLYFKDKITTMSSKIHKDFVSDYDATVVEKLRDAGVIFTGKLSMHEYAWGITNNNPHYGPVRNPWDLDKIPGGSSGGSGAAVAAGASVASLGTDTAGSIRIPSSACGIVGLKPTHGRVSKYGCYPLAWSLDHIGPMTKTVKDAAGLLEVIAGFDHQDPTCVNVPVDNYEKQLTGNIKDLVIGINEEYFFNNVDADVEKAVRASIQSLVDSGAKVEVVRIPSLQYAEWAELVTSLSEAAAIHHSDLQKRPQDFGDDIRLLFELGELPSAVDYLQAQQWRRQIKQEFTEIFNKVDVLISPTLPIVASTIGDDFAELNGQKVDL…	-0.37036133	-5.111084	0.912391	-0.80904216	0.051674426	1.7214332	-1.7214332	low
D220A	LHLKSVEELAPLLASKSLSPVELTKAILDFAEESQPKINSYMAFYREEALARAKEVEQEILQGHYKGMYHGIPMALKDNLYFKDKITTMSSKIHKDFVSDYDATVVEKLRDAGVIFTGKLSMHEYAWGITNNNPHYGPVRNPWDLDKIPGGSSGGSGAAVAAGASVASLGTDTAGSIRIPSSACGIVGLKPTHGRVSKYGCYPLAWSLDHIGPMTKTVKAAAGLLEVIAGFDHQDPTCVNVPVDNYEKQLTGNIKDLVIGINEEYFFNNVDADVEKAVRASIQSLVDSGAKVEVVRIPSLQYAEWAELVTSLSEAAAIHHSDLQKRPQDFGDDIRLLFELGELPSAVDYLQAQQVRRQIKQEFTEIFNKVDVLISPTLPIVASTIGDDFAELNGQKVDL…	0.67614746	-4.0873413	1.285471	-0.43227184	0.42659956	1.7177428	-1.7177428	low
L350A	LHLKSVEELAPLLASKSLSPVELTKAILDFAEESQPKINSYMAFYREEALARAKEVEQEILQGHYKGMYHGIPMALKDNLYFKDKITTMSSKIHKDFVSDYDATVVEKLRDAGVIFTGKLSMHEYAWGITNNNPHYGPVRNPWDLDKIPGGSSGGSGAAVAAGASVASLGTDTAGSIRIPSSACGIVGLKPTHGRVSKYGCYPLAWSLDHIGPMTKTVKDAAGLLEVIAGFDHQDPTCVNVPVDNYEKQLTGNIKDLVIGINEEYFFNNVDADVEKAVRASIQSLVDSGAKVEVVRIPSLQYAEWAELVTSLSEAAAIHHSDLQKRPQDFGDDIRLLFELGELPSAVDYAQAQQVRRQIKQEFTEIFNKVDVLISPTLPIVASTIGDDFAELNGQKVDL…	1.1057129	-3.6680298	1.4386109	-0.2779517	0.5803296	1.7165626	-1.7165626	low
H64E	LHLKSVEELAPLLASKSLSPVELTKAILDFAEESQPKINSYMAFYREEALARAKEVEQEILQGEYKGMYHGIPMALKDNLYFKDKITTMSSKIHKDFVSDYDATVVEKLRDAGVIFTGKLSMHEYAWGITNNNPHYGPVRNPWDLDKIPGGSSGGSGAAVAAGASVASLGTDTAGSIRIPSSACGIVGLKPTHGRVSKYGCYPLAWSLDHIGPMTKTVKDAAGLLEVIAGFDHQDPTCVNVPVDNYEKQLTGNIKDLVIGINEEYFFNNVDADVEKAVRASIQSLVDSGAKVEVVRIPSLQYAEWAELVTSLSEAAAIHHSDLQKRPQDFGDDIRLLFELGELPSAVDYLQAQQVRRQIKQEFTEIFNKVDVLISPTLPIVASTIGDDFAELNGQKVDL…	1.640564	-3.1486206	1.629285	-0.086792365	0.7712463	1.7160773	-1.7160773	low
D220H	LHLKSVEELAPLLASKSLSPVELTKAILDFAEESQPKINSYMAFYREEALARAKEVEQEILQGHYKGMYHGIPMALKDNLYFKDKITTMSSKIHKDFVSDYDATVVEKLRDAGVIFTGKLSMHEYAWGITNNNPHYGPVRNPWDLDKIPGGSSGGSGAAVAAGASVASLGTDTAGSIRIPSSACGIVGLKPTHGRVSKYGCYPLAWSLDHIGPMTKTVKHAAGLLEVIAGFDHQDPTCVNVPVDNYEKQLTGNIKDLVIGINEEYFFNNVDADVEKAVRASIQSLVDSGAKVEVVRIPSLQYAEWAELVTSLSEAAAIHHSDLQKRPQDFGDDIRLLFELGELPSAVDYLQAQQVRRQIKQEFTEIFNKVDVLISPTLPIVASTIGDDFAELNGQKVDL…	-0.7854004	-5.4835815	0.7644298	-0.94613326	-0.090851724	1.7105631	-1.7105631	low
S197P	LHLKSVEELAPLLASKSLSPVELTKAILDFAEESQPKINSYMAFYREEALARAKEVEQEILQGHYKGMYHGIPMALKDNLYFKDKITTMSSKIHKDFVSDYDATVVEKLRDAGVIFTGKLSMHEYAWGITNNNPHYGPVRNPWDLDKIPGGSSGGSGAAVAAGASVASLGTDTAGSIRIPSSACGIVGLKPTHGRVPKYGCYPLAWSLDHIGPMTKTVKDAAGLLEVIAGFDHQDPTCVNVPVDNYEKQLTGNIKDLVIGINEEYFFNNVDADVEKAVRASIQSLVDSGAKVEVVRIPSLQYAEWAELVTSLSEAAAIHHSDLQKRPQDFGDDIRLLFELGELPSAVDYLQAQQVRRQIKQEFTEIFNKVDVLISPTLPIVASTIGDDFAELNGQKVDL…	-0.77770996	-5.4694214	0.76717144	-0.94092184	-0.0868752	1.7080933	-1.7080933	low
Y349P	LHLKSVEELAPLLASKSLSPVELTKAILDFAEESQPKINSYMAFYREEALARAKEVEQEILQGHYKGMYHGIPMALKDNLYFKDKITTMSSKIHKDFVSDYDATVVEKLRDAGVIFTGKLSMHEYAWGITNNNPHYGPVRNPWDLDKIPGGSSGGSGAAVAAGASVASLGTDTAGSIRIPSSACGIVGLKPTHGRVSKYGCYPLAWSLDHIGPMTKTVKDAAGLLEVIAGFDHQDPTCVNVPVDNYEKQLTGNIKDLVIGINEEYFFNNVDADVEKAVRASIQSLVDSGAKVEVVRIPSLQYAEWAELVTSLSEAAAIHHSDLQKRPQDFGDDIRLLFELGELPSAVDPLQAQQVRRQIKQEFTEIFNKVDVLISPTLPIVASTIGDDFAELNGQKVDL…	0.5986328	-4.1343994	1.2578369	-0.44959074	0.4041231	1.7074277	-1.7074277	low
I115V	LHLKSVEELAPLLASKSLSPVELTKAILDFAEESQPKINSYMAFYREEALARAKEVEQEILQGHYKGMYHGIPMALKDNLYFKDKITTMSSKIHKDFVSDYDATVVEKLRDAGVVFTGKLSMHEYAWGITNNNPHYGPVRNPWDLDKIPGGSSGGSGAAVAAGASVASLGTDTAGSIRIPSSACGIVGLKPTHGRVSKYGCYPLAWSLDHIGPMTKTVKDAAGLLEVIAGFDHQDPTCVNVPVDNYEKQLTGNIKDLVIGINEEYFFNNVDADVEKAVRASIQSLVDSGAKVEVVRIPSLQYAEWAELVTSLSEAAAIHHSDLQKRPQDFGDDIRLLFELGELPSAVDYLQAQQVRRQIKQEFTEIFNKVDVLISPTLPIVASTIGDDFAELNGQKVDL…	0.0748291	-4.63385	1.0711012	-0.6334047	0.21884826	1.7045059	-1.7045059	low
G170E	LHLKSVEELAPLLASKSLSPVELTKAILDFAEESQPKINSYMAFYREEALARAKEVEQEILQGHYKGMYHGIPMALKDNLYFKDKITTMSSKIHKDFVSDYDATVVEKLRDAGVIFTGKLSMHEYAWGITNNNPHYGPVRNPWDLDKIPGGSSGGSGAAVAAGASVASLETDTAGSIRIPSSACGIVGLKPTHGRVSKYGCYPLAWSLDHIGPMTKTVKDAAGLLEVIAGFDHQDPTCVNVPVDNYEKQLTGNIKDLVIGINEEYFFNNVDADVEKAVRASIQSLVDSGAKVEVVRIPSLQYAEWAELVTSLSEAAAIHHSDLQKRPQDFGDDIRLLFELGELPSAVDYLQAQQVRRQIKQEFTEIFNKVDVLISPTLPIVASTIGDDFAELNGQKVDL…	-2.0778198	-6.718567	0.30368286	-1.4006476	-0.5484824	1.7043304	-1.7043304	low
G128Y	LHLKSVEELAPLLASKSLSPVELTKAILDFAEESQPKINSYMAFYREEALARAKEVEQEILQGHYKGMYHGIPMALKDNLYFKDKITTMSSKIHKDFVSDYDATVVEKLRDAGVIFTGKLSMHEYAWYITNNNPHYGPVRNPWDLDKIPGGSSGGSGAAVAAGASVASLGTDTAGSIRIPSSACGIVGLKPTHGRVSKYGCYPLAWSLDHIGPMTKTVKDAAGLLEVIAGFDHQDPTCVNVPVDNYEKQLTGNIKDLVIGINEEYFFNNVDADVEKAVRASIQSLVDSGAKVEVVRIPSLQYAEWAELVTSLSEAAAIHHSDLQKRPQDFGDDIRLLFELGELPSAVDYLQAQQVRRQIKQEFTEIFNKVDVLISPTLPIVASTIGDDFAELNGQKVDL…	-1.1235352	-5.7909546	0.6438849	-1.0592564	-0.20768577	1.7031413	-1.7031413	low
H135R	LHLKSVEELAPLLASKSLSPVELTKAILDFAEESQPKINSYMAFYREEALARAKEVEQEILQGHYKGMYHGIPMALKDNLYFKDKITTMSSKIHKDFVSDYDATVVEKLRDAGVIFTGKLSMHEYAWGITNNNPRYGPVRNPWDLDKIPGGSSGGSGAAVAAGASVASLGTDTAGSIRIPSSACGIVGLKPTHGRVSKYGCYPLAWSLDHIGPMTKTVKDAAGLLEVIAGFDHQDPTCVNVPVDNYEKQLTGNIKDLVIGINEEYFFNNVDADVEKAVRASIQSLVDSGAKVEVVRIPSLQYAEWAELVTSLSEAAAIHHSDLQKRPQDFGDDIRLLFELGELPSAVDYLQAQQVRRQIKQEFTEIFNKVDVLISPTLPIVASTIGDDFAELNGQKVDL…	2.3986206	-2.374878	1.8995318	0.19796988	1.0487509	1.7015619	-1.7015619	low
V372E	LHLKSVEELAPLLASKSLSPVELTKAILDFAEESQPKINSYMAFYREEALARAKEVEQEILQGHYKGMYHGIPMALKDNLYFKDKITTMSSKIHKDFVSDYDATVVEKLRDAGVIFTGKLSMHEYAWGITNNNPHYGPVRNPWDLDKIPGGSSGGSGAAVAAGASVASLGTDTAGSIRIPSSACGIVGLKPTHGRVSKYGCYPLAWSLDHIGPMTKTVKDAAGLLEVIAGFDHQDPTCVNVPVDNYEKQLTGNIKDLVIGINEEYFFNNVDADVEKAVRASIQSLVDSGAKVEVVRIPSLQYAEWAELVTSLSEAAAIHHSDLQKRPQDFGDDIRLLFELGELPSAVDYLQAQQVRRQIKQEFTEIFNKVDELISPTLPIVASTIGDDFAELNGQKVDL…	-2.2686768	-6.8948364	0.23564246	-1.4655205	-0.61493903	1.7011629	-1.7011629	low
L350N	LHLKSVEELAPLLASKSLSPVELTKAILDFAEESQPKINSYMAFYREEALARAKEVEQEILQGHYKGMYHGIPMALKDNLYFKDKITTMSSKIHKDFVSDYDATVVEKLRDAGVIFTGKLSMHEYAWGITNNNPHYGPVRNPWDLDKIPGGSSGGSGAAVAAGASVASLGTDTAGSIRIPSSACGIVGLKPTHGRVSKYGCYPLAWSLDHIGPMTKTVKDAAGLLEVIAGFDHQDPTCVNVPVDNYEKQLTGNIKDLVIGINEEYFFNNVDADVEKAVRASIQSLVDSGAKVEVVRIPSLQYAEWAELVTSLSEAAAIHHSDLQKRPQDFGDDIRLLFELGELPSAVDYNQAQQVRRQIKQEFTEIFNKVDVLISPTLPIVASTIGDDFAELNGQKVDL…	-1.489624	-6.12677	0.5133744	-1.1828474	-0.3347365	1.6962218	-1.6962218	low
V381P	LHLKSVEELAPLLASKSLSPVELTKAILDFAEESQPKINSYMAFYREEALARAKEVEQEILQGHYKGMYHGIPMALKDNLYFKDKITTMSSKIHKDFVSDYDATVVEKLRDAGVIFTGKLSMHEYAWGITNNNPHYGPVRNPWDLDKIPGGSSGGSGAAVAAGASVASLGTDTAGSIRIPSSACGIVGLKPTHGRVSKYGCYPLAWSLDHIGPMTKTVKDAAGLLEVIAGFDHQDPTCVNVPVDNYEKQLTGNIKDLVIGINEEYFFNNVDADVEKAVRASIQSLVDSGAKVEVVRIPSLQYAEWAELVTSLSEAAAIHHSDLQKRPQDFGDDIRLLFELGELPSAVDYLQAQQVRRQIKQEFTEIFNKVDVLISPTLPIPASTIGDDFAELNGQKVDL…	1.404419	-3.3226929	1.5450995	-0.15085657	0.69712144	1.6959561	-1.6959561	low
F439G	LHLKSVEELAPLLASKSLSPVELTKAILDFAEESQPKINSYMAFYREEALARAKEVEQEILQGHYKGMYHGIPMALKDNLYFKDKITTMSSKIHKDFVSDYDATVVEKLRDAGVIFTGKLSMHEYAWGITNNNPHYGPVRNPWDLDKIPGGSSGGSGAAVAAGASVASLGTDTAGSIRIPSSACGIVGLKPTHGRVSKYGCYPLAWSLDHIGPMTKTVKDAAGLLEVIAGFDHQDPTCVNVPVDNYEKQLTGNIKDLVIGINEEYFFNNVDADVEKAVRASIQSLVDSGAKVEVVRIPSLQYAEWAELVTSLSEAAAIHHSDLQKRPQDFGDDIRLLFELGELPSAVDYLQAQQVRRQIKQEFTEIFNKVDVLISPTLPIVASTIGDDFAELNGQKVDL…	1.4681396	-3.250061	1.5678159	-0.12412571	0.7218451	1.6919416	-1.6919416	low
G113W	LHLKSVEELAPLLASKSLSPVELTKAILDFAEESQPKINSYMAFYREEALARAKEVEQEILQGHYKGMYHGIPMALKDNLYFKDKITTMSSKIHKDFVSDYDATVVEKLRDAWVIFTGKLSMHEYAWGITNNNPHYGPVRNPWDLDKIPGGSSGGSGAAVAAGASVASLGTDTAGSIRIPSSACGIVGLKPTHGRVSKYGCYPLAWSLDHIGPMTKTVKDAAGLLEVIAGFDHQDPTCVNVPVDNYEKQLTGNIKDLVIGINEEYFFNNVDADVEKAVRASIQSLVDSGAKVEVVRIPSLQYAEWAELVTSLSEAAAIHHSDLQKRPQDFGDDIRLLFELGELPSAVDYLQAQQVRRQIKQEFTEIFNKVDVLISPTLPIVASTIGDDFAELNGQKVDL…	-5.9941406	-10.476501	-1.0924836	-2.7836888	-1.9380863	1.6912051	-1.6912051	low
R443Q	LHLKSVEELAPLLASKSLSPVELTKAILDFAEESQPKINSYMAFYREEALARAKEVEQEILQGHYKGMYHGIPMALKDNLYFKDKITTMSSKIHKDFVSDYDATVVEKLRDAGVIFTGKLSMHEYAWGITNNNPHYGPVRNPWDLDKIPGGSSGGSGAAVAAGASVASLGTDTAGSIRIPSSACGIVGLKPTHGRVSKYGCYPLAWSLDHIGPMTKTVKDAAGLLEVIAGFDHQDPTCVNVPVDNYEKQLTGNIKDLVIGINEEYFFNNVDADVEKAVRASIQSLVDSGAKVEVVRIPSLQYAEWAELVTSLSEAAAIHHSDLQKRPQDFGDDIRLLFELGELPSAVDYLQAQQVRRQIKQEFTEIFNKVDVLISPTLPIVASTIGDDFAELNGQKVDL…	4.4536133	-0.3555298	2.6321359	0.9411551	1.7866454	1.6909808	-1.6909808	low
A315R	LHLKSVEELAPLLASKSLSPVELTKAILDFAEESQPKINSYMAFYREEALARAKEVEQEILQGHYKGMYHGIPMALKDNLYFKDKITTMSSKIHKDFVSDYDATVVEKLRDAGVIFTGKLSMHEYAWGITNNNPHYGPVRNPWDLDKIPGGSSGGSGAAVAAGASVASLGTDTAGSIRIPSSACGIVGLKPTHGRVSKYGCYPLAWSLDHIGPMTKTVKDAAGLLEVIAGFDHQDPTCVNVPVDNYEKQLTGNIKDLVIGINEEYFFNNVDADVEKAVRASIQSLVDSGAKVEVVRIPSLQYAEWAELVTSLSERAAIHHSDLQKRPQDFGDDIRLLFELGELPSAVDYLQAQQVRRQIKQEFTEIFNKVDVLISPTLPIVASTIGDDFAELNGQKVDL…	-0.45056152	-5.1032104	0.8837997	-0.8061444	0.038827628	1.689944	-1.689944	low
L50Y	LHLKSVEELAPLLASKSLSPVELTKAILDFAEESQPKINSYMAFYREEAYARAKEVEQEILQGHYKGMYHGIPMALKDNLYFKDKITTMSSKIHKDFVSDYDATVVEKLRDAGVIFTGKLSMHEYAWGITNNNPHYGPVRNPWDLDKIPGGSSGGSGAAVAAGASVASLGTDTAGSIRIPSSACGIVGLKPTHGRVSKYGCYPLAWSLDHIGPMTKTVKDAAGLLEVIAGFDHQDPTCVNVPVDNYEKQLTGNIKDLVIGINEEYFFNNVDADVEKAVRASIQSLVDSGAKVEVVRIPSLQYAEWAELVTSLSEAAAIHHSDLQKRPQDFGDDIRLLFELGELPSAVDYLQAQQVRRQIKQEFTEIFNKVDVLISPTLPIVASTIGDDFAELNGQKVDL…	-3.953125	-8.489075	-0.36486256	-2.0522518	-1.2085571	1.6873893	-1.6873893	low
A315V	LHLKSVEELAPLLASKSLSPVELTKAILDFAEESQPKINSYMAFYREEALARAKEVEQEILQGHYKGMYHGIPMALKDNLYFKDKITTMSSKIHKDFVSDYDATVVEKLRDAGVIFTGKLSMHEYAWGITNNNPHYGPVRNPWDLDKIPGGSSGGSGAAVAAGASVASLGTDTAGSIRIPSSACGIVGLKPTHGRVSKYGCYPLAWSLDHIGPMTKTVKDAAGLLEVIAGFDHQDPTCVNVPVDNYEKQLTGNIKDLVIGINEEYFFNNVDADVEKAVRASIQSLVDSGAKVEVVRIPSLQYAEWAELVTSLSEVAAIHHSDLQKRPQDFGDDIRLLFELGELPSAVDYLQAQQVRRQIKQEFTEIFNKVDVLISPTLPIVASTIGDDFAELNGQKVDL…	1.0578003	-3.6343384	1.42153	-0.26555216	0.5779889	1.6870822	-1.6870822	low
Y449V	LHLKSVEELAPLLASKSLSPVELTKAILDFAEESQPKINSYMAFYREEALARAKEVEQEILQGHYKGMYHGIPMALKDNLYFKDKITTMSSKIHKDFVSDYDATVVEKLRDAGVIFTGKLSMHEYAWGITNNNPHYGPVRNPWDLDKIPGGSSGGSGAAVAAGASVASLGTDTAGSIRIPSSACGIVGLKPTHGRVSKYGCYPLAWSLDHIGPMTKTVKDAAGLLEVIAGFDHQDPTCVNVPVDNYEKQLTGNIKDLVIGINEEYFFNNVDADVEKAVRASIQSLVDSGAKVEVVRIPSLQYAEWAELVTSLSEAAAIHHSDLQKRPQDFGDDIRLLFELGELPSAVDYLQAQQVRRQIKQEFTEIFNKVDVLISPTLPIVASTIGDDFAELNGQKVDL…	2.0396729	-2.677124	1.7715672	0.08673357	0.9291504	1.6848336	-1.6848336	low
V381F	LHLKSVEELAPLLASKSLSPVELTKAILDFAEESQPKINSYMAFYREEALARAKEVEQEILQGHYKGMYHGIPMALKDNLYFKDKITTMSSKIHKDFVSDYDATVVEKLRDAGVIFTGKLSMHEYAWGITNNNPHYGPVRNPWDLDKIPGGSSGGSGAAVAAGASVASLGTDTAGSIRIPSSACGIVGLKPTHGRVSKYGCYPLAWSLDHIGPMTKTVKDAAGLLEVIAGFDHQDPTCVNVPVDNYEKQLTGNIKDLVIGINEEYFFNNVDADVEKAVRASIQSLVDSGAKVEVVRIPSLQYAEWAELVTSLSEAAAIHHSDLQKRPQDFGDDIRLLFELGELPSAVDYLQAQQVRRQIKQEFTEIFNKVDVLISPTLPIFASTIGDDFAELNGQKVDL…	-0.8548584	-5.4800415	0.7396681	-0.9448304	-0.10258117	1.6844985	-1.6844985	low
Y41R	LHLKSVEELAPLLASKSLSPVELTKAILDFAEESQPKINSRMAFYREEALARAKEVEQEILQGHYKGMYHGIPMALKDNLYFKDKITTMSSKIHKDFVSDYDATVVEKLRDAGVIFTGKLSMHEYAWGITNNNPHYGPVRNPWDLDKIPGGSSGGSGAAVAAGASVASLGTDTAGSIRIPSSACGIVGLKPTHGRVSKYGCYPLAWSLDHIGPMTKTVKDAAGLLEVIAGFDHQDPTCVNVPVDNYEKQLTGNIKDLVIGINEEYFFNNVDADVEKAVRASIQSLVDSGAKVEVVRIPSLQYAEWAELVTSLSEAAAIHHSDLQKRPQDFGDDIRLLFELGELPSAVDYLQAQQVRRQIKQEFTEIFNKVDVLISPTLPIVASTIGDDFAELNGQKVDL…	-1.2788696	-5.8843994	0.58850825	-1.0936471	-0.25256944	1.6821554	-1.6821554	low
A290G	LHLKSVEELAPLLASKSLSPVELTKAILDFAEESQPKINSYMAFYREEALARAKEVEQEILQGHYKGMYHGIPMALKDNLYFKDKITTMSSKIHKDFVSDYDATVVEKLRDAGVIFTGKLSMHEYAWGITNNNPHYGPVRNPWDLDKIPGGSSGGSGAAVAAGASVASLGTDTAGSIRIPSSACGIVGLKPTHGRVSKYGCYPLAWSLDHIGPMTKTVKDAAGLLEVIAGFDHQDPTCVNVPVDNYEKQLTGNIKDLVIGINEEYFFNNVDADVEKAVRASIQSLVDSGGKVEVVRIPSLQYAEWAELVTSLSEAAAIHHSDLQKRPQDFGDDIRLLFELGELPSAVDYLQAQQVRRQIKQEFTEIFNKVDVLISPTLPIVASTIGDDFAELNGQKVDL…	-2.0742188	-6.654175	0.30496666	-1.3769493	-0.5359913	1.681916	-1.681916	low
Y302K	LHLKSVEELAPLLASKSLSPVELTKAILDFAEESQPKINSYMAFYREEALARAKEVEQEILQGHYKGMYHGIPMALKDNLYFKDKITTMSSKIHKDFVSDYDATVVEKLRDAGVIFTGKLSMHEYAWGITNNNPHYGPVRNPWDLDKIPGGSSGGSGAAVAAGASVASLGTDTAGSIRIPSSACGIVGLKPTHGRVSKYGCYPLAWSLDHIGPMTKTVKDAAGLLEVIAGFDHQDPTCVNVPVDNYEKQLTGNIKDLVIGINEEYFFNNVDADVEKAVRASIQSLVDSGAKVEVVRIPSLQKAEWAELVTSLSEAAAIHHSDLQKRPQDFGDDIRLLFELGELPSAVDYLQAQQVRRQIKQEFTEIFNKVDVLISPTLPIVASTIGDDFAELNGQKVDL…	2.9249878	-1.8113403	2.0871816	0.40536988	1.2462757	1.6818117	-1.6818117	low
T87Y	LHLKSVEELAPLLASKSLSPVELTKAILDFAEESQPKINSYMAFYREEALARAKEVEQEILQGHYKGMYHGIPMALKDNLYFKDKIYTMSSKIHKDFVSDYDATVVEKLRDAGVIFTGKLSMHEYAWGITNNNPHYGPVRNPWDLDKIPGGSSGGSGAAVAAGASVASLGTDTAGSIRIPSSACGIVGLKPTHGRVSKYGCYPLAWSLDHIGPMTKTVKDAAGLLEVIAGFDHQDPTCVNVPVDNYEKQLTGNIKDLVIGINEEYFFNNVDADVEKAVRASIQSLVDSGAKVEVVRIPSLQYAEWAELVTSLSEAAAIHHSDLQKRPQDFGDDIRLLFELGELPSAVDYLQAQQVRRQIKQEFTEIFNKVDVLISPTLPIVASTIGDDFAELNGQKVDL…	-0.3807373	-5.010071	0.908692	-0.771866	0.06841299	1.680558	-1.680558	low
I259H	LHLKSVEELAPLLASKSLSPVELTKAILDFAEESQPKINSYMAFYREEALARAKEVEQEILQGHYKGMYHGIPMALKDNLYFKDKITTMSSKIHKDFVSDYDATVVEKLRDAGVIFTGKLSMHEYAWGITNNNPHYGPVRNPWDLDKIPGGSSGGSGAAVAAGASVASLGTDTAGSIRIPSSACGIVGLKPTHGRVSKYGCYPLAWSLDHIGPMTKTVKDAAGLLEVIAGFDHQDPTCVNVPVDNYEKQLTGNIKDLVHGINEEYFFNNVDADVEKAVRASIQSLVDSGAKVEVVRIPSLQYAEWAELVTSLSEAAAIHHSDLQKRPQDFGDDIRLLFELGELPSAVDYLQAQQVRRQIKQEFTEIFNKVDVLISPTLPIVASTIGDDFAELNGQKVDL…	-5.5698853	-10.029724	-0.94123685	-2.6192603	-1.7802486	1.6780235	-1.6780235	low
N79R	LHLKSVEELAPLLASKSLSPVELTKAILDFAEESQPKINSYMAFYREEALARAKEVEQEILQGHYKGMYHGIPMALKDRLYFKDKITTMSSKIHKDFVSDYDATVVEKLRDAGVIFTGKLSMHEYAWGITNNNPHYGPVRNPWDLDKIPGGSSGGSGAAVAAGASVASLGTDTAGSIRIPSSACGIVGLKPTHGRVSKYGCYPLAWSLDHIGPMTKTVKDAAGLLEVIAGFDHQDPTCVNVPVDNYEKQLTGNIKDLVIGINEEYFFNNVDADVEKAVRASIQSLVDSGAKVEVVRIPSLQYAEWAELVTSLSEAAAIHHSDLQKRPQDFGDDIRLLFELGELPSAVDYLQAQQVRRQIKQEFTEIFNKVDVLISPTLPIVASTIGDDFAELNGQKVDL…	-2.3171387	-6.875183	0.2183658	-1.4582875	-0.61996084	1.6766533	-1.6766533	low
Y65M	LHLKSVEELAPLLASKSLSPVELTKAILDFAEESQPKINSYMAFYREEALARAKEVEQEILQGHMKGMYHGIPMALKDNLYFKDKITTMSSKIHKDFVSDYDATVVEKLRDAGVIFTGKLSMHEYAWGITNNNPHYGPVRNPWDLDKIPGGSSGGSGAAVAAGASVASLGTDTAGSIRIPSSACGIVGLKPTHGRVSKYGCYPLAWSLDHIGPMTKTVKDAAGLLEVIAGFDHQDPTCVNVPVDNYEKQLTGNIKDLVIGINEEYFFNNVDADVEKAVRASIQSLVDSGAKVEVVRIPSLQYAEWAELVTSLSEAAAIHHSDLQKRPQDFGDDIRLLFELGELPSAVDYLQAQQVRRQIKQEFTEIFNKVDVLISPTLPIVASTIGDDFAELNGQKVDL…	3.9804688	-0.7723999	2.46346	0.78773344	1.6255968	1.6757265	-1.6757265	low
V258W	LHLKSVEELAPLLASKSLSPVELTKAILDFAEESQPKINSYMAFYREEALARAKEVEQEILQGHYKGMYHGIPMALKDNLYFKDKITTMSSKIHKDFVSDYDATVVEKLRDAGVIFTGKLSMHEYAWGITNNNPHYGPVRNPWDLDKIPGGSSGGSGAAVAAGASVASLGTDTAGSIRIPSSACGIVGLKPTHGRVSKYGCYPLAWSLDHIGPMTKTVKDAAGLLEVIAGFDHQDPTCVNVPVDNYEKQLTGNIKDLWIGINEEYFFNNVDADVEKAVRASIQSLVDSGAKVEVVRIPSLQYAEWAELVTSLSEAAAIHHSDLQKRPQDFGDDIRLLFELGELPSAVDYLQAQQVRRQIKQEFTEIFNKVDVLISPTLPIVASTIGDDFAELNGQKVDL…	-0.0051879883	-4.6261597	1.0425751	-0.63057435	0.20600039	1.6731495	-1.6731495	low
V381Y	LHLKSVEELAPLLASKSLSPVELTKAILDFAEESQPKINSYMAFYREEALARAKEVEQEILQGHYKGMYHGIPMALKDNLYFKDKITTMSSKIHKDFVSDYDATVVEKLRDAGVIFTGKLSMHEYAWGITNNNPHYGPVRNPWDLDKIPGGSSGGSGAAVAAGASVASLGTDTAGSIRIPSSACGIVGLKPTHGRVSKYGCYPLAWSLDHIGPMTKTVKDAAGLLEVIAGFDHQDPTCVNVPVDNYEKQLTGNIKDLVIGINEEYFFNNVDADVEKAVRASIQSLVDSGAKVEVVRIPSLQYAEWAELVTSLSEAAAIHHSDLQKRPQDFGDDIRLLFELGELPSAVDYLQAQQVRRQIKQEFTEIFNKVDVLISPTLPIYASTIGDDFAELNGQKVDL…	0.5905762	-4.0481567	1.2549648	-0.41785064	0.4185571	1.6728154	-1.6728154	low
I259D	LHLKSVEELAPLLASKSLSPVELTKAILDFAEESQPKINSYMAFYREEALARAKEVEQEILQGHYKGMYHGIPMALKDNLYFKDKITTMSSKIHKDFVSDYDATVVEKLRDAGVIFTGKLSMHEYAWGITNNNPHYGPVRNPWDLDKIPGGSSGGSGAAVAAGASVASLGTDTAGSIRIPSSACGIVGLKPTHGRVSKYGCYPLAWSLDHIGPMTKTVKDAAGLLEVIAGFDHQDPTCVNVPVDNYEKQLTGNIKDLVDGINEEYFFNNVDADVEKAVRASIQSLVDSGAKVEVVRIPSLQYAEWAELVTSLSEAAAIHHSDLQKRPQDFGDDIRLLFELGELPSAVDYLQAQQVRRQIKQEFTEIFNKVDVLISPTLPIVASTIGDDFAELNGQKVDL…	-7.045532	-11.444702	-1.4673042	-3.1400177	-2.3036609	1.6727135	-1.6727135	low
D220P	LHLKSVEELAPLLASKSLSPVELTKAILDFAEESQPKINSYMAFYREEALARAKEVEQEILQGHYKGMYHGIPMALKDNLYFKDKITTMSSKIHKDFVSDYDATVVEKLRDAGVIFTGKLSMHEYAWGITNNNPHYGPVRNPWDLDKIPGGSSGGSGAAVAAGASVASLGTDTAGSIRIPSSACGIVGLKPTHGRVSKYGCYPLAWSLDHIGPMTKTVKPAAGLLEVIAGFDHQDPTCVNVPVDNYEKQLTGNIKDLVIGINEEYFFNNVDADVEKAVRASIQSLVDSGAKVEVVRIPSLQYAEWAELVTSLSEAAAIHHSDLQKRPQDFGDDIRLLFELGELPSAVDYLQAQQVRRQIKQEFTEIFNKVDVLISPTLPIVASTIGDDFAELNGQKVDL…	-1.1221924	-5.7059326	0.6443636	-1.0279657	-0.19180104	1.6723292	-1.6723292	low
E307R	LHLKSVEELAPLLASKSLSPVELTKAILDFAEESQPKINSYMAFYREEALARAKEVEQEILQGHYKGMYHGIPMALKDNLYFKDKITTMSSKIHKDFVSDYDATVVEKLRDAGVIFTGKLSMHEYAWGITNNNPHYGPVRNPWDLDKIPGGSSGGSGAAVAAGASVASLGTDTAGSIRIPSSACGIVGLKPTHGRVSKYGCYPLAWSLDHIGPMTKTVKDAAGLLEVIAGFDHQDPTCVNVPVDNYEKQLTGNIKDLVIGINEEYFFNNVDADVEKAVRASIQSLVDSGAKVEVVRIPSLQYAEWARLVTSLSEAAAIHHSDLQKRPQDFGDDIRLLFELGELPSAVDYLQAQQVRRQIKQEFTEIFNKVDVLISPTLPIVASTIGDDFAELNGQKVDL…	2.1693115	-2.5123901	1.8177832	0.14736095	0.9825721	1.6704223	-1.6704223	low
V105E	LHLKSVEELAPLLASKSLSPVELTKAILDFAEESQPKINSYMAFYREEALARAKEVEQEILQGHYKGMYHGIPMALKDNLYFKDKITTMSSKIHKDFVSDYDATEVEKLRDAGVIFTGKLSMHEYAWGITNNNPHYGPVRNPWDLDKIPGGSSGGSGAAVAAGASVASLGTDTAGSIRIPSSACGIVGLKPTHGRVSKYGCYPLAWSLDHIGPMTKTVKDAAGLLEVIAGFDHQDPTCVNVPVDNYEKQLTGNIKDLVIGINEEYFFNNVDADVEKAVRASIQSLVDSGAKVEVVRIPSLQYAEWAELVTSLSEAAAIHHSDLQKRPQDFGDDIRLLFELGELPSAVDYLQAQQVRRQIKQEFTEIFNKVDVLISPTLPIVASTIGDDFAELNGQKVDL…	1.888916	-2.7747192	1.7178224	0.05081539	0.8843189	1.6670071	-1.6670071	low
M122D	LHLKSVEELAPLLASKSLSPVELTKAILDFAEESQPKINSYMAFYREEALARAKEVEQEILQGHYKGMYHGIPMALKDNLYFKDKITTMSSKIHKDFVSDYDATVVEKLRDAGVIFTGKLSDHEYAWGITNNNPHYGPVRNPWDLDKIPGGSSGGSGAAVAAGASVASLGTDTAGSIRIPSSACGIVGLKPTHGRVSKYGCYPLAWSLDHIGPMTKTVKDAAGLLEVIAGFDHQDPTCVNVPVDNYEKQLTGNIKDLVIGINEEYFFNNVDADVEKAVRASIQSLVDSGAKVEVVRIPSLQYAEWAELVTSLSEAAAIHHSDLQKRPQDFGDDIRLLFELGELPSAVDYLQAQQVRRQIKQEFTEIFNKVDVLISPTLPIVASTIGDDFAELNGQKVDL…	1.0671387	-3.5634155	1.424859	-0.23945026	0.5927044	1.6643093	-1.6643093	low
I27L	LHLKSVEELAPLLASKSLSPVELTKALLDFAEESQPKINSYMAFYREEALARAKEVEQEILQGHYKGMYHGIPMALKDNLYFKDKITTMSSKIHKDFVSDYDATVVEKLRDAGVIFTGKLSMHEYAWGITNNNPHYGPVRNPWDLDKIPGGSSGGSGAAVAAGASVASLGTDTAGSIRIPSSACGIVGLKPTHGRVSKYGCYPLAWSLDHIGPMTKTVKDAAGLLEVIAGFDHQDPTCVNVPVDNYEKQLTGNIKDLVIGINEEYFFNNVDADVEKAVRASIQSLVDSGAKVEVVRIPSLQYAEWAELVTSLSEAAAIHHSDLQKRPQDFGDDIRLLFELGELPSAVDYLQAQQVRRQIKQEFTEIFNKVDVLISPTLPIVASTIGDDFAELNGQKVDL…	3.406128	-1.2860718	2.2587078	0.5986856	1.4286966	1.6600221	-1.6600221	low
G260D	LHLKSVEELAPLLASKSLSPVELTKAILDFAEESQPKINSYMAFYREEALARAKEVEQEILQGHYKGMYHGIPMALKDNLYFKDKITTMSSKIHKDFVSDYDATVVEKLRDAGVIFTGKLSMHEYAWGITNNNPHYGPVRNPWDLDKIPGGSSGGSGAAVAAGASVASLGTDTAGSIRIPSSACGIVGLKPTHGRVSKYGCYPLAWSLDHIGPMTKTVKDAAGLLEVIAGFDHQDPTCVNVPVDNYEKQLTGNIKDLVIDINEEYFFNNVDADVEKAVRASIQSLVDSGAKVEVVRIPSLQYAEWAELVTSLSEAAAIHHSDLQKRPQDFGDDIRLLFELGELPSAVDYLQAQQVRRQIKQEFTEIFNKVDVLISPTLPIVASTIGDDFAELNGQKVDL…	-6.6206665	-10.998291	-1.3158399	-2.9757242	-2.145782	1.6598843	-1.6598843	low
H2C	LCLKSVEELAPLLASKSLSPVELTKAILDFAEESQPKINSYMAFYREEALARAKEVEQEILQGHYKGMYHGIPMALKDNLYFKDKITTMSSKIHKDFVSDYDATVVEKLRDAGVIFTGKLSMHEYAWGITNNNPHYGPVRNPWDLDKIPGGSSGGSGAAVAAGASVASLGTDTAGSIRIPSSACGIVGLKPTHGRVSKYGCYPLAWSLDHIGPMTKTVKDAAGLLEVIAGFDHQDPTCVNVPVDNYEKQLTGNIKDLVIGINEEYFFNNVDADVEKAVRASIQSLVDSGAKVEVVRIPSLQYAEWAELVTSLSEAAAIHHSDLQKRPQDFGDDIRLLFELGELPSAVDYLQAQQVRRQIKQEFTEIFNKVDVLISPTLPIVASTIGDDFAELNGQKVDL…	0.6542969	-3.9502563	1.2776812	-0.38182014	0.44793054	1.6595013	-1.6595013	low
E362F	LHLKSVEELAPLLASKSLSPVELTKAILDFAEESQPKINSYMAFYREEALARAKEVEQEILQGHYKGMYHGIPMALKDNLYFKDKITTMSSKIHKDFVSDYDATVVEKLRDAGVIFTGKLSMHEYAWGITNNNPHYGPVRNPWDLDKIPGGSSGGSGAAVAAGASVASLGTDTAGSIRIPSSACGIVGLKPTHGRVSKYGCYPLAWSLDHIGPMTKTVKDAAGLLEVIAGFDHQDPTCVNVPVDNYEKQLTGNIKDLVIGINEEYFFNNVDADVEKAVRASIQSLVDSGAKVEVVRIPSLQYAEWAELVTSLSEAAAIHHSDLQKRPQDFGDDIRLLFELGELPSAVDYLQAQQVRRQIKQFFTEIFNKVDVLISPTLPIVASTIGDDFAELNGQKVDL…	0.6130371	-3.987915	1.2629721	-0.39567977	0.43364617	1.6586518	-1.6586518	low
K77R	LHLKSVEELAPLLASKSLSPVELTKAILDFAEESQPKINSYMAFYREEALARAKEVEQEILQGHYKGMYHGIPMALRDNLYFKDKITTMSSKIHKDFVSDYDATVVEKLRDAGVIFTGKLSMHEYAWGITNNNPHYGPVRNPWDLDKIPGGSSGGSGAAVAAGASVASLGTDTAGSIRIPSSACGIVGLKPTHGRVSKYGCYPLAWSLDHIGPMTKTVKDAAGLLEVIAGFDHQDPTCVNVPVDNYEKQLTGNIKDLVIGINEEYFFNNVDADVEKAVRASIQSLVDSGAKVEVVRIPSLQYAEWAELVTSLSEAAAIHHSDLQKRPQDFGDDIRLLFELGELPSAVDYLQAQQVRRQIKQEFTEIFNKVDVLISPTLPIVASTIGDDFAELNGQKVDL…	0.75909424	-3.845459	1.3150414	-0.34325135	0.48589504	1.6582928	-1.6582928	low
V98Q	LHLKSVEELAPLLASKSLSPVELTKAILDFAEESQPKINSYMAFYREEALARAKEVEQEILQGHYKGMYHGIPMALKDNLYFKDKITTMSSKIHKDFQSDYDATVVEKLRDAGVIFTGKLSMHEYAWGITNNNPHYGPVRNPWDLDKIPGGSSGGSGAAVAAGASVASLGTDTAGSIRIPSSACGIVGLKPTHGRVSKYGCYPLAWSLDHIGPMTKTVKDAAGLLEVIAGFDHQDPTCVNVPVDNYEKQLTGNIKDLVIGINEEYFFNNVDADVEKAVRASIQSLVDSGAKVEVVRIPSLQYAEWAELVTSLSEAAAIHHSDLQKRPQDFGDDIRLLFELGELPSAVDYLQAQQVRRQIKQEFTEIFNKVDVLISPTLPIVASTIGDDFAELNGQKVDL…	0.5187988	-4.0768433	1.2293762	-0.42840824	0.40048397	1.6577845	-1.6577845	low
V258E	LHLKSVEELAPLLASKSLSPVELTKAILDFAEESQPKINSYMAFYREEALARAKEVEQEILQGHYKGMYHGIPMALKDNLYFKDKITTMSSKIHKDFVSDYDATVVEKLRDAGVIFTGKLSMHEYAWGITNNNPHYGPVRNPWDLDKIPGGSSGGSGAAVAAGASVASLGTDTAGSIRIPSSACGIVGLKPTHGRVSKYGCYPLAWSLDHIGPMTKTVKDAAGLLEVIAGFDHQDPTCVNVPVDNYEKQLTGNIKDLEIGINEEYFFNNVDADVEKAVRASIQSLVDSGAKVEVVRIPSLQYAEWAELVTSLSEAAAIHHSDLQKRPQDFGDDIRLLFELGELPSAVDYLQAQQVRRQIKQEFTEIFNKVDVLISPTLPIVASTIGDDFAELNGQKVDL…	-1.4732056	-6.0027466	0.51922756	-1.1372027	-0.3089876	1.6564302	-1.6564302	low
A126W	LHLKSVEELAPLLASKSLSPVELTKAILDFAEESQPKINSYMAFYREEALARAKEVEQEILQGHYKGMYHGIPMALKDNLYFKDKITTMSSKIHKDFVSDYDATVVEKLRDAGVIFTGKLSMHEYWWGITNNNPHYGPVRNPWDLDKIPGGSSGGSGAAVAAGASVASLGTDTAGSIRIPSSACGIVGLKPTHGRVSKYGCYPLAWSLDHIGPMTKTVKDAAGLLEVIAGFDHQDPTCVNVPVDNYEKQLTGNIKDLVIGINEEYFFNNVDADVEKAVRASIQSLVDSGAKVEVVRIPSLQYAEWAELVTSLSEAAAIHHSDLQKRPQDFGDDIRLLFELGELPSAVDYLQAQQVRRQIKQEFTEIFNKVDVLISPTLPIVASTIGDDFAELNGQKVDL…	-3.9015503	-8.351624	-0.3464762	-2.0016654	-1.1740708	1.6551892	-1.6551892	low
S176E	LHLKSVEELAPLLASKSLSPVELTKAILDFAEESQPKINSYMAFYREEALARAKEVEQEILQGHYKGMYHGIPMALKDNLYFKDKITTMSSKIHKDFVSDYDATVVEKLRDAGVIFTGKLSMHEYAWGITNNNPHYGPVRNPWDLDKIPGGSSGGSGAAVAAGASVASLGTDTAGEIRIPSSACGIVGLKPTHGRVSKYGCYPLAWSLDHIGPMTKTVKDAAGLLEVIAGFDHQDPTCVNVPVDNYEKQLTGNIKDLVIGINEEYFFNNVDADVEKAVRASIQSLVDSGAKVEVVRIPSLQYAEWAELVTSLSEAAAIHHSDLQKRPQDFGDDIRLLFELGELPSAVDYLQAQQVRRQIKQEFTEIFNKVDVLISPTLPIVASTIGDDFAELNGQKVDL…	-0.97106934	-5.51062	0.6982389	-0.9560843	-0.1289227	1.6543232	-1.6543232	low
S321E	LHLKSVEELAPLLASKSLSPVELTKAILDFAEESQPKINSYMAFYREEALARAKEVEQEILQGHYKGMYHGIPMALKDNLYFKDKITTMSSKIHKDFVSDYDATVVEKLRDAGVIFTGKLSMHEYAWGITNNNPHYGPVRNPWDLDKIPGGSSGGSGAAVAAGASVASLGTDTAGSIRIPSSACGIVGLKPTHGRVSKYGCYPLAWSLDHIGPMTKTVKDAAGLLEVIAGFDHQDPTCVNVPVDNYEKQLTGNIKDLVIGINEEYFFNNVDADVEKAVRASIQSLVDSGAKVEVVRIPSLQYAEWAELVTSLSEAAAIHHEDLQKRPQDFGDDIRLLFELGELPSAVDYLQAQQVRRQIKQEFTEIFNKVDVLISPTLPIVASTIGDDFAELNGQKVDL…	1.8450928	-2.7642212	1.7021995	0.05467901	0.87843925	1.6475204	-1.6475204	low
L308K	LHLKSVEELAPLLASKSLSPVELTKAILDFAEESQPKINSYMAFYREEALARAKEVEQEILQGHYKGMYHGIPMALKDNLYFKDKITTMSSKIHKDFVSDYDATVVEKLRDAGVIFTGKLSMHEYAWGITNNNPHYGPVRNPWDLDKIPGGSSGGSGAAVAAGASVASLGTDTAGSIRIPSSACGIVGLKPTHGRVSKYGCYPLAWSLDHIGPMTKTVKDAAGLLEVIAGFDHQDPTCVNVPVDNYEKQLTGNIKDLVIGINEEYFFNNVDADVEKAVRASIQSLVDSGAKVEVVRIPSLQYAEWAEKVTSLSEAAAIHHSDLQKRPQDFGDDIRLLFELGELPSAVDYLQAQQVRRQIKQEFTEIFNKVDVLISPTLPIVASTIGDDFAELNGQKVDL…	-1.145752	-5.647766	0.63596463	-1.0065584	-0.1852969	1.642523	-1.642523	low
L412Y	LHLKSVEELAPLLASKSLSPVELTKAILDFAEESQPKINSYMAFYREEALARAKEVEQEILQGHYKGMYHGIPMALKDNLYFKDKITTMSSKIHKDFVSDYDATVVEKLRDAGVIFTGKLSMHEYAWGITNNNPHYGPVRNPWDLDKIPGGSSGGSGAAVAAGASVASLGTDTAGSIRIPSSACGIVGLKPTHGRVSKYGCYPLAWSLDHIGPMTKTVKDAAGLLEVIAGFDHQDPTCVNVPVDNYEKQLTGNIKDLVIGINEEYFFNNVDADVEKAVRASIQSLVDSGAKVEVVRIPSLQYAEWAELVTSLSEAAAIHHSDLQKRPQDFGDDIRLLFELGELPSAVDYLQAQQVRRQIKQEFTEIFNKVDVLISPTLPIVASTIGDDFAELNGQKVDL…	-2.9749756	-7.4175415	-0.016152747	-1.657893	-0.83702284	1.6417402	-1.6417402	low
I334G	LHLKSVEELAPLLASKSLSPVELTKAILDFAEESQPKINSYMAFYREEALARAKEVEQEILQGHYKGMYHGIPMALKDNLYFKDKITTMSSKIHKDFVSDYDATVVEKLRDAGVIFTGKLSMHEYAWGITNNNPHYGPVRNPWDLDKIPGGSSGGSGAAVAAGASVASLGTDTAGSIRIPSSACGIVGLKPTHGRVSKYGCYPLAWSLDHIGPMTKTVKDAAGLLEVIAGFDHQDPTCVNVPVDNYEKQLTGNIKDLVIGINEEYFFNNVDADVEKAVRASIQSLVDSGAKVEVVRIPSLQYAEWAELVTSLSEAAAIHHSDLQKRPQDFGDDGRLLFELGELPSAVDYLQAQQVRRQIKQEFTEIFNKVDVLISPTLPIVASTIGDDFAELNGQKVDL…	-2.4906006	-6.948303	0.15652671	-1.4851981	-0.6643357	1.6417248	-1.6417248	low
D220C	LHLKSVEELAPLLASKSLSPVELTKAILDFAEESQPKINSYMAFYREEALARAKEVEQEILQGHYKGMYHGIPMALKDNLYFKDKITTMSSKIHKDFVSDYDATVVEKLRDAGVIFTGKLSMHEYAWGITNNNPHYGPVRNPWDLDKIPGGSSGGSGAAVAAGASVASLGTDTAGSIRIPSSACGIVGLKPTHGRVSKYGCYPLAWSLDHIGPMTKTVKCAAGLLEVIAGFDHQDPTCVNVPVDNYEKQLTGNIKDLVIGINEEYFFNNVDADVEKAVRASIQSLVDSGAKVEVVRIPSLQYAEWAELVTSLSEAAAIHHSDLQKRPQDFGDDIRLLFELGELPSAVDYLQAQQVRRQIKQEFTEIFNKVDVLISPTLPIVASTIGDDFAELNGQKVDL…	-1.2404785	-5.7300415	0.60219467	-1.0368384	-0.21732187	1.6390331	-1.6390331	low
T192Y	LHLKSVEELAPLLASKSLSPVELTKAILDFAEESQPKINSYMAFYREEALARAKEVEQEILQGHYKGMYHGIPMALKDNLYFKDKITTMSSKIHKDFVSDYDATVVEKLRDAGVIFTGKLSMHEYAWGITNNNPHYGPVRNPWDLDKIPGGSSGGSGAAVAAGASVASLGTDTAGSIRIPSSACGIVGLKPYHGRVSKYGCYPLAWSLDHIGPMTKTVKDAAGLLEVIAGFDHQDPTCVNVPVDNYEKQLTGNIKDLVIGINEEYFFNNVDADVEKAVRASIQSLVDSGAKVEVVRIPSLQYAEWAELVTSLSEAAAIHHSDLQKRPQDFGDDIRLLFELGELPSAVDYLQAQQVRRQIKQEFTEIFNKVDVLISPTLPIVASTIGDDFAELNGQKVDL…	0.9413452	-3.616272	1.3800138	-0.25890315	0.56055534	1.638917	-1.638917	low
V98N	LHLKSVEELAPLLASKSLSPVELTKAILDFAEESQPKINSYMAFYREEALARAKEVEQEILQGHYKGMYHGIPMALKDNLYFKDKITTMSSKIHKDFNSDYDATVVEKLRDAGVIFTGKLSMHEYAWGITNNNPHYGPVRNPWDLDKIPGGSSGGSGAAVAAGASVASLGTDTAGSIRIPSSACGIVGLKPTHGRVSKYGCYPLAWSLDHIGPMTKTVKDAAGLLEVIAGFDHQDPTCVNVPVDNYEKQLTGNIKDLVIGINEEYFFNNVDADVEKAVRASIQSLVDSGAKVEVVRIPSLQYAEWAELVTSLSEAAAIHHSDLQKRPQDFGDDIRLLFELGELPSAVDYLQAQQVRRQIKQEFTEIFNKVDVLISPTLPIVASTIGDDFAELNGQKVDL…	0.5820923	-3.96344	1.2519403	-0.38667214	0.43263406	1.6386124	-1.6386124	low
L340F	LHLKSVEELAPLLASKSLSPVELTKAILDFAEESQPKINSYMAFYREEALARAKEVEQEILQGHYKGMYHGIPMALKDNLYFKDKITTMSSKIHKDFVSDYDATVVEKLRDAGVIFTGKLSMHEYAWGITNNNPHYGPVRNPWDLDKIPGGSSGGSGAAVAAGASVASLGTDTAGSIRIPSSACGIVGLKPTHGRVSKYGCYPLAWSLDHIGPMTKTVKDAAGLLEVIAGFDHQDPTCVNVPVDNYEKQLTGNIKDLVIGINEEYFFNNVDADVEKAVRASIQSLVDSGAKVEVVRIPSLQYAEWAELVTSLSEAAAIHHSDLQKRPQDFGDDIRLLFEFGELPSAVDYLQAQQVRRQIKQEFTEIFNKVDVLISPTLPIVASTIGDDFAELNGQKVDL…	1.0848389	-3.473938	1.4311693	-0.20651965	0.61232483	1.6376889	-1.6376889	low
N411R	LHLKSVEELAPLLASKSLSPVELTKAILDFAEESQPKINSYMAFYREEALARAKEVEQEILQGHYKGMYHGIPMALKDNLYFKDKITTMSSKIHKDFVSDYDATVVEKLRDAGVIFTGKLSMHEYAWGITNNNPHYGPVRNPWDLDKIPGGSSGGSGAAVAAGASVASLGTDTAGSIRIPSSACGIVGLKPTHGRVSKYGCYPLAWSLDHIGPMTKTVKDAAGLLEVIAGFDHQDPTCVNVPVDNYEKQLTGNIKDLVIGINEEYFFNNVDADVEKAVRASIQSLVDSGAKVEVVRIPSLQYAEWAELVTSLSEAAAIHHSDLQKRPQDFGDDIRLLFELGELPSAVDYLQAQQVRRQIKQEFTEIFNKVDVLISPTLPIVASTIGDDFAELNGQKVDL…	2.467163	-2.123352	1.9239672	0.2905395	1.1072533	1.6334277	-1.6334277	low
E362S	LHLKSVEELAPLLASKSLSPVELTKAILDFAEESQPKINSYMAFYREEALARAKEVEQEILQGHYKGMYHGIPMALKDNLYFKDKITTMSSKIHKDFVSDYDATVVEKLRDAGVIFTGKLSMHEYAWGITNNNPHYGPVRNPWDLDKIPGGSSGGSGAAVAAGASVASLGTDTAGSIRIPSSACGIVGLKPTHGRVSKYGCYPLAWSLDHIGPMTKTVKDAAGLLEVIAGFDHQDPTCVNVPVDNYEKQLTGNIKDLVIGINEEYFFNNVDADVEKAVRASIQSLVDSGAKVEVVRIPSLQYAEWAELVTSLSEAAAIHHSDLQKRPQDFGDDIRLLFELGELPSAVDYLQAQQVRRQIKQSFTEIFNKVDVLISPTLPIVASTIGDDFAELNGQKVDL…	2.4974976	-2.0900269	1.9347814	0.30280426	1.1187929	1.6319772	-1.6319772	low
A438N	LHLKSVEELAPLLASKSLSPVELTKAILDFAEESQPKINSYMAFYREEALARAKEVEQEILQGHYKGMYHGIPMALKDNLYFKDKITTMSSKIHKDFVSDYDATVVEKLRDAGVIFTGKLSMHEYAWGITNNNPHYGPVRNPWDLDKIPGGSSGGSGAAVAAGASVASLGTDTAGSIRIPSSACGIVGLKPTHGRVSKYGCYPLAWSLDHIGPMTKTVKDAAGLLEVIAGFDHQDPTCVNVPVDNYEKQLTGNIKDLVIGINEEYFFNNVDADVEKAVRASIQSLVDSGAKVEVVRIPSLQYAEWAELVTSLSEAAAIHHSDLQKRPQDFGDDIRLLFELGELPSAVDYLQAQQVRRQIKQEFTEIFNKVDVLISPTLPIVASTIGDDFAELNGQKVDL…	-0.11047363	-4.602661	1.0050409	-0.6219261	0.19155738	1.626967	-1.626967	low
S176Q	LHLKSVEELAPLLASKSLSPVELTKAILDFAEESQPKINSYMAFYREEALARAKEVEQEILQGHYKGMYHGIPMALKDNLYFKDKITTMSSKIHKDFVSDYDATVVEKLRDAGVIFTGKLSMHEYAWGITNNNPHYGPVRNPWDLDKIPGGSSGGSGAAVAAGASVASLGTDTAGQIRIPSSACGIVGLKPTHGRVSKYGCYPLAWSLDHIGPMTKTVKDAAGLLEVIAGFDHQDPTCVNVPVDNYEKQLTGNIKDLVIGINEEYFFNNVDADVEKAVRASIQSLVDSGAKVEVVRIPSLQYAEWAELVTSLSEAAAIHHSDLQKRPQDFGDDIRLLFELGELPSAVDYLQAQQVRRQIKQEFTEIFNKVDVLISPTLPIVASTIGDDFAELNGQKVDL…	-1.1528931	-5.6052856	0.6334188	-0.9909243	-0.17875275	1.6243432	-1.6243432	low
Q35L	LHLKSVEELAPLLASKSLSPVELTKAILDFAEESLPKINSYMAFYREEALARAKEVEQEILQGHYKGMYHGIPMALKDNLYFKDKITTMSSKIHKDFVSDYDATVVEKLRDAGVIFTGKLSMHEYAWGITNNNPHYGPVRNPWDLDKIPGGSSGGSGAAVAAGASVASLGTDTAGSIRIPSSACGIVGLKPTHGRVSKYGCYPLAWSLDHIGPMTKTVKDAAGLLEVIAGFDHQDPTCVNVPVDNYEKQLTGNIKDLVIGINEEYFFNNVDADVEKAVRASIQSLVDSGAKVEVVRIPSLQYAEWAELVTSLSEAAAIHHSDLQKRPQDFGDDIRLLFELGELPSAVDYLQAQQVRRQIKQEFTEIFNKVDVLISPTLPIVASTIGDDFAELNGQKVDL…	3.4452515	-1.1503906	2.2726552	0.64862067	1.4606379	1.6240346	-1.6240346	low
N269I	LHLKSVEELAPLLASKSLSPVELTKAILDFAEESQPKINSYMAFYREEALARAKEVEQEILQGHYKGMYHGIPMALKDNLYFKDKITTMSSKIHKDFVSDYDATVVEKLRDAGVIFTGKLSMHEYAWGITNNNPHYGPVRNPWDLDKIPGGSSGGSGAAVAAGASVASLGTDTAGSIRIPSSACGIVGLKPTHGRVSKYGCYPLAWSLDHIGPMTKTVKDAAGLLEVIAGFDHQDPTCVNVPVDNYEKQLTGNIKDLVIGINEEYFFNIVDADVEKAVRASIQSLVDSGAKVEVVRIPSLQYAEWAELVTSLSEAAAIHHSDLQKRPQDFGDDIRLLFELGELPSAVDYLQAQQVRRQIKQEFTEIFNKVDVLISPTLPIVASTIGDDFAELNGQKVDL…	4.6696167	0.04272461	2.709141	1.0877255	1.8984332	1.6214155	-1.6214155	low
S153E	LHLKSVEELAPLLASKSLSPVELTKAILDFAEESQPKINSYMAFYREEALARAKEVEQEILQGHYKGMYHGIPMALKDNLYFKDKITTMSSKIHKDFVSDYDATVVEKLRDAGVIFTGKLSMHEYAWGITNNNPHYGPVRNPWDLDKIPGGSEGGSGAAVAAGASVASLGTDTAGSIRIPSSACGIVGLKPTHGRVSKYGCYPLAWSLDHIGPMTKTVKDAAGLLEVIAGFDHQDPTCVNVPVDNYEKQLTGNIKDLVIGINEEYFFNNVDADVEKAVRASIQSLVDSGAKVEVVRIPSLQYAEWAELVTSLSEAAAIHHSDLQKRPQDFGDDIRLLFELGELPSAVDYLQAQQVRRQIKQEFTEIFNKVDVLISPTLPIVASTIGDDFAELNGQKVDL…	-1.2341919	-5.671814	0.6044358	-1.0154089	-0.20548654	1.6198447	-1.6198447	low
Y349M	LHLKSVEELAPLLASKSLSPVELTKAILDFAEESQPKINSYMAFYREEALARAKEVEQEILQGHYKGMYHGIPMALKDNLYFKDKITTMSSKIHKDFVSDYDATVVEKLRDAGVIFTGKLSMHEYAWGITNNNPHYGPVRNPWDLDKIPGGSSGGSGAAVAAGASVASLGTDTAGSIRIPSSACGIVGLKPTHGRVSKYGCYPLAWSLDHIGPMTKTVKDAAGLLEVIAGFDHQDPTCVNVPVDNYEKQLTGNIKDLVIGINEEYFFNNVDADVEKAVRASIQSLVDSGAKVEVVRIPSLQYAEWAELVTSLSEAAAIHHSDLQKRPQDFGDDIRLLFELGELPSAVDMLQAQQVRRQIKQEFTEIFNKVDVLISPTLPIVASTIGDDFAELNGQKVDL…	0.5772705	-3.9152832	1.2502214	-0.3689489	0.44063622	1.6191703	-1.6191703	low
Y302I	LHLKSVEELAPLLASKSLSPVELTKAILDFAEESQPKINSYMAFYREEALARAKEVEQEILQGHYKGMYHGIPMALKDNLYFKDKITTMSSKIHKDFVSDYDATVVEKLRDAGVIFTGKLSMHEYAWGITNNNPHYGPVRNPWDLDKIPGGSSGGSGAAVAAGASVASLGTDTAGSIRIPSSACGIVGLKPTHGRVSKYGCYPLAWSLDHIGPMTKTVKDAAGLLEVIAGFDHQDPTCVNVPVDNYEKQLTGNIKDLVIGINEEYFFNNVDADVEKAVRASIQSLVDSGAKVEVVRIPSLQIAEWAELVTSLSEAAAIHHSDLQKRPQDFGDDIRLLFELGELPSAVDYLQAQQVRRQIKQEFTEIFNKVDVLISPTLPIVASTIGDDFAELNGQKVDL…	0.41125488	-4.0741577	1.1910368	-0.42741984	0.3818085	1.6184566	-1.6184566	low
K190C	LHLKSVEELAPLLASKSLSPVELTKAILDFAEESQPKINSYMAFYREEALARAKEVEQEILQGHYKGMYHGIPMALKDNLYFKDKITTMSSKIHKDFVSDYDATVVEKLRDAGVIFTGKLSMHEYAWGITNNNPHYGPVRNPWDLDKIPGGSSGGSGAAVAAGASVASLGTDTAGSIRIPSSACGIVGLCPTHGRVSKYGCYPLAWSLDHIGPMTKTVKDAAGLLEVIAGFDHQDPTCVNVPVDNYEKQLTGNIKDLVIGINEEYFFNNVDADVEKAVRASIQSLVDSGAKVEVVRIPSLQYAEWAELVTSLSEAAAIHHSDLQKRPQDFGDDIRLLFELGELPSAVDYLQAQQVRRQIKQEFTEIFNKVDVLISPTLPIVASTIGDDFAELNGQKVDL…	-2.0350342	-6.4433594	0.31893593	-1.2993624	-0.49021325	1.6182983	-1.6182983	low
S99E	LHLKSVEELAPLLASKSLSPVELTKAILDFAEESQPKINSYMAFYREEALARAKEVEQEILQGHYKGMYHGIPMALKDNLYFKDKITTMSSKIHKDFVEDYDATVVEKLRDAGVIFTGKLSMHEYAWGITNNNPHYGPVRNPWDLDKIPGGSSGGSGAAVAAGASVASLGTDTAGSIRIPSSACGIVGLKPTHGRVSKYGCYPLAWSLDHIGPMTKTVKDAAGLLEVIAGFDHQDPTCVNVPVDNYEKQLTGNIKDLVIGINEEYFFNNVDADVEKAVRASIQSLVDSGAKVEVVRIPSLQYAEWAELVTSLSEAAAIHHSDLQKRPQDFGDDIRLLFELGELPSAVDYLQAQQVRRQIKQEFTEIFNKVDVLISPTLPIVASTIGDDFAELNGQKVDL…	-2.6538086	-7.0410156	0.098343134	-1.5193193	-0.7104881	1.6176624	-1.6176624	low
C422V	LHLKSVEELAPLLASKSLSPVELTKAILDFAEESQPKINSYMAFYREEALARAKEVEQEILQGHYKGMYHGIPMALKDNLYFKDKITTMSSKIHKDFVSDYDATVVEKLRDAGVIFTGKLSMHEYAWGITNNNPHYGPVRNPWDLDKIPGGSSGGSGAAVAAGASVASLGTDTAGSIRIPSSACGIVGLKPTHGRVSKYGCYPLAWSLDHIGPMTKTVKDAAGLLEVIAGFDHQDPTCVNVPVDNYEKQLTGNIKDLVIGINEEYFFNNVDADVEKAVRASIQSLVDSGAKVEVVRIPSLQYAEWAELVTSLSEAAAIHHSDLQKRPQDFGDDIRLLFELGELPSAVDYLQAQQVRRQIKQEFTEIFNKVDVLISPTLPIVASTIGDDFAELNGQKVDL…	0.72216797	-3.7666626	1.3018773	-0.31425175	0.49381274	1.616129	-1.616129	low
M214P	LHLKSVEELAPLLASKSLSPVELTKAILDFAEESQPKINSYMAFYREEALARAKEVEQEILQGHYKGMYHGIPMALKDNLYFKDKITTMSSKIHKDFVSDYDATVVEKLRDAGVIFTGKLSMHEYAWGITNNNPHYGPVRNPWDLDKIPGGSSGGSGAAVAAGASVASLGTDTAGSIRIPSSACGIVGLKPTHGRVSKYGCYPLAWSLDHIGPPTKTVKDAAGLLEVIAGFDHQDPTCVNVPVDNYEKQLTGNIKDLVIGINEEYFFNNVDADVEKAVRASIQSLVDSGAKVEVVRIPSLQYAEWAELVTSLSEAAAIHHSDLQKRPQDFGDDIRLLFELGELPSAVDYLQAQQVRRQIKQEFTEIFNKVDVLISPTLPIVASTIGDDFAELNGQKVDL…	0.23596191	-4.23761	1.1285449	-0.4875755	0.3204847	1.6161205	-1.6161205	low
Y449R	LHLKSVEELAPLLASKSLSPVELTKAILDFAEESQPKINSYMAFYREEALARAKEVEQEILQGHYKGMYHGIPMALKDNLYFKDKITTMSSKIHKDFVSDYDATVVEKLRDAGVIFTGKLSMHEYAWGITNNNPHYGPVRNPWDLDKIPGGSSGGSGAAVAAGASVASLGTDTAGSIRIPSSACGIVGLKPTHGRVSKYGCYPLAWSLDHIGPMTKTVKDAAGLLEVIAGFDHQDPTCVNVPVDNYEKQLTGNIKDLVIGINEEYFFNNVDADVEKAVRASIQSLVDSGAKVEVVRIPSLQYAEWAELVTSLSEAAAIHHSDLQKRPQDFGDDIRLLFELGELPSAVDYLQAQQVRRQIKQEFTEIFNKVDVLISPTLPIVASTIGDDFAELNGQKVDL…	-0.5371094	-4.9848633	0.85294545	-0.76258886	0.045178294	1.6155343	-1.6155343	low
I434F	LHLKSVEELAPLLASKSLSPVELTKAILDFAEESQPKINSYMAFYREEALARAKEVEQEILQGHYKGMYHGIPMALKDNLYFKDKITTMSSKIHKDFVSDYDATVVEKLRDAGVIFTGKLSMHEYAWGITNNNPHYGPVRNPWDLDKIPGGSSGGSGAAVAAGASVASLGTDTAGSIRIPSSACGIVGLKPTHGRVSKYGCYPLAWSLDHIGPMTKTVKDAAGLLEVIAGFDHQDPTCVNVPVDNYEKQLTGNIKDLVIGINEEYFFNNVDADVEKAVRASIQSLVDSGAKVEVVRIPSLQYAEWAELVTSLSEAAAIHHSDLQKRPQDFGDDIRLLFELGELPSAVDYLQAQQVRRQIKQEFTEIFNKVDVLISPTLPIVASTIGDDFAELNGQKVDL…	-1.8098145	-6.2164917	0.39922667	-1.2158678	-0.40832055	1.6150944	-1.6150944	low
L50F	LHLKSVEELAPLLASKSLSPVELTKAILDFAEESQPKINSYMAFYREEAFARAKEVEQEILQGHYKGMYHGIPMALKDNLYFKDKITTMSSKIHKDFVSDYDATVVEKLRDAGVIFTGKLSMHEYAWGITNNNPHYGPVRNPWDLDKIPGGSSGGSGAAVAAGASVASLGTDTAGSIRIPSSACGIVGLKPTHGRVSKYGCYPLAWSLDHIGPMTKTVKDAAGLLEVIAGFDHQDPTCVNVPVDNYEKQLTGNIKDLVIGINEEYFFNNVDADVEKAVRASIQSLVDSGAKVEVVRIPSLQYAEWAELVTSLSEAAAIHHSDLQKRPQDFGDDIRLLFELGELPSAVDYLQAQQVRRQIKQEFTEIFNKVDVLISPTLPIVASTIGDDFAELNGQKVDL…	-4.3848267	-8.708557	-0.518764	-2.1330283	-1.3258961	1.6142642	-1.6142642	low
T87H	LHLKSVEELAPLLASKSLSPVELTKAILDFAEESQPKINSYMAFYREEALARAKEVEQEILQGHYKGMYHGIPMALKDNLYFKDKIHTMSSKIHKDFVSDYDATVVEKLRDAGVIFTGKLSMHEYAWGITNNNPHYGPVRNPWDLDKIPGGSSGGSGAAVAAGASVASLGTDTAGSIRIPSSACGIVGLKPTHGRVSKYGCYPLAWSLDHIGPMTKTVKDAAGLLEVIAGFDHQDPTCVNVPVDNYEKQLTGNIKDLVIGINEEYFFNNVDADVEKAVRASIQSLVDSGAKVEVVRIPSLQYAEWAELVTSLSEAAAIHHSDLQKRPQDFGDDIRLLFELGELPSAVDYLQAQQVRRQIKQEFTEIFNKVDVLISPTLPIVASTIGDDFAELNGQKVDL…	2.6846924	-1.857544	2.0015163	0.38836545	1.1949409	1.6131508	-1.6131508	low
K190V	LHLKSVEELAPLLASKSLSPVELTKAILDFAEESQPKINSYMAFYREEALARAKEVEQEILQGHYKGMYHGIPMALKDNLYFKDKITTMSSKIHKDFVSDYDATVVEKLRDAGVIFTGKLSMHEYAWGITNNNPHYGPVRNPWDLDKIPGGSSGGSGAAVAAGASVASLGTDTAGSIRIPSSACGIVGLVPTHGRVSKYGCYPLAWSLDHIGPMTKTVKDAAGLLEVIAGFDHQDPTCVNVPVDNYEKQLTGNIKDLVIGINEEYFFNNVDADVEKAVRASIQSLVDSGAKVEVVRIPSLQYAEWAELVTSLSEAAAIHHSDLQKRPQDFGDDIRLLFELGELPSAVDYLQAQQVRRQIKQEFTEIFNKVDVLISPTLPIVASTIGDDFAELNGQKVDL…	-1.9414673	-6.3362427	0.35229248	-1.25994	-0.45382378	1.6122324	-1.6122324	low
I60P	LHLKSVEELAPLLASKSLSPVELTKAILDFAEESQPKINSYMAFYREEALARAKEVEQEPLQGHYKGMYHGIPMALKDNLYFKDKITTMSSKIHKDFVSDYDATVVEKLRDAGVIFTGKLSMHEYAWGITNNNPHYGPVRNPWDLDKIPGGSSGGSGAAVAAGASVASLGTDTAGSIRIPSSACGIVGLKPTHGRVSKYGCYPLAWSLDHIGPMTKTVKDAAGLLEVIAGFDHQDPTCVNVPVDNYEKQLTGNIKDLVIGINEEYFFNNVDADVEKAVRASIQSLVDSGAKVEVVRIPSLQYAEWAELVTSLSEAAAIHHSDLQKRPQDFGDDIRLLFELGELPSAVDYLQAQQVRRQIKQEFTEIFNKVDVLISPTLPIVASTIGDDFAELNGQKVDL…	-1.2791748	-5.6882935	0.58839947	-1.0214739	-0.2165372	1.6098733	-1.6098733	low
E226A	LHLKSVEELAPLLASKSLSPVELTKAILDFAEESQPKINSYMAFYREEALARAKEVEQEILQGHYKGMYHGIPMALKDNLYFKDKITTMSSKIHKDFVSDYDATVVEKLRDAGVIFTGKLSMHEYAWGITNNNPHYGPVRNPWDLDKIPGGSSGGSGAAVAAGASVASLGTDTAGSIRIPSSACGIVGLKPTHGRVSKYGCYPLAWSLDHIGPMTKTVKDAAGLLAVIAGFDHQDPTCVNVPVDNYEKQLTGNIKDLVIGINEEYFFNNVDADVEKAVRASIQSLVDSGAKVEVVRIPSLQYAEWAELVTSLSEAAAIHHSDLQKRPQDFGDDIRLLFELGELPSAVDYLQAQQVRRQIKQEFTEIFNKVDVLISPTLPIVASTIGDDFAELNGQKVDL…	5.41803	0.800354	2.9759498	1.3665576	2.1712537	1.6093922	-1.6093922	low
T217K	LHLKSVEELAPLLASKSLSPVELTKAILDFAEESQPKINSYMAFYREEALARAKEVEQEILQGHYKGMYHGIPMALKDNLYFKDKITTMSSKIHKDFVSDYDATVVEKLRDAGVIFTGKLSMHEYAWGITNNNPHYGPVRNPWDLDKIPGGSSGGSGAAVAAGASVASLGTDTAGSIRIPSSACGIVGLKPTHGRVSKYGCYPLAWSLDHIGPMTKKVKDAAGLLEVIAGFDHQDPTCVNVPVDNYEKQLTGNIKDLVIGINEEYFFNNVDADVEKAVRASIQSLVDSGAKVEVVRIPSLQYAEWAELVTSLSEAAAIHHSDLQKRPQDFGDDIRLLFELGELPSAVDYLQAQQVRRQIKQEFTEIFNKVDVLISPTLPIVASTIGDDFAELNGQKVDL…	-0.35443115	-4.789856	0.91807014	-0.69081986	0.11362514	1.60889	-1.60889	low
A205P	LHLKSVEELAPLLASKSLSPVELTKAILDFAEESQPKINSYMAFYREEALARAKEVEQEILQGHYKGMYHGIPMALKDNLYFKDKITTMSSKIHKDFVSDYDATVVEKLRDAGVIFTGKLSMHEYAWGITNNNPHYGPVRNPWDLDKIPGGSSGGSGAAVAAGASVASLGTDTAGSIRIPSSACGIVGLKPTHGRVSKYGCYPLPWSLDHIGPMTKTVKDAAGLLEVIAGFDHQDPTCVNVPVDNYEKQLTGNIKDLVIGINEEYFFNNVDADVEKAVRASIQSLVDSGAKVEVVRIPSLQYAEWAELVTSLSEAAAIHHSDLQKRPQDFGDDIRLLFELGELPSAVDYLQAQQVRRQIKQEFTEIFNKVDVLISPTLPIVASTIGDDFAELNGQKVDL…	-0.88031006	-5.2946167	0.7305945	-0.8765881	-0.072996795	1.6071826	-1.6071826	low
I318R	LHLKSVEELAPLLASKSLSPVELTKAILDFAEESQPKINSYMAFYREEALARAKEVEQEILQGHYKGMYHGIPMALKDNLYFKDKITTMSSKIHKDFVSDYDATVVEKLRDAGVIFTGKLSMHEYAWGITNNNPHYGPVRNPWDLDKIPGGSSGGSGAAVAAGASVASLGTDTAGSIRIPSSACGIVGLKPTHGRVSKYGCYPLAWSLDHIGPMTKTVKDAAGLLEVIAGFDHQDPTCVNVPVDNYEKQLTGNIKDLVIGINEEYFFNNVDADVEKAVRASIQSLVDSGAKVEVVRIPSLQYAEWAELVTSLSEAAARHHSDLQKRPQDFGDDIRLLFELGELPSAVDYLQAQQVRRQIKQEFTEIFNKVDVLISPTLPIVASTIGDDFAELNGQKVDL…	0.084350586	-4.353882	1.0744956	-0.5303674	0.2720641	1.6048629	-1.6048629	low
K147H	LHLKSVEELAPLLASKSLSPVELTKAILDFAEESQPKINSYMAFYREEALARAKEVEQEILQGHYKGMYHGIPMALKDNLYFKDKITTMSSKIHKDFVSDYDATVVEKLRDAGVIFTGKLSMHEYAWGITNNNPHYGPVRNPWDLDHIPGGSSGGSGAAVAAGASVASLGTDTAGSIRIPSSACGIVGLKPTHGRVSKYGCYPLAWSLDHIGPMTKTVKDAAGLLEVIAGFDHQDPTCVNVPVDNYEKQLTGNIKDLVIGINEEYFFNNVDADVEKAVRASIQSLVDSGAKVEVVRIPSLQYAEWAELVTSLSEAAAIHHSDLQKRPQDFGDDIRLLFELGELPSAVDYLQAQQVRRQIKQEFTEIFNKVDVLISPTLPIVASTIGDDFAELNGQKVDL…	1.3935547	-3.0796509	1.5412264	-0.061409283	0.7399086	1.6026356	-1.6026356	low
T87M	LHLKSVEELAPLLASKSLSPVELTKAILDFAEESQPKINSYMAFYREEALARAKEVEQEILQGHYKGMYHGIPMALKDNLYFKDKIMTMSSKIHKDFVSDYDATVVEKLRDAGVIFTGKLSMHEYAWGITNNNPHYGPVRNPWDLDKIPGGSSGGSGAAVAAGASVASLGTDTAGSIRIPSSACGIVGLKPTHGRVSKYGCYPLAWSLDHIGPMTKTVKDAAGLLEVIAGFDHQDPTCVNVPVDNYEKQLTGNIKDLVIGINEEYFFNNVDADVEKAVRASIQSLVDSGAKVEVVRIPSLQYAEWAELVTSLSEAAAIHHSDLQKRPQDFGDDIRLLFELGELPSAVDYLQAQQVRRQIKQEFTEIFNKVDVLISPTLPIVASTIGDDFAELNGQKVDL…	1.3190308	-3.1483154	1.5146586	-0.08668005	0.71398926	1.6013386	-1.6013386	low
D220N	LHLKSVEELAPLLASKSLSPVELTKAILDFAEESQPKINSYMAFYREEALARAKEVEQEILQGHYKGMYHGIPMALKDNLYFKDKITTMSSKIHKDFVSDYDATVVEKLRDAGVIFTGKLSMHEYAWGITNNNPHYGPVRNPWDLDKIPGGSSGGSGAAVAAGASVASLGTDTAGSIRIPSSACGIVGLKPTHGRVSKYGCYPLAWSLDHIGPMTKTVKNAAGLLEVIAGFDHQDPTCVNVPVDNYEKQLTGNIKDLVIGINEEYFFNNVDADVEKAVRASIQSLVDSGAKVEVVRIPSLQYAEWAELVTSLSEAAAIHHSDLQKRPQDFGDDIRLLFELGELPSAVDYLQAQQVRRQIKQEFTEIFNKVDVLISPTLPIVASTIGDDFAELNGQKVDL…	-0.16192627	-4.564026	0.98669803	-0.60770714	0.18949544	1.5944052	-1.5944052	low
D220M	LHLKSVEELAPLLASKSLSPVELTKAILDFAEESQPKINSYMAFYREEALARAKEVEQEILQGHYKGMYHGIPMALKDNLYFKDKITTMSSKIHKDFVSDYDATVVEKLRDAGVIFTGKLSMHEYAWGITNNNPHYGPVRNPWDLDKIPGGSSGGSGAAVAAGASVASLGTDTAGSIRIPSSACGIVGLKPTHGRVSKYGCYPLAWSLDHIGPMTKTVKMAAGLLEVIAGFDHQDPTCVNVPVDNYEKQLTGNIKDLVIGINEEYFFNNVDADVEKAVRASIQSLVDSGAKVEVVRIPSLQYAEWAELVTSLSEAAAIHHSDLQKRPQDFGDDIRLLFELGELPSAVDYLQAQQVRRQIKQEFTEIFNKVDVLISPTLPIVASTIGDDFAELNGQKVDL…	-1.508728	-5.868042	0.50656384	-1.087627	-0.2905316	1.5941908	-1.5941908	low
G67Y	LHLKSVEELAPLLASKSLSPVELTKAILDFAEESQPKINSYMAFYREEALARAKEVEQEILQGHYKYMYHGIPMALKDNLYFKDKITTMSSKIHKDFVSDYDATVVEKLRDAGVIFTGKLSMHEYAWGITNNNPHYGPVRNPWDLDKIPGGSSGGSGAAVAAGASVASLGTDTAGSIRIPSSACGIVGLKPTHGRVSKYGCYPLAWSLDHIGPMTKTVKDAAGLLEVIAGFDHQDPTCVNVPVDNYEKQLTGNIKDLVIGINEEYFFNNVDADVEKAVRASIQSLVDSGAKVEVVRIPSLQYAEWAELVTSLSEAAAIHHSDLQKRPQDFGDDIRLLFELGELPSAVDYLQAQQVRRQIKQEFTEIFNKVDVLISPTLPIVASTIGDDFAELNGQKVDL…	-3.5020752	-7.796936	-0.2040635	-1.7975223	-1.0007929	1.5934588	-1.5934588	low
A126R	LHLKSVEELAPLLASKSLSPVELTKAILDFAEESQPKINSYMAFYREEALARAKEVEQEILQGHYKGMYHGIPMALKDNLYFKDKITTMSSKIHKDFVSDYDATVVEKLRDAGVIFTGKLSMHEYRWGITNNNPHYGPVRNPWDLDKIPGGSSGGSGAAVAAGASVASLGTDTAGSIRIPSSACGIVGLKPTHGRVSKYGCYPLAWSLDHIGPMTKTVKDAAGLLEVIAGFDHQDPTCVNVPVDNYEKQLTGNIKDLVIGINEEYFFNNVDADVEKAVRASIQSLVDSGAKVEVVRIPSLQYAEWAELVTSLSEAAAIHHSDLQKRPQDFGDDIRLLFELGELPSAVDYLQAQQVRRQIKQEFTEIFNKVDVLISPTLPIVASTIGDDFAELNGQKVDL…	-3.639038	-7.9282227	-0.2528907	-1.8458401	-1.0493654	1.5929494	-1.5929494	low
K77W	LHLKSVEELAPLLASKSLSPVELTKAILDFAEESQPKINSYMAFYREEALARAKEVEQEILQGHYKGMYHGIPMALWDNLYFKDKITTMSSKIHKDFVSDYDATVVEKLRDAGVIFTGKLSMHEYAWGITNNNPHYGPVRNPWDLDKIPGGSSGGSGAAVAAGASVASLGTDTAGSIRIPSSACGIVGLKPTHGRVSKYGCYPLAWSLDHIGPMTKTVKDAAGLLEVIAGFDHQDPTCVNVPVDNYEKQLTGNIKDLVIGINEEYFFNNVDADVEKAVRASIQSLVDSGAKVEVVRIPSLQYAEWAELVTSLSEAAAIHHSDLQKRPQDFGDDIRLLFELGELPSAVDYLQAQQVRRQIKQEFTEIFNKVDVLISPTLPIVASTIGDDFAELNGQKVDL…	-1.4397583	-5.796631	0.5311515	-1.0613455	-0.265097	1.5924969	-1.5924969	low
T87N	LHLKSVEELAPLLASKSLSPVELTKAILDFAEESQPKINSYMAFYREEALARAKEVEQEILQGHYKGMYHGIPMALKDNLYFKDKINTMSSKIHKDFVSDYDATVVEKLRDAGVIFTGKLSMHEYAWGITNNNPHYGPVRNPWDLDKIPGGSSGGSGAAVAAGASVASLGTDTAGSIRIPSSACGIVGLKPTHGRVSKYGCYPLAWSLDHIGPMTKTVKDAAGLLEVIAGFDHQDPTCVNVPVDNYEKQLTGNIKDLVIGINEEYFFNNVDADVEKAVRASIQSLVDSGAKVEVVRIPSLQYAEWAELVTSLSEAAAIHHSDLQKRPQDFGDDIRLLFELGELPSAVDYLQAQQVRRQIKQEFTEIFNKVDVLISPTLPIVASTIGDDFAELNGQKVDL…	3.4040527	-1.1035767	2.257968	0.66584975	1.4619088	1.5921183	-1.5921183	low
I261R	LHLKSVEELAPLLASKSLSPVELTKAILDFAEESQPKINSYMAFYREEALARAKEVEQEILQGHYKGMYHGIPMALKDNLYFKDKITTMSSKIHKDFVSDYDATVVEKLRDAGVIFTGKLSMHEYAWGITNNNPHYGPVRNPWDLDKIPGGSSGGSGAAVAAGASVASLGTDTAGSIRIPSSACGIVGLKPTHGRVSKYGCYPLAWSLDHIGPMTKTVKDAAGLLEVIAGFDHQDPTCVNVPVDNYEKQLTGNIKDLVIGRNEEYFFNNVDADVEKAVRASIQSLVDSGAKVEVVRIPSLQYAEWAELVTSLSEAAAIHHSDLQKRPQDFGDDIRLLFELGELPSAVDYLQAQQVRRQIKQEFTEIFNKVDVLISPTLPIVASTIGDDFAELNGQKVDL…	-1.7248535	-6.069641	0.42951518	-1.1618221	-0.36615345	1.5913372	-1.5913372	low
M122K	LHLKSVEELAPLLASKSLSPVELTKAILDFAEESQPKINSYMAFYREEALARAKEVEQEILQGHYKGMYHGIPMALKDNLYFKDKITTMSSKIHKDFVSDYDATVVEKLRDAGVIFTGKLSKHEYAWGITNNNPHYGPVRNPWDLDKIPGGSSGGSGAAVAAGASVASLGTDTAGSIRIPSSACGIVGLKPTHGRVSKYGCYPLAWSLDHIGPMTKTVKDAAGLLEVIAGFDHQDPTCVNVPVDNYEKQLTGNIKDLVIGINEEYFFNNVDADVEKAVRASIQSLVDSGAKVEVVRIPSLQYAEWAELVTSLSEAAAIHHSDLQKRPQDFGDDIRLLFELGELPSAVDYLQAQQVRRQIKQEFTEIFNKVDVLISPTLPIVASTIGDDFAELNGQKVDL…	-0.00390625	-4.3963623	1.043032	-0.54600155	0.24851525	1.5890336	-1.5890336	low
S153M	LHLKSVEELAPLLASKSLSPVELTKAILDFAEESQPKINSYMAFYREEALARAKEVEQEILQGHYKGMYHGIPMALKDNLYFKDKITTMSSKIHKDFVSDYDATVVEKLRDAGVIFTGKLSMHEYAWGITNNNPHYGPVRNPWDLDKIPGGSMGGSGAAVAAGASVASLGTDTAGSIRIPSSACGIVGLKPTHGRVSKYGCYPLAWSLDHIGPMTKTVKDAAGLLEVIAGFDHQDPTCVNVPVDNYEKQLTGNIKDLVIGINEEYFFNNVDADVEKAVRASIQSLVDSGAKVEVVRIPSLQYAEWAELVTSLSEAAAIHHSDLQKRPQDFGDDIRLLFELGELPSAVDYLQAQQVRRQIKQEFTEIFNKVDVLISPTLPIVASTIGDDFAELNGQKVDL…	-1.843811	-6.173767	0.3871069	-1.2001438	-0.40651846	1.5872507	-1.5872507	low
L76W	LHLKSVEELAPLLASKSLSPVELTKAILDFAEESQPKINSYMAFYREEALARAKEVEQEILQGHYKGMYHGIPMAWKDNLYFKDKITTMSSKIHKDFVSDYDATVVEKLRDAGVIFTGKLSMHEYAWGITNNNPHYGPVRNPWDLDKIPGGSSGGSGAAVAAGASVASLGTDTAGSIRIPSSACGIVGLKPTHGRVSKYGCYPLAWSLDHIGPMTKTVKDAAGLLEVIAGFDHQDPTCVNVPVDNYEKQLTGNIKDLVIGINEEYFFNNVDADVEKAVRASIQSLVDSGAKVEVVRIPSLQYAEWAELVTSLSEAAAIHHSDLQKRPQDFGDDIRLLFELGELPSAVDYLQAQQVRRQIKQEFTEIFNKVDVLISPTLPIVASTIGDDFAELNGQKVDL…	-2.9337158	-7.2216187	-0.001443659	-1.585787	-0.79361534	1.5843434	-1.5843434	low
S152Y	LHLKSVEELAPLLASKSLSPVELTKAILDFAEESQPKINSYMAFYREEALARAKEVEQEILQGHYKGMYHGIPMALKDNLYFKDKITTMSSKIHKDFVSDYDATVVEKLRDAGVIFTGKLSMHEYAWGITNNNPHYGPVRNPWDLDKIPGGYSGGSGAAVAAGASVASLGTDTAGSIRIPSSACGIVGLKPTHGRVSKYGCYPLAWSLDHIGPMTKTVKDAAGLLEVIAGFDHQDPTCVNVPVDNYEKQLTGNIKDLVIGINEEYFFNNVDADVEKAVRASIQSLVDSGAKVEVVRIPSLQYAEWAELVTSLSEAAAIHHSDLQKRPQDFGDDIRLLFELGELPSAVDYLQAQQVRRQIKQEFTEIFNKVDVLISPTLPIVASTIGDDFAELNGQKVDL…	-3.4456177	-7.7142334	-0.18393643	-1.7670851	-0.9755108	1.5831486	-1.5831486	low
K77L	LHLKSVEELAPLLASKSLSPVELTKAILDFAEESQPKINSYMAFYREEALARAKEVEQEILQGHYKGMYHGIPMALLDNLYFKDKITTMSSKIHKDFVSDYDATVVEKLRDAGVIFTGKLSMHEYAWGITNNNPHYGPVRNPWDLDKIPGGSSGGSGAAVAAGASVASLGTDTAGSIRIPSSACGIVGLKPTHGRVSKYGCYPLAWSLDHIGPMTKTVKDAAGLLEVIAGFDHQDPTCVNVPVDNYEKQLTGNIKDLVIGINEEYFFNNVDADVEKAVRASIQSLVDSGAKVEVVRIPSLQYAEWAELVTSLSEAAAIHHSDLQKRPQDFGDDIRLLFELGELPSAVDYLQAQQVRRQIKQEFTEIFNKVDVLISPTLPIVASTIGDDFAELNGQKVDL…	1.0314331	-3.3739624	1.4121301	-0.1697254	0.62120235	1.5818555	-1.5818555	low
G128C	LHLKSVEELAPLLASKSLSPVELTKAILDFAEESQPKINSYMAFYREEALARAKEVEQEILQGHYKGMYHGIPMALKDNLYFKDKITTMSSKIHKDFVSDYDATVVEKLRDAGVIFTGKLSMHEYAWCITNNNPHYGPVRNPWDLDKIPGGSSGGSGAAVAAGASVASLGTDTAGSIRIPSSACGIVGLKPTHGRVSKYGCYPLAWSLDHIGPMTKTVKDAAGLLEVIAGFDHQDPTCVNVPVDNYEKQLTGNIKDLVIGINEEYFFNNVDADVEKAVRASIQSLVDSGAKVEVVRIPSLQYAEWAELVTSLSEAAAIHHSDLQKRPQDFGDDIRLLFELGELPSAVDYLQAQQVRRQIKQEFTEIFNKVDVLISPTLPIVASTIGDDFAELNGQKVDL…	-1.564148	-5.8826294	0.48680666	-1.0929958	-0.30309457	1.5798024	-1.5798024	low
A315T	LHLKSVEELAPLLASKSLSPVELTKAILDFAEESQPKINSYMAFYREEALARAKEVEQEILQGHYKGMYHGIPMALKDNLYFKDKITTMSSKIHKDFVSDYDATVVEKLRDAGVIFTGKLSMHEYAWGITNNNPHYGPVRNPWDLDKIPGGSSGGSGAAVAAGASVASLGTDTAGSIRIPSSACGIVGLKPTHGRVSKYGCYPLAWSLDHIGPMTKTVKDAAGLLEVIAGFDHQDPTCVNVPVDNYEKQLTGNIKDLVIGINEEYFFNNVDADVEKAVRASIQSLVDSGAKVEVVRIPSLQYAEWAELVTSLSETAAIHHSDLQKRPQDFGDDIRLLFELGELPSAVDYLQAQQVRRQIKQEFTEIFNKVDVLISPTLPIVASTIGDDFAELNGQKVDL…	-0.14892578	-4.5116577	0.9913327	-0.588434	0.20144936	1.5797668	-1.5797668	low
T171R	LHLKSVEELAPLLASKSLSPVELTKAILDFAEESQPKINSYMAFYREEALARAKEVEQEILQGHYKGMYHGIPMALKDNLYFKDKITTMSSKIHKDFVSDYDATVVEKLRDAGVIFTGKLSMHEYAWGITNNNPHYGPVRNPWDLDKIPGGSSGGSGAAVAAGASVASLGRDTAGSIRIPSSACGIVGLKPTHGRVSKYGCYPLAWSLDHIGPMTKTVKDAAGLLEVIAGFDHQDPTCVNVPVDNYEKQLTGNIKDLVIGINEEYFFNNVDADVEKAVRASIQSLVDSGAKVEVVRIPSLQYAEWAELVTSLSEAAAIHHSDLQKRPQDFGDDIRLLFELGELPSAVDYLQAQQVRRQIKQEFTEIFNKVDVLISPTLPIVASTIGDDFAELNGQKVDL…	-1.220581	-5.5479126	0.6092881	-0.9698092	-0.18026054	1.5790973	-1.5790973	low
I318N	LHLKSVEELAPLLASKSLSPVELTKAILDFAEESQPKINSYMAFYREEALARAKEVEQEILQGHYKGMYHGIPMALKDNLYFKDKITTMSSKIHKDFVSDYDATVVEKLRDAGVIFTGKLSMHEYAWGITNNNPHYGPVRNPWDLDKIPGGSSGGSGAAVAAGASVASLGTDTAGSIRIPSSACGIVGLKPTHGRVSKYGCYPLAWSLDHIGPMTKTVKDAAGLLEVIAGFDHQDPTCVNVPVDNYEKQLTGNIKDLVIGINEEYFFNNVDADVEKAVRASIQSLVDSGAKVEVVRIPSLQYAEWAELVTSLSEAAANHHSDLQKRPQDFGDDIRLLFELGELPSAVDYLQAQQVRRQIKQEFTEIFNKVDVLISPTLPIVASTIGDDFAELNGQKVDL…	-1.2971191	-5.6193237	0.5820023	-0.99609077	-0.20704424	1.578093	-1.578093	low
D220L	LHLKSVEELAPLLASKSLSPVELTKAILDFAEESQPKINSYMAFYREEALARAKEVEQEILQGHYKGMYHGIPMALKDNLYFKDKITTMSSKIHKDFVSDYDATVVEKLRDAGVIFTGKLSMHEYAWGITNNNPHYGPVRNPWDLDKIPGGSSGGSGAAVAAGASVASLGTDTAGSIRIPSSACGIVGLKPTHGRVSKYGCYPLAWSLDHIGPMTKTVKLAAGLLEVIAGFDHQDPTCVNVPVDNYEKQLTGNIKDLVIGINEEYFFNNVDADVEKAVRASIQSLVDSGAKVEVVRIPSLQYAEWAELVTSLSEAAAIHHSDLQKRPQDFGDDIRLLFELGELPSAVDYLQAQQVRRQIKQEFTEIFNKVDVLISPTLPIVASTIGDDFAELNGQKVDL…	-1.6083374	-5.918701	0.47105312	-1.1062713	-0.31760907	1.5773244	-1.5773244	low
R443T	LHLKSVEELAPLLASKSLSPVELTKAILDFAEESQPKINSYMAFYREEALARAKEVEQEILQGHYKGMYHGIPMALKDNLYFKDKITTMSSKIHKDFVSDYDATVVEKLRDAGVIFTGKLSMHEYAWGITNNNPHYGPVRNPWDLDKIPGGSSGGSGAAVAAGASVASLGTDTAGSIRIPSSACGIVGLKPTHGRVSKYGCYPLAWSLDHIGPMTKTVKDAAGLLEVIAGFDHQDPTCVNVPVDNYEKQLTGNIKDLVIGINEEYFFNNVDADVEKAVRASIQSLVDSGAKVEVVRIPSLQYAEWAELVTSLSEAAAIHHSDLQKRPQDFGDDIRLLFELGELPSAVDYLQAQQVRRQIKQEFTEIFNKVDVLISPTLPIVASTIGDDFAELNGQKVDL…	4.257263	-0.23114014	2.5621371	0.9869345	1.7745358	1.5752027	-1.5752027	low
D244G	LHLKSVEELAPLLASKSLSPVELTKAILDFAEESQPKINSYMAFYREEALARAKEVEQEILQGHYKGMYHGIPMALKDNLYFKDKITTMSSKIHKDFVSDYDATVVEKLRDAGVIFTGKLSMHEYAWGITNNNPHYGPVRNPWDLDKIPGGSSGGSGAAVAAGASVASLGTDTAGSIRIPSSACGIVGLKPTHGRVSKYGCYPLAWSLDHIGPMTKTVKDAAGLLEVIAGFDHQDPTCVNVPVGNYEKQLTGNIKDLVIGINEEYFFNNVDADVEKAVRASIQSLVDSGAKVEVVRIPSLQYAEWAELVTSLSEAAAIHHSDLQKRPQDFGDDIRLLFELGELPSAVDYLQAQQVRRQIKQEFTEIFNKVDVLISPTLPIVASTIGDDFAELNGQKVDL…	3.9627686	-0.5125122	2.45715	0.8833805	1.6702652	1.5737696	-1.5737696	low
V447G	LHLKSVEELAPLLASKSLSPVELTKAILDFAEESQPKINSYMAFYREEALARAKEVEQEILQGHYKGMYHGIPMALKDNLYFKDKITTMSSKIHKDFVSDYDATVVEKLRDAGVIFTGKLSMHEYAWGITNNNPHYGPVRNPWDLDKIPGGSSGGSGAAVAAGASVASLGTDTAGSIRIPSSACGIVGLKPTHGRVSKYGCYPLAWSLDHIGPMTKTVKDAAGLLEVIAGFDHQDPTCVNVPVDNYEKQLTGNIKDLVIGINEEYFFNNVDADVEKAVRASIQSLVDSGAKVEVVRIPSLQYAEWAELVTSLSEAAAIHHSDLQKRPQDFGDDIRLLFELGELPSAVDYLQAQQVRRQIKQEFTEIFNKVDVLISPTLPIVASTIGDDFAELNGQKVDL…	-7.137146	-11.263855	-1.4999645	-3.0734603	-2.2867124	1.5734959	-1.5734959	low
I259A	LHLKSVEELAPLLASKSLSPVELTKAILDFAEESQPKINSYMAFYREEALARAKEVEQEILQGHYKGMYHGIPMALKDNLYFKDKITTMSSKIHKDFVSDYDATVVEKLRDAGVIFTGKLSMHEYAWGITNNNPHYGPVRNPWDLDKIPGGSSGGSGAAVAAGASVASLGTDTAGSIRIPSSACGIVGLKPTHGRVSKYGCYPLAWSLDHIGPMTKTVKDAAGLLEVIAGFDHQDPTCVNVPVDNYEKQLTGNIKDLVAGINEEYFFNNVDADVEKAVRASIQSLVDSGAKVEVVRIPSLQYAEWAELVTSLSEAAAIHHSDLQKRPQDFGDDIRLLFELGELPSAVDYLQAQQVRRQIKQEFTEIFNKVDVLISPTLPIVASTIGDDFAELNGQKVDL…	-2.7009277	-6.9628296	0.08154518	-1.4905443	-0.70449954	1.5720896	-1.5720896	low
T87L	LHLKSVEELAPLLASKSLSPVELTKAILDFAEESQPKINSYMAFYREEALARAKEVEQEILQGHYKGMYHGIPMALKDNLYFKDKILTMSSKIHKDFVSDYDATVVEKLRDAGVIFTGKLSMHEYAWGITNNNPHYGPVRNPWDLDKIPGGSSGGSGAAVAAGASVASLGTDTAGSIRIPSSACGIVGLKPTHGRVSKYGCYPLAWSLDHIGPMTKTVKDAAGLLEVIAGFDHQDPTCVNVPVDNYEKQLTGNIKDLVIGINEEYFFNNVDADVEKAVRASIQSLVDSGAKVEVVRIPSLQYAEWAELVTSLSEAAAIHHSDLQKRPQDFGDDIRLLFELGELPSAVDYLQAQQVRRQIKQEFTEIFNKVDVLISPTLPIVASTIGDDFAELNGQKVDL…	-0.83776855	-5.1568604	0.74576056	-0.82588935	-0.040064394	1.5716499	-1.5716499	low
V370G	LHLKSVEELAPLLASKSLSPVELTKAILDFAEESQPKINSYMAFYREEALARAKEVEQEILQGHYKGMYHGIPMALKDNLYFKDKITTMSSKIHKDFVSDYDATVVEKLRDAGVIFTGKLSMHEYAWGITNNNPHYGPVRNPWDLDKIPGGSSGGSGAAVAAGASVASLGTDTAGSIRIPSSACGIVGLKPTHGRVSKYGCYPLAWSLDHIGPMTKTVKDAAGLLEVIAGFDHQDPTCVNVPVDNYEKQLTGNIKDLVIGINEEYFFNNVDADVEKAVRASIQSLVDSGAKVEVVRIPSLQYAEWAELVTSLSEAAAIHHSDLQKRPQDFGDDIRLLFELGELPSAVDYLQAQQVRRQIKQEFTEIFNKGDVLISPTLPIVASTIGDDFAELNGQKVDL…	-6.223633	-10.370605	-1.1742976	-2.7447157	-1.9595066	1.5704181	-1.5704181	low
M122G	LHLKSVEELAPLLASKSLSPVELTKAILDFAEESQPKINSYMAFYREEALARAKEVEQEILQGHYKGMYHGIPMALKDNLYFKDKITTMSSKIHKDFVSDYDATVVEKLRDAGVIFTGKLSGHEYAWGITNNNPHYGPVRNPWDLDKIPGGSSGGSGAAVAAGASVASLGTDTAGSIRIPSSACGIVGLKPTHGRVSKYGCYPLAWSLDHIGPMTKTVKDAAGLLEVIAGFDHQDPTCVNVPVDNYEKQLTGNIKDLVIGINEEYFFNNVDADVEKAVRASIQSLVDSGAKVEVVRIPSLQYAEWAELVTSLSEAAAIHHSDLQKRPQDFGDDIRLLFELGELPSAVDYLQAQQVRRQIKQEFTEIFNKVDVLISPTLPIVASTIGDDFAELNGQKVDL…	0.25732422	-4.0880127	1.1361606	-0.43251893	0.35182083	1.5686796	-1.5686796	low
L350Y	LHLKSVEELAPLLASKSLSPVELTKAILDFAEESQPKINSYMAFYREEALARAKEVEQEILQGHYKGMYHGIPMALKDNLYFKDKITTMSSKIHKDFVSDYDATVVEKLRDAGVIFTGKLSMHEYAWGITNNNPHYGPVRNPWDLDKIPGGSSGGSGAAVAAGASVASLGTDTAGSIRIPSSACGIVGLKPTHGRVSKYGCYPLAWSLDHIGPMTKTVKDAAGLLEVIAGFDHQDPTCVNVPVDNYEKQLTGNIKDLVIGINEEYFFNNVDADVEKAVRASIQSLVDSGAKVEVVRIPSLQYAEWAELVTSLSEAAAIHHSDLQKRPQDFGDDIRLLFELGELPSAVDYYQAQQVRRQIKQEFTEIFNKVDVLISPTLPIVASTIGDDFAELNGQKVDL…	-0.86279297	-5.1724243	0.73683935	-0.83161736	-0.047389	1.5684566	-1.5684566	low
T117V	LHLKSVEELAPLLASKSLSPVELTKAILDFAEESQPKINSYMAFYREEALARAKEVEQEILQGHYKGMYHGIPMALKDNLYFKDKITTMSSKIHKDFVSDYDATVVEKLRDAGVIFVGKLSMHEYAWGITNNNPHYGPVRNPWDLDKIPGGSSGGSGAAVAAGASVASLGTDTAGSIRIPSSACGIVGLKPTHGRVSKYGCYPLAWSLDHIGPMTKTVKDAAGLLEVIAGFDHQDPTCVNVPVDNYEKQLTGNIKDLVIGINEEYFFNNVDADVEKAVRASIQSLVDSGAKVEVVRIPSLQYAEWAELVTSLSEAAAIHHSDLQKRPQDFGDDIRLLFELGELPSAVDYLQAQQVRRQIKQEFTEIFNKVDVLISPTLPIVASTIGDDFAELNGQKVDL…	2.4916992	-1.9209595	1.9327143	0.3650265	1.1488705	1.5676879	-1.5676879	low
V98E	LHLKSVEELAPLLASKSLSPVELTKAILDFAEESQPKINSYMAFYREEALARAKEVEQEILQGHYKGMYHGIPMALKDNLYFKDKITTMSSKIHKDFESDYDATVVEKLRDAGVIFTGKLSMHEYAWGITNNNPHYGPVRNPWDLDKIPGGSSGGSGAAVAAGASVASLGTDTAGSIRIPSSACGIVGLKPTHGRVSKYGCYPLAWSLDHIGPMTKTVKDAAGLLEVIAGFDHQDPTCVNVPVDNYEKQLTGNIKDLVIGINEEYFFNNVDADVEKAVRASIQSLVDSGAKVEVVRIPSLQYAEWAELVTSLSEAAAIHHSDLQKRPQDFGDDIRLLFELGELPSAVDYLQAQQVRRQIKQEFTEIFNKVDVLISPTLPIVASTIGDDFAELNGQKVDL…	0.5507202	-3.7938843	1.2407562	-0.3242702	0.45824298	1.5650263	-1.5650263	low
C201I	LHLKSVEELAPLLASKSLSPVELTKAILDFAEESQPKINSYMAFYREEALARAKEVEQEILQGHYKGMYHGIPMALKDNLYFKDKITTMSSKIHKDFVSDYDATVVEKLRDAGVIFTGKLSMHEYAWGITNNNPHYGPVRNPWDLDKIPGGSSGGSGAAVAAGASVASLGTDTAGSIRIPSSACGIVGLKPTHGRVSKYGIYPLAWSLDHIGPMTKTVKDAAGLLEVIAGFDHQDPTCVNVPVDNYEKQLTGNIKDLVIGINEEYFFNNVDADVEKAVRASIQSLVDSGAKVEVVRIPSLQYAEWAELVTSLSEAAAIHHSDLQKRPQDFGDDIRLLFELGELPSAVDYLQAQQVRRQIKQEFTEIFNKVDVLISPTLPIVASTIGDDFAELNGQKVDL…	3.270996	-1.1585083	2.2105334	0.6456331	1.4280832	1.5649003	-1.5649003	low
Y199K	LHLKSVEELAPLLASKSLSPVELTKAILDFAEESQPKINSYMAFYREEALARAKEVEQEILQGHYKGMYHGIPMALKDNLYFKDKITTMSSKIHKDFVSDYDATVVEKLRDAGVIFTGKLSMHEYAWGITNNNPHYGPVRNPWDLDKIPGGSSGGSGAAVAAGASVASLGTDTAGSIRIPSSACGIVGLKPTHGRVSKKGCYPLAWSLDHIGPMTKTVKDAAGLLEVIAGFDHQDPTCVNVPVDNYEKQLTGNIKDLVIGINEEYFFNNVDADVEKAVRASIQSLVDSGAKVEVVRIPSLQYAEWAELVTSLSEAAAIHHSDLQKRPQDFGDDIRLLFELGELPSAVDYLQAQQVRRQIKQEFTEIFNKVDVLISPTLPIVASTIGDDFAELNGQKVDL…	3.4072266	-1.0263062	2.2590995	0.6942878	1.4766936	1.5648117	-1.5648117	low
D78P	LHLKSVEELAPLLASKSLSPVELTKAILDFAEESQPKINSYMAFYREEALARAKEVEQEILQGHYKGMYHGIPMALKPNLYFKDKITTMSSKIHKDFVSDYDATVVEKLRDAGVIFTGKLSMHEYAWGITNNNPHYGPVRNPWDLDKIPGGSSGGSGAAVAAGASVASLGTDTAGSIRIPSSACGIVGLKPTHGRVSKYGCYPLAWSLDHIGPMTKTVKDAAGLLEVIAGFDHQDPTCVNVPVDNYEKQLTGNIKDLVIGINEEYFFNNVDADVEKAVRASIQSLVDSGAKVEVVRIPSLQYAEWAELVTSLSEAAAIHHSDLQKRPQDFGDDIRLLFELGELPSAVDYLQAQQVRRQIKQEFTEIFNKVDVLISPTLPIVASTIGDDFAELNGQKVDL…	-3.3693848	-7.5897827	-0.15675944	-1.7212833	-0.93902135	1.5645239	-1.5645239	low
Y449I	LHLKSVEELAPLLASKSLSPVELTKAILDFAEESQPKINSYMAFYREEALARAKEVEQEILQGHYKGMYHGIPMALKDNLYFKDKITTMSSKIHKDFVSDYDATVVEKLRDAGVIFTGKLSMHEYAWGITNNNPHYGPVRNPWDLDKIPGGSSGGSGAAVAAGASVASLGTDTAGSIRIPSSACGIVGLKPTHGRVSKYGCYPLAWSLDHIGPMTKTVKDAAGLLEVIAGFDHQDPTCVNVPVDNYEKQLTGNIKDLVIGINEEYFFNNVDADVEKAVRASIQSLVDSGAKVEVVRIPSLQYAEWAELVTSLSEAAAIHHSDLQKRPQDFGDDIRLLFELGELPSAVDYLQAQQVRRQIKQEFTEIFNKVDVLISPTLPIVASTIGDDFAELNGQKVDL…	1.1168213	-3.2440796	1.442571	-0.12192435	0.6603233	1.5644954	-1.5644954	low
Y65S	LHLKSVEELAPLLASKSLSPVELTKAILDFAEESQPKINSYMAFYREEALARAKEVEQEILQGHSKGMYHGIPMALKDNLYFKDKITTMSSKIHKDFVSDYDATVVEKLRDAGVIFTGKLSMHEYAWGITNNNPHYGPVRNPWDLDKIPGGSSGGSGAAVAAGASVASLGTDTAGSIRIPSSACGIVGLKPTHGRVSKYGCYPLAWSLDHIGPMTKTVKDAAGLLEVIAGFDHQDPTCVNVPVDNYEKQLTGNIKDLVIGINEEYFFNNVDADVEKAVRASIQSLVDSGAKVEVVRIPSLQYAEWAELVTSLSEAAAIHHSDLQKRPQDFGDDIRLLFELGELPSAVDYLQAQQVRRQIKQEFTEIFNKVDVLISPTLPIVASTIGDDFAELNGQKVDL…	2.4730835	-1.9245605	1.9260778	0.3637012	1.1448895	1.5623766	-1.5623766	low
G113F	LHLKSVEELAPLLASKSLSPVELTKAILDFAEESQPKINSYMAFYREEALARAKEVEQEILQGHYKGMYHGIPMALKDNLYFKDKITTMSSKIHKDFVSDYDATVVEKLRDAFVIFTGKLSMHEYAWGITNNNPHYGPVRNPWDLDKIPGGSSGGSGAAVAAGASVASLGTDTAGSIRIPSSACGIVGLKPTHGRVSKYGCYPLAWSLDHIGPMTKTVKDAAGLLEVIAGFDHQDPTCVNVPVDNYEKQLTGNIKDLVIGINEEYFFNNVDADVEKAVRASIQSLVDSGAKVEVVRIPSLQYAEWAELVTSLSEAAAIHHSDLQKRPQDFGDDIRLLFELGELPSAVDYLQAQQVRRQIKQEFTEIFNKVDVLISPTLPIVASTIGDDFAELNGQKVDL…	-6.018921	-10.143616	-1.1013179	-2.6611762	-1.881247	1.5598583	-1.5598583	low
K119R	LHLKSVEELAPLLASKSLSPVELTKAILDFAEESQPKINSYMAFYREEALARAKEVEQEILQGHYKGMYHGIPMALKDNLYFKDKITTMSSKIHKDFVSDYDATVVEKLRDAGVIFTGRLSMHEYAWGITNNNPHYGPVRNPWDLDKIPGGSSGGSGAAVAAGASVASLGTDTAGSIRIPSSACGIVGLKPTHGRVSKYGCYPLAWSLDHIGPMTKTVKDAAGLLEVIAGFDHQDPTCVNVPVDNYEKQLTGNIKDLVIGINEEYFFNNVDADVEKAVRASIQSLVDSGAKVEVVRIPSLQYAEWAELVTSLSEAAAIHHSDLQKRPQDFGDDIRLLFELGELPSAVDYLQAQQVRRQIKQEFTEIFNKVDVLISPTLPIVASTIGDDFAELNGQKVDL…	1.980957	-2.388733	1.750635	0.1928708	0.9717529	1.5577643	-1.5577643	low
L343T	LHLKSVEELAPLLASKSLSPVELTKAILDFAEESQPKINSYMAFYREEALARAKEVEQEILQGHYKGMYHGIPMALKDNLYFKDKITTMSSKIHKDFVSDYDATVVEKLRDAGVIFTGKLSMHEYAWGITNNNPHYGPVRNPWDLDKIPGGSSGGSGAAVAAGASVASLGTDTAGSIRIPSSACGIVGLKPTHGRVSKYGCYPLAWSLDHIGPMTKTVKDAAGLLEVIAGFDHQDPTCVNVPVDNYEKQLTGNIKDLVIGINEEYFFNNVDADVEKAVRASIQSLVDSGAKVEVVRIPSLQYAEWAELVTSLSEAAAIHHSDLQKRPQDFGDDIRLLFELGETPSAVDYLQAQQVRRQIKQEFTEIFNKVDVLISPTLPIVASTIGDDFAELNGQKVDL…	-3.0058594	-7.216614	-0.027162803	-1.583945	-0.8055539	1.5567822	-1.5567822	low
V370T	LHLKSVEELAPLLASKSLSPVELTKAILDFAEESQPKINSYMAFYREEALARAKEVEQEILQGHYKGMYHGIPMALKDNLYFKDKITTMSSKIHKDFVSDYDATVVEKLRDAGVIFTGKLSMHEYAWGITNNNPHYGPVRNPWDLDKIPGGSSGGSGAAVAAGASVASLGTDTAGSIRIPSSACGIVGLKPTHGRVSKYGCYPLAWSLDHIGPMTKTVKDAAGLLEVIAGFDHQDPTCVNVPVDNYEKQLTGNIKDLVIGINEEYFFNNVDADVEKAVRASIQSLVDSGAKVEVVRIPSLQYAEWAELVTSLSEAAAIHHSDLQKRPQDFGDDIRLLFELGELPSAVDYLQAQQVRRQIKQEFTEIFNKTDVLISPTLPIVASTIGDDFAELNGQKVDL…	-1.2106934	-5.4732666	0.61281306	-0.94233704	-0.16476199	1.55515	-1.55515	low
K369E	LHLKSVEELAPLLASKSLSPVELTKAILDFAEESQPKINSYMAFYREEALARAKEVEQEILQGHYKGMYHGIPMALKDNLYFKDKITTMSSKIHKDFVSDYDATVVEKLRDAGVIFTGKLSMHEYAWGITNNNPHYGPVRNPWDLDKIPGGSSGGSGAAVAAGASVASLGTDTAGSIRIPSSACGIVGLKPTHGRVSKYGCYPLAWSLDHIGPMTKTVKDAAGLLEVIAGFDHQDPTCVNVPVDNYEKQLTGNIKDLVIGINEEYFFNNVDADVEKAVRASIQSLVDSGAKVEVVRIPSLQYAEWAELVTSLSEAAAIHHSDLQKRPQDFGDDIRLLFELGELPSAVDYLQAQQVRRQIKQEFTEIFNEVDVLISPTLPIVASTIGDDFAELNGQKVDL…	-0.7952881	-5.069763	0.76090485	-0.79383475	-0.016464949	1.5547396	-1.5547396	low
L189C	LHLKSVEELAPLLASKSLSPVELTKAILDFAEESQPKINSYMAFYREEALARAKEVEQEILQGHYKGMYHGIPMALKDNLYFKDKITTMSSKIHKDFVSDYDATVVEKLRDAGVIFTGKLSMHEYAWGITNNNPHYGPVRNPWDLDKIPGGSSGGSGAAVAAGASVASLGTDTAGSIRIPSSACGIVGCKPTHGRVSKYGCYPLAWSLDHIGPMTKTVKDAAGLLEVIAGFDHQDPTCVNVPVDNYEKQLTGNIKDLVIGINEEYFFNNVDADVEKAVRASIQSLVDSGAKVEVVRIPSLQYAEWAELVTSLSEAAAIHHSDLQKRPQDFGDDIRLLFELGELPSAVDYLQAQQVRRQIKQEFTEIFNKVDVLISPTLPIVASTIGDDFAELNGQKVDL…	-2.2457886	-6.4727173	0.24380209	-1.3101671	-0.5331825	1.5539691	-1.5539691	low
Y449C	LHLKSVEELAPLLASKSLSPVELTKAILDFAEESQPKINSYMAFYREEALARAKEVEQEILQGHYKGMYHGIPMALKDNLYFKDKITTMSSKIHKDFVSDYDATVVEKLRDAGVIFTGKLSMHEYAWGITNNNPHYGPVRNPWDLDKIPGGSSGGSGAAVAAGASVASLGTDTAGSIRIPSSACGIVGLKPTHGRVSKYGCYPLAWSLDHIGPMTKTVKDAAGLLEVIAGFDHQDPTCVNVPVDNYEKQLTGNIKDLVIGINEEYFFNNVDADVEKAVRASIQSLVDSGAKVEVVRIPSLQYAEWAELVTSLSEAAAIHHSDLQKRPQDFGDDIRLLFELGELPSAVDYLQAQQVRRQIKQEFTEIFNKVDVLISPTLPIVASTIGDDFAELNGQKVDL…	-0.008911133	-4.3013306	1.0412478	-0.5110268	0.26511052	1.5522747	-1.5522747	low
L350C	LHLKSVEELAPLLASKSLSPVELTKAILDFAEESQPKINSYMAFYREEALARAKEVEQEILQGHYKGMYHGIPMALKDNLYFKDKITTMSSKIHKDFVSDYDATVVEKLRDAGVIFTGKLSMHEYAWGITNNNPHYGPVRNPWDLDKIPGGSSGGSGAAVAAGASVASLGTDTAGSIRIPSSACGIVGLKPTHGRVSKYGCYPLAWSLDHIGPMTKTVKDAAGLLEVIAGFDHQDPTCVNVPVDNYEKQLTGNIKDLVIGINEEYFFNNVDADVEKAVRASIQSLVDSGAKVEVVRIPSLQYAEWAELVTSLSEAAAIHHSDLQKRPQDFGDDIRLLFELGELPSAVDYCQAQQVRRQIKQEFTEIFNKVDVLISPTLPIVASTIGDDFAELNGQKVDL…	-1.6688232	-5.9069214	0.44948995	-1.101936	-0.32622302	1.5514259	-1.5514259	low
L399N	LHLKSVEELAPLLASKSLSPVELTKAILDFAEESQPKINSYMAFYREEALARAKEVEQEILQGHYKGMYHGIPMALKDNLYFKDKITTMSSKIHKDFVSDYDATVVEKLRDAGVIFTGKLSMHEYAWGITNNNPHYGPVRNPWDLDKIPGGSSGGSGAAVAAGASVASLGTDTAGSIRIPSSACGIVGLKPTHGRVSKYGCYPLAWSLDHIGPMTKTVKDAAGLLEVIAGFDHQDPTCVNVPVDNYEKQLTGNIKDLVIGINEEYFFNNVDADVEKAVRASIQSLVDSGAKVEVVRIPSLQYAEWAELVTSLSEAAAIHHSDLQKRPQDFGDDIRLLFELGELPSAVDYLQAQQVRRQIKQEFTEIFNKVDVLISPTLPIVASTIGDDFAELNGQKVDN…	2.515442	-1.8408813	1.9411786	0.39449784	1.1678382	1.5466807	-1.5466807	low
I60D	LHLKSVEELAPLLASKSLSPVELTKAILDFAEESQPKINSYMAFYREEALARAKEVEQEDLQGHYKGMYHGIPMALKDNLYFKDKITTMSSKIHKDFVSDYDATVVEKLRDAGVIFTGKLSMHEYAWGITNNNPHYGPVRNPWDLDKIPGGSSGGSGAAVAAGASVASLGTDTAGSIRIPSSACGIVGLKPTHGRVSKYGCYPLAWSLDHIGPMTKTVKDAAGLLEVIAGFDHQDPTCVNVPVDNYEKQLTGNIKDLVIGINEEYFFNNVDADVEKAVRASIQSLVDSGAKVEVVRIPSLQYAEWAELVTSLSEAAAIHHSDLQKRPQDFGDDIRLLFELGELPSAVDYLQAQQVRRQIKQEFTEIFNKVDVLISPTLPIVASTIGDDFAELNGQKVDL…	-1.8000488	-6.0185547	0.40270808	-1.1430206	-0.3701563	1.5457287	-1.5457287	low
G67C	LHLKSVEELAPLLASKSLSPVELTKAILDFAEESQPKINSYMAFYREEALARAKEVEQEILQGHYKCMYHGIPMALKDNLYFKDKITTMSSKIHKDFVSDYDATVVEKLRDAGVIFTGKLSMHEYAWGITNNNPHYGPVRNPWDLDKIPGGSSGGSGAAVAAGASVASLGTDTAGSIRIPSSACGIVGLKPTHGRVSKYGCYPLAWSLDHIGPMTKTVKDAAGLLEVIAGFDHQDPTCVNVPVDNYEKQLTGNIKDLVIGINEEYFFNNVDADVEKAVRASIQSLVDSGAKVEVVRIPSLQYAEWAELVTSLSEAAAIHHSDLQKRPQDFGDDIRLLFELGELPSAVDYLQAQQVRRQIKQEFTEIFNKVDVLISPTLPIVASTIGDDFAELNGQKVDL…	-2.1704102	-6.376587	0.27067447	-1.274788	-0.5020568	1.5454625	-1.5454625	low
K119E	LHLKSVEELAPLLASKSLSPVELTKAILDFAEESQPKINSYMAFYREEALARAKEVEQEILQGHYKGMYHGIPMALKDNLYFKDKITTMSSKIHKDFVSDYDATVVEKLRDAGVIFTGELSMHEYAWGITNNNPHYGPVRNPWDLDKIPGGSSGGSGAAVAAGASVASLGTDTAGSIRIPSSACGIVGLKPTHGRVSKYGCYPLAWSLDHIGPMTKTVKDAAGLLEVIAGFDHQDPTCVNVPVDNYEKQLTGNIKDLVIGINEEYFFNNVDADVEKAVRASIQSLVDSGAKVEVVRIPSLQYAEWAELVTSLSEAAAIHHSDLQKRPQDFGDDIRLLFELGELPSAVDYLQAQQVRRQIKQEFTEIFNKVDVLISPTLPIVASTIGDDFAELNGQKVDL…	2.6139526	-1.7368164	1.9762976	0.43279707	1.2045474	1.5435005	-1.5435005	low
A315K	LHLKSVEELAPLLASKSLSPVELTKAILDFAEESQPKINSYMAFYREEALARAKEVEQEILQGHYKGMYHGIPMALKDNLYFKDKITTMSSKIHKDFVSDYDATVVEKLRDAGVIFTGKLSMHEYAWGITNNNPHYGPVRNPWDLDKIPGGSSGGSGAAVAAGASVASLGTDTAGSIRIPSSACGIVGLKPTHGRVSKYGCYPLAWSLDHIGPMTKTVKDAAGLLEVIAGFDHQDPTCVNVPVDNYEKQLTGNIKDLVIGINEEYFFNNVDADVEKAVRASIQSLVDSGAKVEVVRIPSLQYAEWAELVTSLSEKAAIHHSDLQKRPQDFGDDIRLLFELGELPSAVDYLQAQQVRRQIKQEFTEIFNKVDVLISPTLPIVASTIGDDFAELNGQKVDL…	-1.196167	-5.427429	0.6179917	-0.9254674	-0.15373784	1.543459	-1.543459	low
T117Y	LHLKSVEELAPLLASKSLSPVELTKAILDFAEESQPKINSYMAFYREEALARAKEVEQEILQGHYKGMYHGIPMALKDNLYFKDKITTMSSKIHKDFVSDYDATVVEKLRDAGVIFYGKLSMHEYAWGITNNNPHYGPVRNPWDLDKIPGGSSGGSGAAVAAGASVASLGTDTAGSIRIPSSACGIVGLKPTHGRVSKYGCYPLAWSLDHIGPMTKTVKDAAGLLEVIAGFDHQDPTCVNVPVDNYEKQLTGNIKDLVIGINEEYFFNNVDADVEKAVRASIQSLVDSGAKVEVVRIPSLQYAEWAELVTSLSEAAAIHHSDLQKRPQDFGDDIRLLFELGELPSAVDYLQAQQVRRQIKQEFTEIFNKVDVLISPTLPIVASTIGDDFAELNGQKVDL…	2.4855347	-1.8600464	1.9305167	0.3874445	1.1589806	1.5430722	-1.5430722	low
E362T	LHLKSVEELAPLLASKSLSPVELTKAILDFAEESQPKINSYMAFYREEALARAKEVEQEILQGHYKGMYHGIPMALKDNLYFKDKITTMSSKIHKDFVSDYDATVVEKLRDAGVIFTGKLSMHEYAWGITNNNPHYGPVRNPWDLDKIPGGSSGGSGAAVAAGASVASLGTDTAGSIRIPSSACGIVGLKPTHGRVSKYGCYPLAWSLDHIGPMTKTVKDAAGLLEVIAGFDHQDPTCVNVPVDNYEKQLTGNIKDLVIGINEEYFFNNVDADVEKAVRASIQSLVDSGAKVEVVRIPSLQYAEWAELVTSLSEAAAIHHSDLQKRPQDFGDDIRLLFELGELPSAVDYLQAQQVRRQIKQTFTEIFNKVDVLISPTLPIVASTIGDDFAELNGQKVDL…	2.069458	-2.2608032	1.7821856	0.23995306	1.0110693	1.5422325	-1.5422325	low
L76T	LHLKSVEELAPLLASKSLSPVELTKAILDFAEESQPKINSYMAFYREEALARAKEVEQEILQGHYKGMYHGIPMATKDNLYFKDKITTMSSKIHKDFVSDYDATVVEKLRDAGVIFTGKLSMHEYAWGITNNNPHYGPVRNPWDLDKIPGGSSGGSGAAVAAGASVASLGTDTAGSIRIPSSACGIVGLKPTHGRVSKYGCYPLAWSLDHIGPMTKTVKDAAGLLEVIAGFDHQDPTCVNVPVDNYEKQLTGNIKDLVIGINEEYFFNNVDADVEKAVRASIQSLVDSGAKVEVVRIPSLQYAEWAELVTSLSEAAAIHHSDLQKRPQDFGDDIRLLFELGELPSAVDYLQAQQVRRQIKQEFTEIFNKVDVLISPTLPIVASTIGDDFAELNGQKVDL…	-2.2957764	-6.4870605	0.22598146	-1.3154459	-0.5447322	1.5414274	-1.5414274	low
G113M	LHLKSVEELAPLLASKSLSPVELTKAILDFAEESQPKINSYMAFYREEALARAKEVEQEILQGHYKGMYHGIPMALKDNLYFKDKITTMSSKIHKDFVSDYDATVVEKLRDAMVIFTGKLSMHEYAWGITNNNPHYGPVRNPWDLDKIPGGSSGGSGAAVAAGASVASLGTDTAGSIRIPSSACGIVGLKPTHGRVSKYGCYPLAWSLDHIGPMTKTVKDAAGLLEVIAGFDHQDPTCVNVPVDNYEKQLTGNIKDLVIGINEEYFFNNVDADVEKAVRASIQSLVDSGAKVEVVRIPSLQYAEWAELVTSLSEAAAIHHSDLQKRPQDFGDDIRLLFELGELPSAVDYLQAQQVRRQIKQEFTEIFNKVDVLISPTLPIVASTIGDDFAELNGQKVDL…	-6.5316772	-10.580566	-1.2841152	-2.821988	-2.0530517	1.5378729	-1.5378729	low
S176F	LHLKSVEELAPLLASKSLSPVELTKAILDFAEESQPKINSYMAFYREEALARAKEVEQEILQGHYKGMYHGIPMALKDNLYFKDKITTMSSKIHKDFVSDYDATVVEKLRDAGVIFTGKLSMHEYAWGITNNNPHYGPVRNPWDLDKIPGGSSGGSGAAVAAGASVASLGTDTAGFIRIPSSACGIVGLKPTHGRVSKYGCYPLAWSLDHIGPMTKTVKDAAGLLEVIAGFDHQDPTCVNVPVDNYEKQLTGNIKDLVIGINEEYFFNNVDADVEKAVRASIQSLVDSGAKVEVVRIPSLQYAEWAELVTSLSEAAAIHHSDLQKRPQDFGDDIRLLFELGELPSAVDYLQAQQVRRQIKQEFTEIFNKVDVLISPTLPIVASTIGDDFAELNGQKVDL…	-0.861084	-5.086853	0.73744863	-0.80012435	-0.031337857	1.537573	-1.537573	low
V381S	LHLKSVEELAPLLASKSLSPVELTKAILDFAEESQPKINSYMAFYREEALARAKEVEQEILQGHYKGMYHGIPMALKDNLYFKDKITTMSSKIHKDFVSDYDATVVEKLRDAGVIFTGKLSMHEYAWGITNNNPHYGPVRNPWDLDKIPGGSSGGSGAAVAAGASVASLGTDTAGSIRIPSSACGIVGLKPTHGRVSKYGCYPLAWSLDHIGPMTKTVKDAAGLLEVIAGFDHQDPTCVNVPVDNYEKQLTGNIKDLVIGINEEYFFNNVDADVEKAVRASIQSLVDSGAKVEVVRIPSLQYAEWAELVTSLSEAAAIHHSDLQKRPQDFGDDIRLLFELGELPSAVDYLQAQQVRRQIKQEFTEIFNKVDVLISPTLPISASTIGDDFAELNGQKVDL…	1.868103	-2.4412231	1.7104026	0.1735527	0.9419777	1.5368499	-1.5368499	low
I259L	LHLKSVEELAPLLASKSLSPVELTKAILDFAEESQPKINSYMAFYREEALARAKEVEQEILQGHYKGMYHGIPMALKDNLYFKDKITTMSSKIHKDFVSDYDATVVEKLRDAGVIFTGKLSMHEYAWGITNNNPHYGPVRNPWDLDKIPGGSSGGSGAAVAAGASVASLGTDTAGSIRIPSSACGIVGLKPTHGRVSKYGCYPLAWSLDHIGPMTKTVKDAAGLLEVIAGFDHQDPTCVNVPVDNYEKQLTGNIKDLVLGINEEYFFNNVDADVEKAVRASIQSLVDSGAKVEVVRIPSLQYAEWAELVTSLSEAAAIHHSDLQKRPQDFGDDIRLLFELGELPSAVDYLQAQQVRRQIKQEFTEIFNKVDVLISPTLPIVASTIGDDFAELNGQKVDL…	-0.039794922	-4.2839966	1.0302378	-0.5046473	0.26279524	1.5348852	-1.5348852	low
S284K	LHLKSVEELAPLLASKSLSPVELTKAILDFAEESQPKINSYMAFYREEALARAKEVEQEILQGHYKGMYHGIPMALKDNLYFKDKITTMSSKIHKDFVSDYDATVVEKLRDAGVIFTGKLSMHEYAWGITNNNPHYGPVRNPWDLDKIPGGSSGGSGAAVAAGASVASLGTDTAGSIRIPSSACGIVGLKPTHGRVSKYGCYPLAWSLDHIGPMTKTVKDAAGLLEVIAGFDHQDPTCVNVPVDNYEKQLTGNIKDLVIGINEEYFFNNVDADVEKAVRASIQKLVDSGAKVEVVRIPSLQYAEWAELVTSLSEAAAIHHSDLQKRPQDFGDDIRLLFELGELPSAVDYLQAQQVRRQIKQEFTEIFNKVDVLISPTLPIVASTIGDDFAELNGQKVDL…	4.7418823	0.34942627	2.7349036	1.2006016	1.9677526	1.534302	-1.534302	low
S299A	LHLKSVEELAPLLASKSLSPVELTKAILDFAEESQPKINSYMAFYREEALARAKEVEQEILQGHYKGMYHGIPMALKDNLYFKDKITTMSSKIHKDFVSDYDATVVEKLRDAGVIFTGKLSMHEYAWGITNNNPHYGPVRNPWDLDKIPGGSSGGSGAAVAAGASVASLGTDTAGSIRIPSSACGIVGLKPTHGRVSKYGCYPLAWSLDHIGPMTKTVKDAAGLLEVIAGFDHQDPTCVNVPVDNYEKQLTGNIKDLVIGINEEYFFNNVDADVEKAVRASIQSLVDSGAKVEVVRIPALQYAEWAELVTSLSEAAAIHHSDLQKRPQDFGDDIRLLFELGELPSAVDYLQAQQVRRQIKQEFTEIFNKVDVLISPTLPIVASTIGDDFAELNGQKVDL…	2.7443848	-1.5852661	2.0227966	0.48857248	1.2556846	1.5342242	-1.5342242	low
I254L	LHLKSVEELAPLLASKSLSPVELTKAILDFAEESQPKINSYMAFYREEALARAKEVEQEILQGHYKGMYHGIPMALKDNLYFKDKITTMSSKIHKDFVSDYDATVVEKLRDAGVIFTGKLSMHEYAWGITNNNPHYGPVRNPWDLDKIPGGSSGGSGAAVAAGASVASLGTDTAGSIRIPSSACGIVGLKPTHGRVSKYGCYPLAWSLDHIGPMTKTVKDAAGLLEVIAGFDHQDPTCVNVPVDNYEKQLTGNLKDLVIGINEEYFFNNVDADVEKAVRASIQSLVDSGAKVEVVRIPSLQYAEWAELVTSLSEAAAIHHSDLQKRPQDFGDDIRLLFELGELPSAVDYLQAQQVRRQIKQEFTEIFNKVDVLISPTLPIVASTIGDDFAELNGQKVDL…	0.97924805	-3.291626	1.3935261	-0.13942295	0.6270516	1.532949	-1.532949	low
E307Y	LHLKSVEELAPLLASKSLSPVELTKAILDFAEESQPKINSYMAFYREEALARAKEVEQEILQGHYKGMYHGIPMALKDNLYFKDKITTMSSKIHKDFVSDYDATVVEKLRDAGVIFTGKLSMHEYAWGITNNNPHYGPVRNPWDLDKIPGGSSGGSGAAVAAGASVASLGTDTAGSIRIPSSACGIVGLKPTHGRVSKYGCYPLAWSLDHIGPMTKTVKDAAGLLEVIAGFDHQDPTCVNVPVDNYEKQLTGNIKDLVIGINEEYFFNNVDADVEKAVRASIQSLVDSGAKVEVVRIPSLQYAEWAYLVTSLSEAAAIHHSDLQKRPQDFGDDIRLLFELGELPSAVDYLQAQQVRRQIKQEFTEIFNKVDVLISPTLPIVASTIGDDFAELNGQKVDL…	0.81378174	-3.451355	1.3345375	-0.19820838	0.5681646	1.5327458	-1.5327458	low
I86R	LHLKSVEELAPLLASKSLSPVELTKAILDFAEESQPKINSYMAFYREEALARAKEVEQEILQGHYKGMYHGIPMALKDNLYFKDKRTTMSSKIHKDFVSDYDATVVEKLRDAGVIFTGKLSMHEYAWGITNNNPHYGPVRNPWDLDKIPGGSSGGSGAAVAAGASVASLGTDTAGSIRIPSSACGIVGLKPTHGRVSKYGCYPLAWSLDHIGPMTKTVKDAAGLLEVIAGFDHQDPTCVNVPVDNYEKQLTGNIKDLVIGINEEYFFNNVDADVEKAVRASIQSLVDSGAKVEVVRIPSLQYAEWAELVTSLSEAAAIHHSDLQKRPQDFGDDIRLLFELGELPSAVDYLQAQQVRRQIKQEFTEIFNKVDVLISPTLPIVASTIGDDFAELNGQKVDL…	0.5255127	-3.7286377	1.2317697	-0.30025735	0.46575618	1.532027	-1.532027	low
I318H	LHLKSVEELAPLLASKSLSPVELTKAILDFAEESQPKINSYMAFYREEALARAKEVEQEILQGHYKGMYHGIPMALKDNLYFKDKITTMSSKIHKDFVSDYDATVVEKLRDAGVIFTGKLSMHEYAWGITNNNPHYGPVRNPWDLDKIPGGSSGGSGAAVAAGASVASLGTDTAGSIRIPSSACGIVGLKPTHGRVSKYGCYPLAWSLDHIGPMTKTVKDAAGLLEVIAGFDHQDPTCVNVPVDNYEKQLTGNIKDLVIGINEEYFFNNVDADVEKAVRASIQSLVDSGAKVEVVRIPSLQYAEWAELVTSLSEAAAHHHSDLQKRPQDFGDDIRLLFELGELPSAVDYLQAQQVRRQIKQEFTEIFNKVDVLISPTLPIVASTIGDDFAELNGQKVDL…	-0.0053100586	-4.2426147	1.0425316	-0.48941746	0.2765571	1.531949	-1.531949	low
L308Y	LHLKSVEELAPLLASKSLSPVELTKAILDFAEESQPKINSYMAFYREEALARAKEVEQEILQGHYKGMYHGIPMALKDNLYFKDKITTMSSKIHKDFVSDYDATVVEKLRDAGVIFTGKLSMHEYAWGITNNNPHYGPVRNPWDLDKIPGGSSGGSGAAVAAGASVASLGTDTAGSIRIPSSACGIVGLKPTHGRVSKYGCYPLAWSLDHIGPMTKTVKDAAGLLEVIAGFDHQDPTCVNVPVDNYEKQLTGNIKDLVIGINEEYFFNNVDADVEKAVRASIQSLVDSGAKVEVVRIPSLQYAEWAEYVTSLSEAAAIHHSDLQKRPQDFGDDIRLLFELGELPSAVDYLQAQQVRRQIKQEFTEIFNKVDVLISPTLPIVASTIGDDFAELNGQKVDL…	0.4300537	-3.8040771	1.1977386	-0.3280215	0.43485856	1.5257602	-1.5257602	low
K119T	LHLKSVEELAPLLASKSLSPVELTKAILDFAEESQPKINSYMAFYREEALARAKEVEQEILQGHYKGMYHGIPMALKDNLYFKDKITTMSSKIHKDFVSDYDATVVEKLRDAGVIFTGTLSMHEYAWGITNNNPHYGPVRNPWDLDKIPGGSSGGSGAAVAAGASVASLGTDTAGSIRIPSSACGIVGLKPTHGRVSKYGCYPLAWSLDHIGPMTKTVKDAAGLLEVIAGFDHQDPTCVNVPVDNYEKQLTGNIKDLVIGINEEYFFNNVDADVEKAVRASIQSLVDSGAKVEVVRIPSLQYAEWAELVTSLSEAAAIHHSDLQKRPQDFGDDIRLLFELGELPSAVDYLQAQQVRRQIKQEFTEIFNKVDVLISPTLPIVASTIGDDFAELNGQKVDL…	2.6309814	-1.6704712	1.9823684	0.45721427	1.2197913	1.5251541	-1.5251541	low
L50V	LHLKSVEELAPLLASKSLSPVELTKAILDFAEESQPKINSYMAFYREEAVARAKEVEQEILQGHYKGMYHGIPMALKDNLYFKDKITTMSSKIHKDFVSDYDATVVEKLRDAGVIFTGKLSMHEYAWGITNNNPHYGPVRNPWDLDKIPGGSSGGSGAAVAAGASVASLGTDTAGSIRIPSSACGIVGLKPTHGRVSKYGCYPLAWSLDHIGPMTKTVKDAAGLLEVIAGFDHQDPTCVNVPVDNYEKQLTGNIKDLVIGINEEYFFNNVDADVEKAVRASIQSLVDSGAKVEVVRIPSLQYAEWAELVTSLSEAAAIHHSDLQKRPQDFGDDIRLLFELGELPSAVDYLQAQQVRRQIKQEFTEIFNKVDVLISPTLPIVASTIGDDFAELNGQKVDL…	-0.59277344	-4.7909546	0.8331012	-0.6912242	0.0709385	1.5243254	-1.5243254	low
A315W	LHLKSVEELAPLLASKSLSPVELTKAILDFAEESQPKINSYMAFYREEALARAKEVEQEILQGHYKGMYHGIPMALKDNLYFKDKITTMSSKIHKDFVSDYDATVVEKLRDAGVIFTGKLSMHEYAWGITNNNPHYGPVRNPWDLDKIPGGSSGGSGAAVAAGASVASLGTDTAGSIRIPSSACGIVGLKPTHGRVSKYGCYPLAWSLDHIGPMTKTVKDAAGLLEVIAGFDHQDPTCVNVPVDNYEKQLTGNIKDLVIGINEEYFFNNVDADVEKAVRASIQSLVDSGAKVEVVRIPSLQYAEWAELVTSLSEWAAIHHSDLQKRPQDFGDDIRLLFELGELPSAVDYLQAQQVRRQIKQEFTEIFNKVDVLISPTLPIVASTIGDDFAELNGQKVDL…	-2.1628418	-6.3096313	0.27337256	-1.2501462	-0.4883868	1.5235187	-1.5235187	low
S99H	LHLKSVEELAPLLASKSLSPVELTKAILDFAEESQPKINSYMAFYREEALARAKEVEQEILQGHYKGMYHGIPMALKDNLYFKDKITTMSSKIHKDFVHDYDATVVEKLRDAGVIFTGKLSMHEYAWGITNNNPHYGPVRNPWDLDKIPGGSSGGSGAAVAAGASVASLGTDTAGSIRIPSSACGIVGLKPTHGRVSKYGCYPLAWSLDHIGPMTKTVKDAAGLLEVIAGFDHQDPTCVNVPVDNYEKQLTGNIKDLVIGINEEYFFNNVDADVEKAVRASIQSLVDSGAKVEVVRIPSLQYAEWAELVTSLSEAAAIHHSDLQKRPQDFGDDIRLLFELGELPSAVDYLQAQQVRRQIKQEFTEIFNKVDVLISPTLPIVASTIGDDFAELNGQKVDL…	-2.8637695	-6.9873047	0.023492161	-1.4995519	-0.73802984	1.5230441	-1.5230441	low
K198T	LHLKSVEELAPLLASKSLSPVELTKAILDFAEESQPKINSYMAFYREEALARAKEVEQEILQGHYKGMYHGIPMALKDNLYFKDKITTMSSKIHKDFVSDYDATVVEKLRDAGVIFTGKLSMHEYAWGITNNNPHYGPVRNPWDLDKIPGGSSGGSGAAVAAGASVASLGTDTAGSIRIPSSACGIVGLKPTHGRVSTYGCYPLAWSLDHIGPMTKTVKDAAGLLEVIAGFDHQDPTCVNVPVDNYEKQLTGNIKDLVIGINEEYFFNNVDADVEKAVRASIQSLVDSGAKVEVVRIPSLQYAEWAELVTSLSEAAAIHHSDLQKRPQDFGDDIRLLFELGELPSAVDYLQAQQVRRQIKQEFTEIFNKVDVLISPTLPIVASTIGDDFAELNGQKVDL…	-0.61938477	-4.8117065	0.8236143	-0.6988616	0.06237635	1.522476	-1.522476	low
F231N	LHLKSVEELAPLLASKSLSPVELTKAILDFAEESQPKINSYMAFYREEALARAKEVEQEILQGHYKGMYHGIPMALKDNLYFKDKITTMSSKIHKDFVSDYDATVVEKLRDAGVIFTGKLSMHEYAWGITNNNPHYGPVRNPWDLDKIPGGSSGGSGAAVAAGASVASLGTDTAGSIRIPSSACGIVGLKPTHGRVSKYGCYPLAWSLDHIGPMTKTVKDAAGLLEVIAGNDHQDPTCVNVPVDNYEKQLTGNIKDLVIGINEEYFFNNVDADVEKAVRASIQSLVDSGAKVEVVRIPSLQYAEWAELVTSLSEAAAIHHSDLQKRPQDFGDDIRLLFELGELPSAVDYLQAQQVRRQIKQEFTEIFNKVDVLISPTLPIVASTIGDDFAELNGQKVDL…	1.4515381	-2.7929077	1.5618974	0.044121444	0.8030094	1.517776	-1.517776	low
I259N	LHLKSVEELAPLLASKSLSPVELTKAILDFAEESQPKINSYMAFYREEALARAKEVEQEILQGHYKGMYHGIPMALKDNLYFKDKITTMSSKIHKDFVSDYDATVVEKLRDAGVIFTGKLSMHEYAWGITNNNPHYGPVRNPWDLDKIPGGSSGGSGAAVAAGASVASLGTDTAGSIRIPSSACGIVGLKPTHGRVSKYGCYPLAWSLDHIGPMTKTVKDAAGLLEVIAGFDHQDPTCVNVPVDNYEKQLTGNIKDLVNGINEEYFFNNVDADVEKAVRASIQSLVDSGAKVEVVRIPSLQYAEWAELVTSLSEAAAIHHSDLQKRPQDFGDDIRLLFELGELPSAVDYLQAQQVRRQIKQEFTEIFNKVDVLISPTLPIVASTIGDDFAELNGQKVDL…	-6.5267334	-10.520447	-1.2823528	-2.7998621	-2.0411074	1.5175093	-1.5175093	low
H135L	LHLKSVEELAPLLASKSLSPVELTKAILDFAEESQPKINSYMAFYREEALARAKEVEQEILQGHYKGMYHGIPMALKDNLYFKDKITTMSSKIHKDFVSDYDATVVEKLRDAGVIFTGKLSMHEYAWGITNNNPLYGPVRNPWDLDKIPGGSSGGSGAAVAAGASVASLGTDTAGSIRIPSSACGIVGLKPTHGRVSKYGCYPLAWSLDHIGPMTKTVKDAAGLLEVIAGFDHQDPTCVNVPVDNYEKQLTGNIKDLVIGINEEYFFNNVDADVEKAVRASIQSLVDSGAKVEVVRIPSLQYAEWAELVTSLSEAAAIHHSDLQKRPQDFGDDIRLLFELGELPSAVDYLQAQQVRRQIKQEFTEIFNKVDVLISPTLPIVASTIGDDFAELNGQKVDL…	2.9005737	-1.3884277	2.0784779	0.56101537	1.3197466	1.5174625	-1.5174625	low
A126L	LHLKSVEELAPLLASKSLSPVELTKAILDFAEESQPKINSYMAFYREEALARAKEVEQEILQGHYKGMYHGIPMALKDNLYFKDKITTMSSKIHKDFVSDYDATVVEKLRDAGVIFTGKLSMHEYLWGITNNNPHYGPVRNPWDLDKIPGGSSGGSGAAVAAGASVASLGTDTAGSIRIPSSACGIVGLKPTHGRVSKYGCYPLAWSLDHIGPMTKTVKDAAGLLEVIAGFDHQDPTCVNVPVDNYEKQLTGNIKDLVIGINEEYFFNNVDADVEKAVRASIQSLVDSGAKVEVVRIPSLQYAEWAELVTSLSEAAAIHHSDLQKRPQDFGDDIRLLFELGELPSAVDYLQAQQVRRQIKQEFTEIFNKVDVLISPTLPIVASTIGDDFAELNGQKVDL…	-5.1309814	-9.15564	-0.7847678	-2.297569	-1.5411685	1.5128012	-1.5128012	low
N79T	LHLKSVEELAPLLASKSLSPVELTKAILDFAEESQPKINSYMAFYREEALARAKEVEQEILQGHYKGMYHGIPMALKDTLYFKDKITTMSSKIHKDFVSDYDATVVEKLRDAGVIFTGKLSMHEYAWGITNNNPHYGPVRNPWDLDKIPGGSSGGSGAAVAAGASVASLGTDTAGSIRIPSSACGIVGLKPTHGRVSKYGCYPLAWSLDHIGPMTKTVKDAAGLLEVIAGFDHQDPTCVNVPVDNYEKQLTGNIKDLVIGINEEYFFNNVDADVEKAVRASIQSLVDSGAKVEVVRIPSLQYAEWAELVTSLSEAAAIHHSDLQKRPQDFGDDIRLLFELGELPSAVDYLQAQQVRRQIKQEFTEIFNKVDVLISPTLPIVASTIGDDFAELNGQKVDL…	-0.66137695	-4.825012	0.8086441	-0.70375854	0.05244279	1.5124027	-1.5124027	low
I334F	LHLKSVEELAPLLASKSLSPVELTKAILDFAEESQPKINSYMAFYREEALARAKEVEQEILQGHYKGMYHGIPMALKDNLYFKDKITTMSSKIHKDFVSDYDATVVEKLRDAGVIFTGKLSMHEYAWGITNNNPHYGPVRNPWDLDKIPGGSSGGSGAAVAAGASVASLGTDTAGSIRIPSSACGIVGLKPTHGRVSKYGCYPLAWSLDHIGPMTKTVKDAAGLLEVIAGFDHQDPTCVNVPVDNYEKQLTGNIKDLVIGINEEYFFNNVDADVEKAVRASIQSLVDSGAKVEVVRIPSLQYAEWAELVTSLSEAAAIHHSDLQKRPQDFGDDFRLLFELGELPSAVDYLQAQQVRRQIKQEFTEIFNKVDVLISPTLPIVASTIGDDFAELNGQKVDL…	-0.80944824	-4.9665527	0.75585675	-0.75584996	3.3974648e-06	1.5117067	-1.5117067	low
V98D	LHLKSVEELAPLLASKSLSPVELTKAILDFAEESQPKINSYMAFYREEALARAKEVEQEILQGHYKGMYHGIPMALKDNLYFKDKITTMSSKIHKDFDSDYDATVVEKLRDAGVIFTGKLSMHEYAWGITNNNPHYGPVRNPWDLDKIPGGSSGGSGAAVAAGASVASLGTDTAGSIRIPSSACGIVGLKPTHGRVSKYGCYPLAWSLDHIGPMTKTVKDAAGLLEVIAGFDHQDPTCVNVPVDNYEKQLTGNIKDLVIGINEEYFFNNVDADVEKAVRASIQSLVDSGAKVEVVRIPSLQYAEWAELVTSLSEAAAIHHSDLQKRPQDFGDDIRLLFELGELPSAVDYLQAQQVRRQIKQEFTEIFNKVDVLISPTLPIVASTIGDDFAELNGQKVDL…	0.18817139	-3.9992676	1.1115077	-0.39985788	0.3558249	1.5113655	-1.5113655	low
G113R	LHLKSVEELAPLLASKSLSPVELTKAILDFAEESQPKINSYMAFYREEALARAKEVEQEILQGHYKGMYHGIPMALKDNLYFKDKITTMSSKIHKDFVSDYDATVVEKLRDARVIFTGKLSMHEYAWGITNNNPHYGPVRNPWDLDKIPGGSSGGSGAAVAAGASVASLGTDTAGSIRIPSSACGIVGLKPTHGRVSKYGCYPLAWSLDHIGPMTKTVKDAAGLLEVIAGFDHQDPTCVNVPVDNYEKQLTGNIKDLVIGINEEYFFNNVDADVEKAVRASIQSLVDSGAKVEVVRIPSLQYAEWAELVTSLSEAAAIHHSDLQKRPQDFGDDIRLLFELGELPSAVDYLQAQQVRRQIKQEFTEIFNKVDVLISPTLPIVASTIGDDFAELNGQKVDL…	-4.348633	-8.393738	-0.5058609	-2.0171647	-1.2615128	1.5113038	-1.5113038	low
T171V	LHLKSVEELAPLLASKSLSPVELTKAILDFAEESQPKINSYMAFYREEALARAKEVEQEILQGHYKGMYHGIPMALKDNLYFKDKITTMSSKIHKDFVSDYDATVVEKLRDAGVIFTGKLSMHEYAWGITNNNPHYGPVRNPWDLDKIPGGSSGGSGAAVAAGASVASLGVDTAGSIRIPSSACGIVGLKPTHGRVSKYGCYPLAWSLDHIGPMTKTVKDAAGLLEVIAGFDHQDPTCVNVPVDNYEKQLTGNIKDLVIGINEEYFFNNVDADVEKAVRASIQSLVDSGAKVEVVRIPSLQYAEWAELVTSLSEAAAIHHSDLQKRPQDFGDDIRLLFELGELPSAVDYLQAQQVRRQIKQEFTEIFNKVDVLISPTLPIVASTIGDDFAELNGQKVDL…	-0.93133545	-5.0775757	0.712404	-0.79671	-0.042153	1.509114	-1.509114	low
I177N	LHLKSVEELAPLLASKSLSPVELTKAILDFAEESQPKINSYMAFYREEALARAKEVEQEILQGHYKGMYHGIPMALKDNLYFKDKITTMSSKIHKDFVSDYDATVVEKLRDAGVIFTGKLSMHEYAWGITNNNPHYGPVRNPWDLDKIPGGSSGGSGAAVAAGASVASLGTDTAGSNRIPSSACGIVGLKPTHGRVSKYGCYPLAWSLDHIGPMTKTVKDAAGLLEVIAGFDHQDPTCVNVPVDNYEKQLTGNIKDLVIGINEEYFFNNVDADVEKAVRASIQSLVDSGAKVEVVRIPSLQYAEWAELVTSLSEAAAIHHSDLQKRPQDFGDDIRLLFELGELPSAVDYLQAQQVRRQIKQEFTEIFNKVDVLISPTLPIVASTIGDDFAELNGQKVDL…	-0.78826904	-4.9384155	0.7634071	-0.7454946	0.0089562535	1.5089017	-1.5089017	low
E362Y	LHLKSVEELAPLLASKSLSPVELTKAILDFAEESQPKINSYMAFYREEALARAKEVEQEILQGHYKGMYHGIPMALKDNLYFKDKITTMSSKIHKDFVSDYDATVVEKLRDAGVIFTGKLSMHEYAWGITNNNPHYGPVRNPWDLDKIPGGSSGGSGAAVAAGASVASLGTDTAGSIRIPSSACGIVGLKPTHGRVSKYGCYPLAWSLDHIGPMTKTVKDAAGLLEVIAGFDHQDPTCVNVPVDNYEKQLTGNIKDLVIGINEEYFFNNVDADVEKAVRASIQSLVDSGAKVEVVRIPSLQYAEWAELVTSLSEAAAIHHSDLQKRPQDFGDDIRLLFELGELPSAVDYLQAQQVRRQIKQYFTEIFNKVDVLISPTLPIVASTIGDDFAELNGQKVDL…	0.8642578	-3.3296509	1.3525321	-0.15341733	0.5995574	1.5059495	-1.5059495	low
G436V	LHLKSVEELAPLLASKSLSPVELTKAILDFAEESQPKINSYMAFYREEALARAKEVEQEILQGHYKGMYHGIPMALKDNLYFKDKITTMSSKIHKDFVSDYDATVVEKLRDAGVIFTGKLSMHEYAWGITNNNPHYGPVRNPWDLDKIPGGSSGGSGAAVAAGASVASLGTDTAGSIRIPSSACGIVGLKPTHGRVSKYGCYPLAWSLDHIGPMTKTVKDAAGLLEVIAGFDHQDPTCVNVPVDNYEKQLTGNIKDLVIGINEEYFFNNVDADVEKAVRASIQSLVDSGAKVEVVRIPSLQYAEWAELVTSLSEAAAIHHSDLQKRPQDFGDDIRLLFELGELPSAVDYLQAQQVRRQIKQEFTEIFNKVDVLISPTLPIVASTIGDDFAELNGQKVDL…	-6.8676147	-10.818726	-1.4038768	-2.9096384	-2.1567576	1.5057616	-1.5057616	low
A205G	LHLKSVEELAPLLASKSLSPVELTKAILDFAEESQPKINSYMAFYREEALARAKEVEQEILQGHYKGMYHGIPMALKDNLYFKDKITTMSSKIHKDFVSDYDATVVEKLRDAGVIFTGKLSMHEYAWGITNNNPHYGPVRNPWDLDKIPGGSSGGSGAAVAAGASVASLGTDTAGSIRIPSSACGIVGLKPTHGRVSKYGCYPLGWSLDHIGPMTKTVKDAAGLLEVIAGFDHQDPTCVNVPVDNYEKQLTGNIKDLVIGINEEYFFNNVDADVEKAVRASIQSLVDSGAKVEVVRIPSLQYAEWAELVTSLSEAAAIHHSDLQKRPQDFGDDIRLLFELGELPSAVDYLQAQQVRRQIKQEFTEIFNKVDVLISPTLPIVASTIGDDFAELNGQKVDL…	-1.9725342	-6.0706177	0.34121716	-1.1621815	-0.41048217	1.5033987	-1.5033987	low
E48W	LHLKSVEELAPLLASKSLSPVELTKAILDFAEESQPKINSYMAFYREWALARAKEVEQEILQGHYKGMYHGIPMALKDNLYFKDKITTMSSKIHKDFVSDYDATVVEKLRDAGVIFTGKLSMHEYAWGITNNNPHYGPVRNPWDLDKIPGGSSGGSGAAVAAGASVASLGTDTAGSIRIPSSACGIVGLKPTHGRVSKYGCYPLAWSLDHIGPMTKTVKDAAGLLEVIAGFDHQDPTCVNVPVDNYEKQLTGNIKDLVIGINEEYFFNNVDADVEKAVRASIQSLVDSGAKVEVVRIPSLQYAEWAELVTSLSEAAAIHHSDLQKRPQDFGDDIRLLFELGELPSAVDYLQAQQVRRQIKQEFTEIFNKVDVLISPTLPIVASTIGDDFAELNGQKVDL…	-4.679077	-8.688049	-0.62366414	-2.1254807	-1.3745724	1.5018165	-1.5018165	low
T117L	LHLKSVEELAPLLASKSLSPVELTKAILDFAEESQPKINSYMAFYREEALARAKEVEQEILQGHYKGMYHGIPMALKDNLYFKDKITTMSSKIHKDFVSDYDATVVEKLRDAGVIFLGKLSMHEYAWGITNNNPHYGPVRNPWDLDKIPGGSSGGSGAAVAAGASVASLGTDTAGSIRIPSSACGIVGLKPTHGRVSKYGCYPLAWSLDHIGPMTKTVKDAAGLLEVIAGFDHQDPTCVNVPVDNYEKQLTGNIKDLVIGINEEYFFNNVDADVEKAVRASIQSLVDSGAKVEVVRIPSLQYAEWAELVTSLSEAAAIHHSDLQKRPQDFGDDIRLLFELGELPSAVDYLQAQQVRRQIKQEFTEIFNKVDVLISPTLPIVASTIGDDFAELNGQKVDL…	-1.487854	-5.5950317	0.5140054	-0.9871505	-0.23657253	1.5011559	-1.5011559	low
T117F	LHLKSVEELAPLLASKSLSPVELTKAILDFAEESQPKINSYMAFYREEALARAKEVEQEILQGHYKGMYHGIPMALKDNLYFKDKITTMSSKIHKDFVSDYDATVVEKLRDAGVIFFGKLSMHEYAWGITNNNPHYGPVRNPWDLDKIPGGSSGGSGAAVAAGASVASLGTDTAGSIRIPSSACGIVGLKPTHGRVSKYGCYPLAWSLDHIGPMTKTVKDAAGLLEVIAGFDHQDPTCVNVPVDNYEKQLTGNIKDLVIGINEEYFFNNVDADVEKAVRASIQSLVDSGAKVEVVRIPSLQYAEWAELVTSLSEAAAIHHSDLQKRPQDFGDDIRLLFELGELPSAVDYLQAQQVRRQIKQEFTEIFNKVDVLISPTLPIVASTIGDDFAELNGQKVDL…	1.5568848	-2.6451416	1.5994534	0.09850414	0.8489788	1.5009493	-1.5009493	low
D220Y	LHLKSVEELAPLLASKSLSPVELTKAILDFAEESQPKINSYMAFYREEALARAKEVEQEILQGHYKGMYHGIPMALKDNLYFKDKITTMSSKIHKDFVSDYDATVVEKLRDAGVIFTGKLSMHEYAWGITNNNPHYGPVRNPWDLDKIPGGSSGGSGAAVAAGASVASLGTDTAGSIRIPSSACGIVGLKPTHGRVSKYGCYPLAWSLDHIGPMTKTVKYAAGLLEVIAGFDHQDPTCVNVPVDNYEKQLTGNIKDLVIGINEEYFFNNVDADVEKAVRASIQSLVDSGAKVEVVRIPSLQYAEWAELVTSLSEAAAIHHSDLQKRPQDFGDDIRLLFELGELPSAVDYLQAQQVRRQIKQEFTEIFNKVDVLISPTLPIVASTIGDDFAELNGQKVDL…	-1.4562988	-5.551941	0.5252548	-0.9712917	-0.22301847	1.4965465	-1.4965465	low
V447D	LHLKSVEELAPLLASKSLSPVELTKAILDFAEESQPKINSYMAFYREEALARAKEVEQEILQGHYKGMYHGIPMALKDNLYFKDKITTMSSKIHKDFVSDYDATVVEKLRDAGVIFTGKLSMHEYAWGITNNNPHYGPVRNPWDLDKIPGGSSGGSGAAVAAGASVASLGTDTAGSIRIPSSACGIVGLKPTHGRVSKYGCYPLAWSLDHIGPMTKTVKDAAGLLEVIAGFDHQDPTCVNVPVDNYEKQLTGNIKDLVIGINEEYFFNNVDADVEKAVRASIQSLVDSGAKVEVVRIPSLQYAEWAELVTSLSEAAAIHHSDLQKRPQDFGDDIRLLFELGELPSAVDYLQAQQVRRQIKQEFTEIFNKVDVLISPTLPIVASTIGDDFAELNGQKVDL…	-6.1481934	-10.089539	-1.1474034	-2.641274	-1.8943386	1.4938706	-1.4938706	low
V372K	LHLKSVEELAPLLASKSLSPVELTKAILDFAEESQPKINSYMAFYREEALARAKEVEQEILQGHYKGMYHGIPMALKDNLYFKDKITTMSSKIHKDFVSDYDATVVEKLRDAGVIFTGKLSMHEYAWGITNNNPHYGPVRNPWDLDKIPGGSSGGSGAAVAAGASVASLGTDTAGSIRIPSSACGIVGLKPTHGRVSKYGCYPLAWSLDHIGPMTKTVKDAAGLLEVIAGFDHQDPTCVNVPVDNYEKQLTGNIKDLVIGINEEYFFNNVDADVEKAVRASIQSLVDSGAKVEVVRIPSLQYAEWAELVTSLSEAAAIHHSDLQKRPQDFGDDIRLLFELGELPSAVDYLQAQQVRRQIKQEFTEIFNKVDKLISPTLPIVASTIGDDFAELNGQKVDL…	-3.4197998	-7.446289	-0.17473237	-1.668473	-0.92160267	1.4937407	-1.4937407	low
G194E	LHLKSVEELAPLLASKSLSPVELTKAILDFAEESQPKINSYMAFYREEALARAKEVEQEILQGHYKGMYHGIPMALKDNLYFKDKITTMSSKIHKDFVSDYDATVVEKLRDAGVIFTGKLSMHEYAWGITNNNPHYGPVRNPWDLDKIPGGSSGGSGAAVAAGASVASLGTDTAGSIRIPSSACGIVGLKPTHERVSKYGCYPLAWSLDHIGPMTKTVKDAAGLLEVIAGFDHQDPTCVNVPVDNYEKQLTGNIKDLVIGINEEYFFNNVDADVEKAVRASIQSLVDSGAKVEVVRIPSLQYAEWAELVTSLSEAAAIHHSDLQKRPQDFGDDIRLLFELGELPSAVDYLQAQQVRRQIKQEFTEIFNKVDVLISPTLPIVASTIGDDFAELNGQKVDL…	-3.338379	-7.365906	-0.14570586	-1.6388893	-0.89229757	1.4931835	-1.4931835	low
E307G	LHLKSVEELAPLLASKSLSPVELTKAILDFAEESQPKINSYMAFYREEALARAKEVEQEILQGHYKGMYHGIPMALKDNLYFKDKITTMSSKIHKDFVSDYDATVVEKLRDAGVIFTGKLSMHEYAWGITNNNPHYGPVRNPWDLDKIPGGSSGGSGAAVAAGASVASLGTDTAGSIRIPSSACGIVGLKPTHGRVSKYGCYPLAWSLDHIGPMTKTVKDAAGLLEVIAGFDHQDPTCVNVPVDNYEKQLTGNIKDLVIGINEEYFFNNVDADVEKAVRASIQSLVDSGAKVEVVRIPSLQYAEWAGLVTSLSEAAAIHHSDLQKRPQDFGDDIRLLFELGELPSAVDYLQAQQVRRQIKQEFTEIFNKVDVLISPTLPIVASTIGDDFAELNGQKVDL…	1.246582	-2.9239502	1.4888307	-0.004106412	0.74236214	1.4929371	-1.4929371	low
Y125G	LHLKSVEELAPLLASKSLSPVELTKAILDFAEESQPKINSYMAFYREEALARAKEVEQEILQGHYKGMYHGIPMALKDNLYFKDKITTMSSKIHKDFVSDYDATVVEKLRDAGVIFTGKLSMHEGAWGITNNNPHYGPVRNPWDLDKIPGGSSGGSGAAVAAGASVASLGTDTAGSIRIPSSACGIVGLKPTHGRVSKYGCYPLAWSLDHIGPMTKTVKDAAGLLEVIAGFDHQDPTCVNVPVDNYEKQLTGNIKDLVIGINEEYFFNNVDADVEKAVRASIQSLVDSGAKVEVVRIPSLQYAEWAELVTSLSEAAAIHHSDLQKRPQDFGDDIRLLFELGELPSAVDYLQAQQVRRQIKQEFTEIFNKVDVLISPTLPIVASTIGDDFAELNGQKVDL…	-1.2073364	-5.2993774	0.6140098	-0.8783402	-0.1321652	1.49235	-1.49235	low
E307A	LHLKSVEELAPLLASKSLSPVELTKAILDFAEESQPKINSYMAFYREEALARAKEVEQEILQGHYKGMYHGIPMALKDNLYFKDKITTMSSKIHKDFVSDYDATVVEKLRDAGVIFTGKLSMHEYAWGITNNNPHYGPVRNPWDLDKIPGGSSGGSGAAVAAGASVASLGTDTAGSIRIPSSACGIVGLKPTHGRVSKYGCYPLAWSLDHIGPMTKTVKDAAGLLEVIAGFDHQDPTCVNVPVDNYEKQLTGNIKDLVIGINEEYFFNNVDADVEKAVRASIQSLVDSGAKVEVVRIPSLQYAEWAALVTSLSEAAAIHHSDLQKRPQDFGDDIRLLFELGELPSAVDYLQAQQVRRQIKQEFTEIFNKVDVLISPTLPIVASTIGDDFAELNGQKVDL…	1.4176636	-2.7554932	1.5498211	0.057891205	0.8038562	1.4919299	-1.4919299	low
G170W	LHLKSVEELAPLLASKSLSPVELTKAILDFAEESQPKINSYMAFYREEALARAKEVEQEILQGHYKGMYHGIPMALKDNLYFKDKITTMSSKIHKDFVSDYDATVVEKLRDAGVIFTGKLSMHEYAWGITNNNPHYGPVRNPWDLDKIPGGSSGGSGAAVAAGASVASLWTDTAGSIRIPSSACGIVGLKPTHGRVSKYGCYPLAWSLDHIGPMTKTVKDAAGLLEVIAGFDHQDPTCVNVPVDNYEKQLTGNIKDLVIGINEEYFFNNVDADVEKAVRASIQSLVDSGAKVEVVRIPSLQYAEWAELVTSLSEAAAIHHSDLQKRPQDFGDDIRLLFELGELPSAVDYLQAQQVRRQIKQEFTEIFNKVDVLISPTLPIVASTIGDDFAELNGQKVDL…	-2.9155884	-6.951355	0.0050187656	-1.4863213	-0.7406513	1.49134	-1.49134	low
K190E	LHLKSVEELAPLLASKSLSPVELTKAILDFAEESQPKINSYMAFYREEALARAKEVEQEILQGHYKGMYHGIPMALKDNLYFKDKITTMSSKIHKDFVSDYDATVVEKLRDAGVIFTGKLSMHEYAWGITNNNPHYGPVRNPWDLDKIPGGSSGGSGAAVAAGASVASLGTDTAGSIRIPSSACGIVGLEPTHGRVSKYGCYPLAWSLDHIGPMTKTVKDAAGLLEVIAGFDHQDPTCVNVPVDNYEKQLTGNIKDLVIGINEEYFFNNVDADVEKAVRASIQSLVDSGAKVEVVRIPSLQYAEWAELVTSLSEAAAIHHSDLQKRPQDFGDDIRLLFELGELPSAVDYLQAQQVRRQIKQEFTEIFNKVDVLISPTLPIVASTIGDDFAELNGQKVDL…	-3.057251	-7.0845337	-0.045483883	-1.5353353	-0.79040956	1.4898515	-1.4898515	low
M122Y	LHLKSVEELAPLLASKSLSPVELTKAILDFAEESQPKINSYMAFYREEALARAKEVEQEILQGHYKGMYHGIPMALKDNLYFKDKITTMSSKIHKDFVSDYDATVVEKLRDAGVIFTGKLSYHEYAWGITNNNPHYGPVRNPWDLDKIPGGSSGGSGAAVAAGASVASLGTDTAGSIRIPSSACGIVGLKPTHGRVSKYGCYPLAWSLDHIGPMTKTVKDAAGLLEVIAGFDHQDPTCVNVPVDNYEKQLTGNIKDLVIGINEEYFFNNVDADVEKAVRASIQSLVDSGAKVEVVRIPSLQYAEWAELVTSLSEAAAIHHSDLQKRPQDFGDDIRLLFELGELPSAVDYLQAQQVRRQIKQEFTEIFNKVDVLISPTLPIVASTIGDDFAELNGQKVDL…	1.0085449	-3.1430054	1.4039705	-0.084725775	0.6596224	1.4886962	-1.4886962	low
E48N	LHLKSVEELAPLLASKSLSPVELTKAILDFAEESQPKINSYMAFYRENALARAKEVEQEILQGHYKGMYHGIPMALKDNLYFKDKITTMSSKIHKDFVSDYDATVVEKLRDAGVIFTGKLSMHEYAWGITNNNPHYGPVRNPWDLDKIPGGSSGGSGAAVAAGASVASLGTDTAGSIRIPSSACGIVGLKPTHGRVSKYGCYPLAWSLDHIGPMTKTVKDAAGLLEVIAGFDHQDPTCVNVPVDNYEKQLTGNIKDLVIGINEEYFFNNVDADVEKAVRASIQSLVDSGAKVEVVRIPSLQYAEWAELVTSLSEAAAIHHSDLQKRPQDFGDDIRLLFELGELPSAVDYLQAQQVRRQIKQEFTEIFNKVDVLISPTLPIVASTIGDDFAELNGQKVDL…	-3.9864502	-7.980652	-0.37674296	-1.8651357	-1.1209393	1.4883927	-1.4883927	low
T192W	LHLKSVEELAPLLASKSLSPVELTKAILDFAEESQPKINSYMAFYREEALARAKEVEQEILQGHYKGMYHGIPMALKDNLYFKDKITTMSSKIHKDFVSDYDATVVEKLRDAGVIFTGKLSMHEYAWGITNNNPHYGPVRNPWDLDKIPGGSSGGSGAAVAAGASVASLGTDTAGSIRIPSSACGIVGLKPWHGRVSKYGCYPLAWSLDHIGPMTKTVKDAAGLLEVIAGFDHQDPTCVNVPVDNYEKQLTGNIKDLVIGINEEYFFNNVDADVEKAVRASIQSLVDSGAKVEVVRIPSLQYAEWAELVTSLSEAAAIHHSDLQKRPQDFGDDIRLLFELGELPSAVDYLQAQQVRRQIKQEFTEIFNKVDVLISPTLPIVASTIGDDFAELNGQKVDL…	1.0169678	-3.126648	1.4069732	-0.07870572	0.6641338	1.4856789	-1.4856789	low
V347K	LHLKSVEELAPLLASKSLSPVELTKAILDFAEESQPKINSYMAFYREEALARAKEVEQEILQGHYKGMYHGIPMALKDNLYFKDKITTMSSKIHKDFVSDYDATVVEKLRDAGVIFTGKLSMHEYAWGITNNNPHYGPVRNPWDLDKIPGGSSGGSGAAVAAGASVASLGTDTAGSIRIPSSACGIVGLKPTHGRVSKYGCYPLAWSLDHIGPMTKTVKDAAGLLEVIAGFDHQDPTCVNVPVDNYEKQLTGNIKDLVIGINEEYFFNNVDADVEKAVRASIQSLVDSGAKVEVVRIPSLQYAEWAELVTSLSEAAAIHHSDLQKRPQDFGDDIRLLFELGELPSAKDYLQAQQVRRQIKQEFTEIFNKVDVLISPTLPIVASTIGDDFAELNGQKVDL…	-0.73516846	-4.8222656	0.7823374	-0.7027477	0.039794862	1.4850851	-1.4850851	low
G170D	LHLKSVEELAPLLASKSLSPVELTKAILDFAEESQPKINSYMAFYREEALARAKEVEQEILQGHYKGMYHGIPMALKDNLYFKDKITTMSSKIHKDFVSDYDATVVEKLRDAGVIFTGKLSMHEYAWGITNNNPHYGPVRNPWDLDKIPGGSSGGSGAAVAAGASVASLDTDTAGSIRIPSSACGIVGLKPTHGRVSKYGCYPLAWSLDHIGPMTKTVKDAAGLLEVIAGFDHQDPTCVNVPVDNYEKQLTGNIKDLVIGINEEYFFNNVDADVEKAVRASIQSLVDSGAKVEVVRIPSLQYAEWAELVTSLSEAAAIHHSDLQKRPQDFGDDIRLLFELGELPSAVDYLQAQQVRRQIKQEFTEIFNKVDVLISPTLPIVASTIGDDFAELNGQKVDL…	-1.6584473	-5.715271	0.453189	-1.0314025	-0.28910673	1.4845915	-1.4845915	low
K190D	LHLKSVEELAPLLASKSLSPVELTKAILDFAEESQPKINSYMAFYREEALARAKEVEQEILQGHYKGMYHGIPMALKDNLYFKDKITTMSSKIHKDFVSDYDATVVEKLRDAGVIFTGKLSMHEYAWGITNNNPHYGPVRNPWDLDKIPGGSSGGSGAAVAAGASVASLGTDTAGSIRIPSSACGIVGLDPTHGRVSKYGCYPLAWSLDHIGPMTKTVKDAAGLLEVIAGFDHQDPTCVNVPVDNYEKQLTGNIKDLVIGINEEYFFNNVDADVEKAVRASIQSLVDSGAKVEVVRIPSLQYAEWAELVTSLSEAAAIHHSDLQKRPQDFGDDIRLLFELGELPSAVDYLQAQQVRRQIKQEFTEIFNKVDVLISPTLPIVASTIGDDFAELNGQKVDL…	-3.277893	-7.2799683	-0.124142684	-1.6072615	-0.8657021	1.4831189	-1.4831189	low
A438T	LHLKSVEELAPLLASKSLSPVELTKAILDFAEESQPKINSYMAFYREEALARAKEVEQEILQGHYKGMYHGIPMALKDNLYFKDKITTMSSKIHKDFVSDYDATVVEKLRDAGVIFTGKLSMHEYAWGITNNNPHYGPVRNPWDLDKIPGGSSGGSGAAVAAGASVASLGTDTAGSIRIPSSACGIVGLKPTHGRVSKYGCYPLAWSLDHIGPMTKTVKDAAGLLEVIAGFDHQDPTCVNVPVDNYEKQLTGNIKDLVIGINEEYFFNNVDADVEKAVRASIQSLVDSGAKVEVVRIPSLQYAEWAELVTSLSEAAAIHHSDLQKRPQDFGDDIRLLFELGELPSAVDYLQAQQVRRQIKQEFTEIFNKVDVLISPTLPIVASTIGDDFAELNGQKVDL…	-1.7374268	-5.7853394	0.42503282	-1.0571898	-0.31607848	1.4822227	-1.4822227	low
V370S	LHLKSVEELAPLLASKSLSPVELTKAILDFAEESQPKINSYMAFYREEALARAKEVEQEILQGHYKGMYHGIPMALKDNLYFKDKITTMSSKIHKDFVSDYDATVVEKLRDAGVIFTGKLSMHEYAWGITNNNPHYGPVRNPWDLDKIPGGSSGGSGAAVAAGASVASLGTDTAGSIRIPSSACGIVGLKPTHGRVSKYGCYPLAWSLDHIGPMTKTVKDAAGLLEVIAGFDHQDPTCVNVPVDNYEKQLTGNIKDLVIGINEEYFFNNVDADVEKAVRASIQSLVDSGAKVEVVRIPSLQYAEWAELVTSLSEAAAIHHSDLQKRPQDFGDDIRLLFELGELPSAVDYLQAQQVRRQIKQEFTEIFNKSDVLISPTLPIVASTIGDDFAELNGQKVDL…	-4.2147827	-8.178101	-0.4581434	-1.9378031	-1.1979733	1.4796598	-1.4796598	low
V258R	LHLKSVEELAPLLASKSLSPVELTKAILDFAEESQPKINSYMAFYREEALARAKEVEQEILQGHYKGMYHGIPMALKDNLYFKDKITTMSSKIHKDFVSDYDATVVEKLRDAGVIFTGKLSMHEYAWGITNNNPHYGPVRNPWDLDKIPGGSSGGSGAAVAAGASVASLGTDTAGSIRIPSSACGIVGLKPTHGRVSKYGCYPLAWSLDHIGPMTKTVKDAAGLLEVIAGFDHQDPTCVNVPVDNYEKQLTGNIKDLRIGINEEYFFNNVDADVEKAVRASIQSLVDSGAKVEVVRIPSLQYAEWAELVTSLSEAAAIHHSDLQKRPQDFGDDIRLLFELGELPSAVDYLQAQQVRRQIKQEFTEIFNKVDVLISPTLPIVASTIGDDFAELNGQKVDL…	0.038879395	-4.0563354	1.0582851	-0.42086068	0.31871223	1.4791458	-1.4791458	low
L350T	LHLKSVEELAPLLASKSLSPVELTKAILDFAEESQPKINSYMAFYREEALARAKEVEQEILQGHYKGMYHGIPMALKDNLYFKDKITTMSSKIHKDFVSDYDATVVEKLRDAGVIFTGKLSMHEYAWGITNNNPHYGPVRNPWDLDKIPGGSSGGSGAAVAAGASVASLGTDTAGSIRIPSSACGIVGLKPTHGRVSKYGCYPLAWSLDHIGPMTKTVKDAAGLLEVIAGFDHQDPTCVNVPVDNYEKQLTGNIKDLVIGINEEYFFNNVDADVEKAVRASIQSLVDSGAKVEVVRIPSLQYAEWAELVTSLSEAAAIHHSDLQKRPQDFGDDIRLLFELGELPSAVDYTQAQQVRRQIKQEFTEIFNKVDVLISPTLPIVASTIGDDFAELNGQKVDL…	-0.77386475	-4.8339233	0.76854223	-0.7070381	0.030752063	1.4755803	-1.4755803	low
S90E	LHLKSVEELAPLLASKSLSPVELTKAILDFAEESQPKINSYMAFYREEALARAKEVEQEILQGHYKGMYHGIPMALKDNLYFKDKITTMESKIHKDFVSDYDATVVEKLRDAGVIFTGKLSMHEYAWGITNNNPHYGPVRNPWDLDKIPGGSSGGSGAAVAAGASVASLGTDTAGSIRIPSSACGIVGLKPTHGRVSKYGCYPLAWSLDHIGPMTKTVKDAAGLLEVIAGFDHQDPTCVNVPVDNYEKQLTGNIKDLVIGINEEYFFNNVDADVEKAVRASIQSLVDSGAKVEVVRIPSLQYAEWAELVTSLSEAAAIHHSDLQKRPQDFGDDIRLLFELGELPSAVDYLQAQQVRRQIKQEFTEIFNKVDVLISPTLPIVASTIGDDFAELNGQKVDL…	-1.043335	-5.093933	0.67247623	-0.8027301	-0.065126926	1.4752064	-1.4752064	low
L399G	LHLKSVEELAPLLASKSLSPVELTKAILDFAEESQPKINSYMAFYREEALARAKEVEQEILQGHYKGMYHGIPMALKDNLYFKDKITTMSSKIHKDFVSDYDATVVEKLRDAGVIFTGKLSMHEYAWGITNNNPHYGPVRNPWDLDKIPGGSSGGSGAAVAAGASVASLGTDTAGSIRIPSSACGIVGLKPTHGRVSKYGCYPLAWSLDHIGPMTKTVKDAAGLLEVIAGFDHQDPTCVNVPVDNYEKQLTGNIKDLVIGINEEYFFNNVDADVEKAVRASIQSLVDSGAKVEVVRIPSLQYAEWAELVTSLSEAAAIHHSDLQKRPQDFGDDIRLLFELGELPSAVDYLQAQQVRRQIKQEFTEIFNKVDVLISPTLPIVASTIGDDFAELNGQKVDG…	3.2175293	-0.963562	2.1914725	0.7173796	1.454426	1.474093	-1.474093	low
K190N	LHLKSVEELAPLLASKSLSPVELTKAILDFAEESQPKINSYMAFYREEALARAKEVEQEILQGHYKGMYHGIPMALKDNLYFKDKITTMSSKIHKDFVSDYDATVVEKLRDAGVIFTGKLSMHEYAWGITNNNPHYGPVRNPWDLDKIPGGSSGGSGAAVAAGASVASLGTDTAGSIRIPSSACGIVGLNPTHGRVSKYGCYPLAWSLDHIGPMTKTVKDAAGLLEVIAGFDHQDPTCVNVPVDNYEKQLTGNIKDLVIGINEEYFFNNVDADVEKAVRASIQSLVDSGAKVEVVRIPSLQYAEWAELVTSLSEAAAIHHSDLQKRPQDFGDDIRLLFELGELPSAVDYLQAQQVRRQIKQEFTEIFNKVDVLISPTLPIVASTIGDDFAELNGQKVDL…	-2.1785889	-6.184265	0.26775876	-1.2040074	-0.46812433	1.4717661	-1.4717661	low
L308F	LHLKSVEELAPLLASKSLSPVELTKAILDFAEESQPKINSYMAFYREEALARAKEVEQEILQGHYKGMYHGIPMALKDNLYFKDKITTMSSKIHKDFVSDYDATVVEKLRDAGVIFTGKLSMHEYAWGITNNNPHYGPVRNPWDLDKIPGGSSGGSGAAVAAGASVASLGTDTAGSIRIPSSACGIVGLKPTHGRVSKYGCYPLAWSLDHIGPMTKTVKDAAGLLEVIAGFDHQDPTCVNVPVDNYEKQLTGNIKDLVIGINEEYFFNNVDADVEKAVRASIQSLVDSGAKVEVVRIPSLQYAEWAEFVTSLSEAAAIHHSDLQKRPQDFGDDIRLLFELGELPSAVDYLQAQQVRRQIKQEFTEIFNKVDVLISPTLPIVASTIGDDFAELNGQKVDL…	0.4300537	-3.656433	1.1977386	-0.27368373	0.46202746	1.4714224	-1.4714224	low
I115F	LHLKSVEELAPLLASKSLSPVELTKAILDFAEESQPKINSYMAFYREEALARAKEVEQEILQGHYKGMYHGIPMALKDNLYFKDKITTMSSKIHKDFVSDYDATVVEKLRDAGVFFTGKLSMHEYAWGITNNNPHYGPVRNPWDLDKIPGGSSGGSGAAVAAGASVASLGTDTAGSIRIPSSACGIVGLKPTHGRVSKYGCYPLAWSLDHIGPMTKTVKDAAGLLEVIAGFDHQDPTCVNVPVDNYEKQLTGNIKDLVIGINEEYFFNNVDADVEKAVRASIQSLVDSGAKVEVVRIPSLQYAEWAELVTSLSEAAAIHHSDLQKRPQDFGDDIRLLFELGELPSAVDYLQAQQVRRQIKQEFTEIFNKVDVLISPTLPIVASTIGDDFAELNGQKVDL…	-2.183838	-6.1862793	0.26588747	-1.2047486	-0.46943057	1.4706361	-1.4706361	low
A277C	LHLKSVEELAPLLASKSLSPVELTKAILDFAEESQPKINSYMAFYREEALARAKEVEQEILQGHYKGMYHGIPMALKDNLYFKDKITTMSSKIHKDFVSDYDATVVEKLRDAGVIFTGKLSMHEYAWGITNNNPHYGPVRNPWDLDKIPGGSSGGSGAAVAAGASVASLGTDTAGSIRIPSSACGIVGLKPTHGRVSKYGCYPLAWSLDHIGPMTKTVKDAAGLLEVIAGFDHQDPTCVNVPVDNYEKQLTGNIKDLVIGINEEYFFNNVDADVEKCVRASIQSLVDSGAKVEVVRIPSLQYAEWAELVTSLSEAAAIHHSDLQKRPQDFGDDIRLLFELGELPSAVDYLQAQQVRRQIKQEFTEIFNKVDVLISPTLPIVASTIGDDFAELNGQKVDL…	0.3564453	-3.7251587	1.1714972	-0.29897696	0.43626013	1.4704742	-1.4704742	low
T192H	LHLKSVEELAPLLASKSLSPVELTKAILDFAEESQPKINSYMAFYREEALARAKEVEQEILQGHYKGMYHGIPMALKDNLYFKDKITTMSSKIHKDFVSDYDATVVEKLRDAGVIFTGKLSMHEYAWGITNNNPHYGPVRNPWDLDKIPGGSSGGSGAAVAAGASVASLGTDTAGSIRIPSSACGIVGLKPHHGRVSKYGCYPLAWSLDHIGPMTKTVKDAAGLLEVIAGFDHQDPTCVNVPVDNYEKQLTGNIKDLVIGINEEYFFNNVDADVEKAVRASIQSLVDSGAKVEVVRIPSLQYAEWAELVTSLSEAAAIHHSDLQKRPQDFGDDIRLLFELGELPSAVDYLQAQQVRRQIKQEFTEIFNKVDVLISPTLPIVASTIGDDFAELNGQKVDL…	0.7637329	-3.3291626	1.3166951	-0.15323764	0.5817287	1.4699328	-1.4699328	low
D235A	LHLKSVEELAPLLASKSLSPVELTKAILDFAEESQPKINSYMAFYREEALARAKEVEQEILQGHYKGMYHGIPMALKDNLYFKDKITTMSSKIHKDFVSDYDATVVEKLRDAGVIFTGKLSMHEYAWGITNNNPHYGPVRNPWDLDKIPGGSSGGSGAAVAAGASVASLGTDTAGSIRIPSSACGIVGLKPTHGRVSKYGCYPLAWSLDHIGPMTKTVKDAAGLLEVIAGFDHQAPTCVNVPVDNYEKQLTGNIKDLVIGINEEYFFNNVDADVEKAVRASIQSLVDSGAKVEVVRIPSLQYAEWAELVTSLSEAAAIHHSDLQKRPQDFGDDIRLLFELGELPSAVDYLQAQQVRRQIKQEFTEIFNKVDVLISPTLPIVASTIGDDFAELNGQKVDL…	-3.5842285	-7.538391	-0.23335113	-1.7023695	-0.9678603	1.4690183	-1.4690183	low
I334Y	LHLKSVEELAPLLASKSLSPVELTKAILDFAEESQPKINSYMAFYREEALARAKEVEQEILQGHYKGMYHGIPMALKDNLYFKDKITTMSSKIHKDFVSDYDATVVEKLRDAGVIFTGKLSMHEYAWGITNNNPHYGPVRNPWDLDKIPGGSSGGSGAAVAAGASVASLGTDTAGSIRIPSSACGIVGLKPTHGRVSKYGCYPLAWSLDHIGPMTKTVKDAAGLLEVIAGFDHQDPTCVNVPVDNYEKQLTGNIKDLVIGINEEYFFNNVDADVEKAVRASIQSLVDSGAKVEVVRIPSLQYAEWAELVTSLSEAAAIHHSDLQKRPQDFGDDYRLLFELGELPSAVDYLQAQQVRRQIKQEFTEIFNKVDVLISPTLPIVASTIGDDFAELNGQKVDL…	-0.39941406	-4.449585	0.90203375	-0.5655892	0.16822228	1.467623	-1.467623	low
E293S	LHLKSVEELAPLLASKSLSPVELTKAILDFAEESQPKINSYMAFYREEALARAKEVEQEILQGHYKGMYHGIPMALKDNLYFKDKITTMSSKIHKDFVSDYDATVVEKLRDAGVIFTGKLSMHEYAWGITNNNPHYGPVRNPWDLDKIPGGSSGGSGAAVAAGASVASLGTDTAGSIRIPSSACGIVGLKPTHGRVSKYGCYPLAWSLDHIGPMTKTVKDAAGLLEVIAGFDHQDPTCVNVPVDNYEKQLTGNIKDLVIGINEEYFFNNVDADVEKAVRASIQSLVDSGAKVSVVRIPSLQYAEWAELVTSLSEAAAIHHSDLQKRPQDFGDDIRLLFELGELPSAVDYLQAQQVRRQIKQEFTEIFNKVDVLISPTLPIVASTIGDDFAELNGQKVDL…	0.68640137	-3.3943481	1.2891264	-0.17722802	0.5559492	1.4663544	-1.4663544	low
A126M	LHLKSVEELAPLLASKSLSPVELTKAILDFAEESQPKINSYMAFYREEALARAKEVEQEILQGHYKGMYHGIPMALKDNLYFKDKITTMSSKIHKDFVSDYDATVVEKLRDAGVIFTGKLSMHEYMWGITNNNPHYGPVRNPWDLDKIPGGSSGGSGAAVAAGASVASLGTDTAGSIRIPSSACGIVGLKPTHGRVSKYGCYPLAWSLDHIGPMTKTVKDAAGLLEVIAGFDHQDPTCVNVPVDNYEKQLTGNIKDLVIGINEEYFFNNVDADVEKAVRASIQSLVDSGAKVEVVRIPSLQYAEWAELVTSLSEAAAIHHSDLQKRPQDFGDDIRLLFELGELPSAVDYLQAQQVRRQIKQEFTEIFNKVDVLISPTLPIVASTIGDDFAELNGQKVDL…	-4.003296	-7.9275513	-0.38274845	-1.845593	-1.1141707	1.4628445	-1.4628445	low
F44N	LHLKSVEELAPLLASKSLSPVELTKAILDFAEESQPKINSYMANYREEALARAKEVEQEILQGHYKGMYHGIPMALKDNLYFKDKITTMSSKIHKDFVSDYDATVVEKLRDAGVIFTGKLSMHEYAWGITNNNPHYGPVRNPWDLDKIPGGSSGGSGAAVAAGASVASLGTDTAGSIRIPSSACGIVGLKPTHGRVSKYGCYPLAWSLDHIGPMTKTVKDAAGLLEVIAGFDHQDPTCVNVPVDNYEKQLTGNIKDLVIGINEEYFFNNVDADVEKAVRASIQSLVDSGAKVEVVRIPSLQYAEWAELVTSLSEAAAIHHSDLQKRPQDFGDDIRLLFELGELPSAVDYLQAQQVRRQIKQEFTEIFNKVDVLISPTLPIVASTIGDDFAELNGQKVDL…	-0.23834229	-4.2802734	0.9594557	-0.50327706	0.22808933	1.4627328	-1.4627328	low
E293H	LHLKSVEELAPLLASKSLSPVELTKAILDFAEESQPKINSYMAFYREEALARAKEVEQEILQGHYKGMYHGIPMALKDNLYFKDKITTMSSKIHKDFVSDYDATVVEKLRDAGVIFTGKLSMHEYAWGITNNNPHYGPVRNPWDLDKIPGGSSGGSGAAVAAGASVASLGTDTAGSIRIPSSACGIVGLKPTHGRVSKYGCYPLAWSLDHIGPMTKTVKDAAGLLEVIAGFDHQDPTCVNVPVDNYEKQLTGNIKDLVIGINEEYFFNNVDADVEKAVRASIQSLVDSGAKVHVVRIPSLQYAEWAELVTSLSEAAAIHHSDLQKRPQDFGDDIRLLFELGELPSAVDYLQAQQVRRQIKQEFTEIFNKVDVLISPTLPIVASTIGDDFAELNGQKVDL…	-0.79626465	-4.8204956	0.7605567	-0.7020963	0.029230207	1.4626529	-1.4626529	low
D235K	LHLKSVEELAPLLASKSLSPVELTKAILDFAEESQPKINSYMAFYREEALARAKEVEQEILQGHYKGMYHGIPMALKDNLYFKDKITTMSSKIHKDFVSDYDATVVEKLRDAGVIFTGKLSMHEYAWGITNNNPHYGPVRNPWDLDKIPGGSSGGSGAAVAAGASVASLGTDTAGSIRIPSSACGIVGLKPTHGRVSKYGCYPLAWSLDHIGPMTKTVKDAAGLLEVIAGFDHQKPTCVNVPVDNYEKQLTGNIKDLVIGINEEYFFNNVDADVEKAVRASIQSLVDSGAKVEVVRIPSLQYAEWAELVTSLSEAAAIHHSDLQKRPQDFGDDIRLLFELGELPSAVDYLQAQQVRRQIKQEFTEIFNKVDVLISPTLPIVASTIGDDFAELNGQKVDL…	-3.3261719	-7.270813	-0.14135405	-1.6038921	-0.8726231	1.462538	-1.462538	low
A438D	LHLKSVEELAPLLASKSLSPVELTKAILDFAEESQPKINSYMAFYREEALARAKEVEQEILQGHYKGMYHGIPMALKDNLYFKDKITTMSSKIHKDFVSDYDATVVEKLRDAGVIFTGKLSMHEYAWGITNNNPHYGPVRNPWDLDKIPGGSSGGSGAAVAAGASVASLGTDTAGSIRIPSSACGIVGLKPTHGRVSKYGCYPLAWSLDHIGPMTKTVKDAAGLLEVIAGFDHQDPTCVNVPVDNYEKQLTGNIKDLVIGINEEYFFNNVDADVEKAVRASIQSLVDSGAKVEVVRIPSLQYAEWAELVTSLSEAAAIHHSDLQKRPQDFGDDIRLLFELGELPSAVDYLQAQQVRRQIKQEFTEIFNKVDVLISPTLPIVASTIGDDFAELNGQKVDL…	2.3479004	-1.772644	1.8814502	0.41961136	1.1505308	1.4618388	-1.4618388	low
K198V	LHLKSVEELAPLLASKSLSPVELTKAILDFAEESQPKINSYMAFYREEALARAKEVEQEILQGHYKGMYHGIPMALKDNLYFKDKITTMSSKIHKDFVSDYDATVVEKLRDAGVIFTGKLSMHEYAWGITNNNPHYGPVRNPWDLDKIPGGSSGGSGAAVAAGASVASLGTDTAGSIRIPSSACGIVGLKPTHGRVSVYGCYPLAWSLDHIGPMTKTVKDAAGLLEVIAGFDHQDPTCVNVPVDNYEKQLTGNIKDLVIGINEEYFFNNVDADVEKAVRASIQSLVDSGAKVEVVRIPSLQYAEWAELVTSLSEAAAIHHSDLQKRPQDFGDDIRLLFELGELPSAVDYLQAQQVRRQIKQEFTEIFNKVDVLISPTLPIVASTIGDDFAELNGQKVDL…	-1.9302979	-5.916504	0.35627437	-1.1054627	-0.37459415	1.461737	-1.461737	low
G128Q	LHLKSVEELAPLLASKSLSPVELTKAILDFAEESQPKINSYMAFYREEALARAKEVEQEILQGHYKGMYHGIPMALKDNLYFKDKITTMSSKIHKDFVSDYDATVVEKLRDAGVIFTGKLSMHEYAWQITNNNPHYGPVRNPWDLDKIPGGSSGGSGAAVAAGASVASLGTDTAGSIRIPSSACGIVGLKPTHGRVSKYGCYPLAWSLDHIGPMTKTVKDAAGLLEVIAGFDHQDPTCVNVPVDNYEKQLTGNIKDLVIGINEEYFFNNVDADVEKAVRASIQSLVDSGAKVEVVRIPSLQYAEWAELVTSLSEAAAIHHSDLQKRPQDFGDDIRLLFELGELPSAVDYLQAQQVRRQIKQEFTEIFNKVDVLISPTLPIVASTIGDDFAELNGQKVDL…	0.61676025	-3.44458	1.2642994	-0.195715	0.5342922	1.4600143	-1.4600143	low
V451I	LHLKSVEELAPLLASKSLSPVELTKAILDFAEESQPKINSYMAFYREEALARAKEVEQEILQGHYKGMYHGIPMALKDNLYFKDKITTMSSKIHKDFVSDYDATVVEKLRDAGVIFTGKLSMHEYAWGITNNNPHYGPVRNPWDLDKIPGGSSGGSGAAVAAGASVASLGTDTAGSIRIPSSACGIVGLKPTHGRVSKYGCYPLAWSLDHIGPMTKTVKDAAGLLEVIAGFDHQDPTCVNVPVDNYEKQLTGNIKDLVIGINEEYFFNNVDADVEKAVRASIQSLVDSGAKVEVVRIPSLQYAEWAELVTSLSEAAAIHHSDLQKRPQDFGDDIRLLFELGELPSAVDYLQAQQVRRQIKQEFTEIFNKVDVLISPTLPIVASTIGDDFAELNGQKVDL…	0.6246338	-3.4367065	1.2671063	-0.19281727	0.53714454	1.4599235	-1.4599235	low
G113K	LHLKSVEELAPLLASKSLSPVELTKAILDFAEESQPKINSYMAFYREEALARAKEVEQEILQGHYKGMYHGIPMALKDNLYFKDKITTMSSKIHKDFVSDYDATVVEKLRDAKVIFTGKLSMHEYAWGITNNNPHYGPVRNPWDLDKIPGGSSGGSGAAVAAGASVASLGTDTAGSIRIPSSACGIVGLKPTHGRVSKYGCYPLAWSLDHIGPMTKTVKDAAGLLEVIAGFDHQDPTCVNVPVDNYEKQLTGNIKDLVIGINEEYFFNNVDADVEKAVRASIQSLVDSGAKVEVVRIPSLQYAEWAELVTSLSEAAAIHHSDLQKRPQDFGDDIRLLFELGELPSAVDYLQAQQVRRQIKQEFTEIFNKVDVLISPTLPIVASTIGDDFAELNGQKVDL…	-4.8842773	-8.763977	-0.69681793	-2.1534247	-1.4251213	1.4566069	-1.4566069	low
L308S	LHLKSVEELAPLLASKSLSPVELTKAILDFAEESQPKINSYMAFYREEALARAKEVEQEILQGHYKGMYHGIPMALKDNLYFKDKITTMSSKIHKDFVSDYDATVVEKLRDAGVIFTGKLSMHEYAWGITNNNPHYGPVRNPWDLDKIPGGSSGGSGAAVAAGASVASLGTDTAGSIRIPSSACGIVGLKPTHGRVSKYGCYPLAWSLDHIGPMTKTVKDAAGLLEVIAGFDHQDPTCVNVPVDNYEKQLTGNIKDLVIGINEEYFFNNVDADVEKAVRASIQSLVDSGAKVEVVRIPSLQYAEWAESVTSLSEAAAIHHSDLQKRPQDFGDDIRLLFELGELPSAVDYLQAQQVRRQIKQEFTEIFNKVDVLISPTLPIVASTIGDDFAELNGQKVDL…	-0.21569824	-4.241089	0.96752834	-0.4888559	0.23933622	1.4563842	-1.4563842	low
E293M	LHLKSVEELAPLLASKSLSPVELTKAILDFAEESQPKINSYMAFYREEALARAKEVEQEILQGHYKGMYHGIPMALKDNLYFKDKITTMSSKIHKDFVSDYDATVVEKLRDAGVIFTGKLSMHEYAWGITNNNPHYGPVRNPWDLDKIPGGSSGGSGAAVAAGASVASLGTDTAGSIRIPSSACGIVGLKPTHGRVSKYGCYPLAWSLDHIGPMTKTVKDAAGLLEVIAGFDHQDPTCVNVPVDNYEKQLTGNIKDLVIGINEEYFFNNVDADVEKAVRASIQSLVDSGAKVMVVRIPSLQYAEWAELVTSLSEAAAIHHSDLQKRPQDFGDDIRLLFELGELPSAVDYLQAQQVRRQIKQEFTEIFNKVDVLISPTLPIVASTIGDDFAELNGQKVDL…	-1.7919312	-5.767151	0.40560204	-1.0504959	-0.3224469	1.4560978	-1.4560978	low
M122H	LHLKSVEELAPLLASKSLSPVELTKAILDFAEESQPKINSYMAFYREEALARAKEVEQEILQGHYKGMYHGIPMALKDNLYFKDKITTMSSKIHKDFVSDYDATVVEKLRDAGVIFTGKLSHHEYAWGITNNNPHYGPVRNPWDLDKIPGGSSGGSGAAVAAGASVASLGTDTAGSIRIPSSACGIVGLKPTHGRVSKYGCYPLAWSLDHIGPMTKTVKDAAGLLEVIAGFDHQDPTCVNVPVDNYEKQLTGNIKDLVIGINEEYFFNNVDADVEKAVRASIQSLVDSGAKVEVVRIPSLQYAEWAELVTSLSEAAAIHHSDLQKRPQDFGDDIRLLFELGELPSAVDYLQAQQVRRQIKQEFTEIFNKVDVLISPTLPIVASTIGDDFAELNGQKVDL…	1.3656616	-2.7069092	1.5312824	0.075771675	0.80352706	1.4555107	-1.4555107	low
S152K	LHLKSVEELAPLLASKSLSPVELTKAILDFAEESQPKINSYMAFYREEALARAKEVEQEILQGHYKGMYHGIPMALKDNLYFKDKITTMSSKIHKDFVSDYDATVVEKLRDAGVIFTGKLSMHEYAWGITNNNPHYGPVRNPWDLDKIPGGKSGGSGAAVAAGASVASLGTDTAGSIRIPSSACGIVGLKPTHGRVSKYGCYPLAWSLDHIGPMTKTVKDAAGLLEVIAGFDHQDPTCVNVPVDNYEKQLTGNIKDLVIGINEEYFFNNVDADVEKAVRASIQSLVDSGAKVEVVRIPSLQYAEWAELVTSLSEAAAIHHSDLQKRPQDFGDDIRLLFELGELPSAVDYLQAQQVRRQIKQEFTEIFNKVDVLISPTLPIVASTIGDDFAELNGQKVDL…	-3.123169	-7.053772	-0.06898361	-1.524014	-0.7964988	1.4550304	-1.4550304	low
K92S	LHLKSVEELAPLLASKSLSPVELTKAILDFAEESQPKINSYMAFYREEALARAKEVEQEILQGHYKGMYHGIPMALKDNLYFKDKITTMSSSIHKDFVSDYDATVVEKLRDAGVIFTGKLSMHEYAWGITNNNPHYGPVRNPWDLDKIPGGSSGGSGAAVAAGASVASLGTDTAGSIRIPSSACGIVGLKPTHGRVSKYGCYPLAWSLDHIGPMTKTVKDAAGLLEVIAGFDHQDPTCVNVPVDNYEKQLTGNIKDLVIGINEEYFFNNVDADVEKAVRASIQSLVDSGAKVEVVRIPSLQYAEWAELVTSLSEAAAIHHSDLQKRPQDFGDDIRLLFELGELPSAVDYLQAQQVRRQIKQEFTEIFNKVDVLISPTLPIVASTIGDDFAELNGQKVDL…	2.6466064	-1.4625244	1.9879388	0.5337454	1.2608421	1.4541934	-1.4541934	low
I261F	LHLKSVEELAPLLASKSLSPVELTKAILDFAEESQPKINSYMAFYREEALARAKEVEQEILQGHYKGMYHGIPMALKDNLYFKDKITTMSSKIHKDFVSDYDATVVEKLRDAGVIFTGKLSMHEYAWGITNNNPHYGPVRNPWDLDKIPGGSSGGSGAAVAAGASVASLGTDTAGSIRIPSSACGIVGLKPTHGRVSKYGCYPLAWSLDHIGPMTKTVKDAAGLLEVIAGFDHQDPTCVNVPVDNYEKQLTGNIKDLVIGFNEEYFFNNVDADVEKAVRASIQSLVDSGAKVEVVRIPSLQYAEWAELVTSLSEAAAIHHSDLQKRPQDFGDDIRLLFELGELPSAVDYLQAQQVRRQIKQEFTEIFNKVDVLISPTLPIVASTIGDDFAELNGQKVDL…	-0.45648193	-4.466614	0.8816891	-0.5718563	0.15491638	1.4535453	-1.4535453	low
E307K	LHLKSVEELAPLLASKSLSPVELTKAILDFAEESQPKINSYMAFYREEALARAKEVEQEILQGHYKGMYHGIPMALKDNLYFKDKITTMSSKIHKDFVSDYDATVVEKLRDAGVIFTGKLSMHEYAWGITNNNPHYGPVRNPWDLDKIPGGSSGGSGAAVAAGASVASLGTDTAGSIRIPSSACGIVGLKPTHGRVSKYGCYPLAWSLDHIGPMTKTVKDAAGLLEVIAGFDHQDPTCVNVPVDNYEKQLTGNIKDLVIGINEEYFFNNVDADVEKAVRASIQSLVDSGAKVEVVRIPSLQYAEWAKLVTSLSEAAAIHHSDLQKRPQDFGDDIRLLFELGELPSAVDYLQAQQVRRQIKQEFTEIFNKVDVLISPTLPIVASTIGDDFAELNGQKVDL…	0.993042	-3.060608	1.3984437	-0.054400858	0.67202145	1.4528445	-1.4528445	low
S152Q	LHLKSVEELAPLLASKSLSPVELTKAILDFAEESQPKINSYMAFYREEALARAKEVEQEILQGHYKGMYHGIPMALKDNLYFKDKITTMSSKIHKDFVSDYDATVVEKLRDAGVIFTGKLSMHEYAWGITNNNPHYGPVRNPWDLDKIPGGQSGGSGAAVAAGASVASLGTDTAGSIRIPSSACGIVGLKPTHGRVSKYGCYPLAWSLDHIGPMTKTVKDAAGLLEVIAGFDHQDPTCVNVPVDNYEKQLTGNIKDLVIGINEEYFFNNVDADVEKAVRASIQSLVDSGAKVEVVRIPSLQYAEWAELVTSLSEAAAIHHSDLQKRPQDFGDDIRLLFELGELPSAVDYLQAQQVRRQIKQEFTEIFNKVDVLISPTLPIVASTIGDDFAELNGQKVDL…	-3.6487427	-7.555847	-0.2563504	-1.7087939	-0.98257214	1.4524435	-1.4524435	low
M122F	LHLKSVEELAPLLASKSLSPVELTKAILDFAEESQPKINSYMAFYREEALARAKEVEQEILQGHYKGMYHGIPMALKDNLYFKDKITTMSSKIHKDFVSDYDATVVEKLRDAGVIFTGKLSFHEYAWGITNNNPHYGPVRNPWDLDKIPGGSSGGSGAAVAAGASVASLGTDTAGSIRIPSSACGIVGLKPTHGRVSKYGCYPLAWSLDHIGPMTKTVKDAAGLLEVIAGFDHQDPTCVNVPVDNYEKQLTGNIKDLVIGINEEYFFNNVDADVEKAVRASIQSLVDSGAKVEVVRIPSLQYAEWAELVTSLSEAAAIHHSDLQKRPQDFGDDIRLLFELGELPSAVDYLQAQQVRRQIKQEFTEIFNKVDVLISPTLPIVASTIGDDFAELNGQKVDL…	0.8200073	-3.222229	1.336757	-0.11388263	0.61143714	1.4506396	-1.4506396	low
T217S	LHLKSVEELAPLLASKSLSPVELTKAILDFAEESQPKINSYMAFYREEALARAKEVEQEILQGHYKGMYHGIPMALKDNLYFKDKITTMSSKIHKDFVSDYDATVVEKLRDAGVIFTGKLSMHEYAWGITNNNPHYGPVRNPWDLDKIPGGSSGGSGAAVAAGASVASLGTDTAGSIRIPSSACGIVGLKPTHGRVSKYGCYPLAWSLDHIGPMTKSVKDAAGLLEVIAGFDHQDPTCVNVPVDNYEKQLTGNIKDLVIGINEEYFFNNVDADVEKAVRASIQSLVDSGAKVEVVRIPSLQYAEWAELVTSLSEAAAIHHSDLQKRPQDFGDDIRLLFELGELPSAVDYLQAQQVRRQIKQEFTEIFNKVDVLISPTLPIVASTIGDDFAELNGQKVDL…	3.1759033	-0.94000244	2.176633	0.7260503	1.4513416	1.4505825	-1.4505825	low
L412H	LHLKSVEELAPLLASKSLSPVELTKAILDFAEESQPKINSYMAFYREEALARAKEVEQEILQGHYKGMYHGIPMALKDNLYFKDKITTMSSKIHKDFVSDYDATVVEKLRDAGVIFTGKLSMHEYAWGITNNNPHYGPVRNPWDLDKIPGGSSGGSGAAVAAGASVASLGTDTAGSIRIPSSACGIVGLKPTHGRVSKYGCYPLAWSLDHIGPMTKTVKDAAGLLEVIAGFDHQDPTCVNVPVDNYEKQLTGNIKDLVIGINEEYFFNNVDADVEKAVRASIQSLVDSGAKVEVVRIPSLQYAEWAELVTSLSEAAAIHHSDLQKRPQDFGDDIRLLFELGELPSAVDYLQAQQVRRQIKQEFTEIFNKVDVLISPTLPIVASTIGDDFAELNGQKVDL…	-4.2159424	-8.095276	-0.45855683	-1.9073211	-1.1829389	1.4487643	-1.4487643	low
I177D	LHLKSVEELAPLLASKSLSPVELTKAILDFAEESQPKINSYMAFYREEALARAKEVEQEILQGHYKGMYHGIPMALKDNLYFKDKITTMSSKIHKDFVSDYDATVVEKLRDAGVIFTGKLSMHEYAWGITNNNPHYGPVRNPWDLDKIPGGSSGGSGAAVAAGASVASLGTDTAGSDRIPSSACGIVGLKPTHGRVSKYGCYPLAWSLDHIGPMTKTVKDAAGLLEVIAGFDHQDPTCVNVPVDNYEKQLTGNIKDLVIGINEEYFFNNVDADVEKAVRASIQSLVDSGAKVEVVRIPSLQYAEWAELVTSLSEAAAIHHSDLQKRPQDFGDDIRLLFELGELPSAVDYLQAQQVRRQIKQEFTEIFNKVDVLISPTLPIVASTIGDDFAELNGQKVDL…	-2.1029053	-6.046997	0.2947399	-1.1534883	-0.4293742	1.4482281	-1.4482281	low
F231T	LHLKSVEELAPLLASKSLSPVELTKAILDFAEESQPKINSYMAFYREEALARAKEVEQEILQGHYKGMYHGIPMALKDNLYFKDKITTMSSKIHKDFVSDYDATVVEKLRDAGVIFTGKLSMHEYAWGITNNNPHYGPVRNPWDLDKIPGGSSGGSGAAVAAGASVASLGTDTAGSIRIPSSACGIVGLKPTHGRVSKYGCYPLAWSLDHIGPMTKTVKDAAGLLEVIAGTDHQDPTCVNVPVDNYEKQLTGNIKDLVIGINEEYFFNNVDADVEKAVRASIQSLVDSGAKVEVVRIPSLQYAEWAELVTSLSEAAAIHHSDLQKRPQDFGDDIRLLFELGELPSAVDYLQAQQVRRQIKQEFTEIFNKVDVLISPTLPIVASTIGDDFAELNGQKVDL…	1.262207	-2.7855835	1.494401	0.046816994	0.77060896	1.447584	-1.447584	low
Y65D	LHLKSVEELAPLLASKSLSPVELTKAILDFAEESQPKINSYMAFYREEALARAKEVEQEILQGHDKGMYHGIPMALKDNLYFKDKITTMSSKIHKDFVSDYDATVVEKLRDAGVIFTGKLSMHEYAWGITNNNPHYGPVRNPWDLDKIPGGSSGGSGAAVAAGASVASLGTDTAGSIRIPSSACGIVGLKPTHGRVSKYGCYPLAWSLDHIGPMTKTVKDAAGLLEVIAGFDHQDPTCVNVPVDNYEKQLTGNIKDLVIGINEEYFFNNVDADVEKAVRASIQSLVDSGAKVEVVRIPSLQYAEWAELVTSLSEAAAIHHSDLQKRPQDFGDDIRLLFELGELPSAVDYLQAQQVRRQIKQEFTEIFNKVDVLISPTLPIVASTIGDDFAELNGQKVDL…	-0.8280029	-4.8101807	0.749242	-0.6983	0.025471002	1.447542	-1.447542	low
A315Y	LHLKSVEELAPLLASKSLSPVELTKAILDFAEESQPKINSYMAFYREEALARAKEVEQEILQGHYKGMYHGIPMALKDNLYFKDKITTMSSKIHKDFVSDYDATVVEKLRDAGVIFTGKLSMHEYAWGITNNNPHYGPVRNPWDLDKIPGGSSGGSGAAVAAGASVASLGTDTAGSIRIPSSACGIVGLKPTHGRVSKYGCYPLAWSLDHIGPMTKTVKDAAGLLEVIAGFDHQDPTCVNVPVDNYEKQLTGNIKDLVIGINEEYFFNNVDADVEKAVRASIQSLVDSGAKVEVVRIPSLQYAEWAELVTSLSEYAAIHHSDLQKRPQDFGDDIRLLFELGELPSAVDYLQAQQVRRQIKQEFTEIFNKVDVLISPTLPIVASTIGDDFAELNGQKVDL…	-2.1364746	-6.0758667	0.28277245	-1.1641133	-0.44067043	1.4468857	-1.4468857	low
E263W	LHLKSVEELAPLLASKSLSPVELTKAILDFAEESQPKINSYMAFYREEALARAKEVEQEILQGHYKGMYHGIPMALKDNLYFKDKITTMSSKIHKDFVSDYDATVVEKLRDAGVIFTGKLSMHEYAWGITNNNPHYGPVRNPWDLDKIPGGSSGGSGAAVAAGASVASLGTDTAGSIRIPSSACGIVGLKPTHGRVSKYGCYPLAWSLDHIGPMTKTVKDAAGLLEVIAGFDHQDPTCVNVPVDNYEKQLTGNIKDLVIGINWEYFFNNVDADVEKAVRASIQSLVDSGAKVEVVRIPSLQYAEWAELVTSLSEAAAIHHSDLQKRPQDFGDDIRLLFELGELPSAVDYLQAQQVRRQIKQEFTEIFNKVDVLISPTLPIVASTIGDDFAELNGQKVDL…	1.3295898	-2.7178345	1.518423	0.07175082	0.79508686	1.4466722	-1.4466722	low
V370I	LHLKSVEELAPLLASKSLSPVELTKAILDFAEESQPKINSYMAFYREEALARAKEVEQEILQGHYKGMYHGIPMALKDNLYFKDKITTMSSKIHKDFVSDYDATVVEKLRDAGVIFTGKLSMHEYAWGITNNNPHYGPVRNPWDLDKIPGGSSGGSGAAVAAGASVASLGTDTAGSIRIPSSACGIVGLKPTHGRVSKYGCYPLAWSLDHIGPMTKTVKDAAGLLEVIAGFDHQDPTCVNVPVDNYEKQLTGNIKDLVIGINEEYFFNNVDADVEKAVRASIQSLVDSGAKVEVVRIPSLQYAEWAELVTSLSEAAAIHHSDLQKRPQDFGDDIRLLFELGELPSAVDYLQAQQVRRQIKQEFTEIFNKIDVLISPTLPIVASTIGDDFAELNGQKVDL…	-1.5327148	-5.486023	0.49801254	-0.9470318	-0.22450963	1.4450443	-1.4450443	low
E48Y	LHLKSVEELAPLLASKSLSPVELTKAILDFAEESQPKINSYMAFYREYALARAKEVEQEILQGHYKGMYHGIPMALKDNLYFKDKITTMSSKIHKDFVSDYDATVVEKLRDAGVIFTGKLSMHEYAWGITNNNPHYGPVRNPWDLDKIPGGSSGGSGAAVAAGASVASLGTDTAGSIRIPSSACGIVGLKPTHGRVSKYGCYPLAWSLDHIGPMTKTVKDAAGLLEVIAGFDHQDPTCVNVPVDNYEKQLTGNIKDLVIGINEEYFFNNVDADVEKAVRASIQSLVDSGAKVEVVRIPSLQYAEWAELVTSLSEAAAIHHSDLQKRPQDFGDDIRLLFELGELPSAVDYLQAQQVRRQIKQEFTEIFNKVDVLISPTLPIVASTIGDDFAELNGQKVDL…	-5.1326904	-8.970215	-0.7853771	-2.2293267	-1.5073519	1.4439497	-1.4439497	low
V98A	LHLKSVEELAPLLASKSLSPVELTKAILDFAEESQPKINSYMAFYREEALARAKEVEQEILQGHYKGMYHGIPMALKDNLYFKDKITTMSSKIHKDFASDYDATVVEKLRDAGVIFTGKLSMHEYAWGITNNNPHYGPVRNPWDLDKIPGGSSGGSGAAVAAGASVASLGTDTAGSIRIPSSACGIVGLKPTHGRVSKYGCYPLAWSLDHIGPMTKTVKDAAGLLEVIAGFDHQDPTCVNVPVDNYEKQLTGNIKDLVIGINEEYFFNNVDADVEKAVRASIQSLVDSGAKVEVVRIPSLQYAEWAELVTSLSEAAAIHHSDLQKRPQDFGDDIRLLFELGELPSAVDYLQAQQVRRQIKQEFTEIFNKVDVLISPTLPIVASTIGDDFAELNGQKVDL…	-0.6123047	-4.5823364	0.8261383	-0.614446	0.10584617	1.4405843	-1.4405843	low
K190G	LHLKSVEELAPLLASKSLSPVELTKAILDFAEESQPKINSYMAFYREEALARAKEVEQEILQGHYKGMYHGIPMALKDNLYFKDKITTMSSKIHKDFVSDYDATVVEKLRDAGVIFTGKLSMHEYAWGITNNNPHYGPVRNPWDLDKIPGGSSGGSGAAVAAGASVASLGTDTAGSIRIPSSACGIVGLGPTHGRVSKYGCYPLAWSLDHIGPMTKTVKDAAGLLEVIAGFDHQDPTCVNVPVDNYEKQLTGNIKDLVIGINEEYFFNNVDADVEKAVRASIQSLVDSGAKVEVVRIPSLQYAEWAELVTSLSEAAAIHHSDLQKRPQDFGDDIRLLFELGELPSAVDYLQAQQVRRQIKQEFTEIFNKVDVLISPTLPIVASTIGDDFAELNGQKVDL…	-3.4377441	-7.317688	-0.18112952	-1.6211436	-0.9011365	1.4400141	-1.4400141	low
Y125A	LHLKSVEELAPLLASKSLSPVELTKAILDFAEESQPKINSYMAFYREEALARAKEVEQEILQGHYKGMYHGIPMALKDNLYFKDKITTMSSKIHKDFVSDYDATVVEKLRDAGVIFTGKLSMHEAAWGITNNNPHYGPVRNPWDLDKIPGGSSGGSGAAVAAGASVASLGTDTAGSIRIPSSACGIVGLKPTHGRVSKYGCYPLAWSLDHIGPMTKTVKDAAGLLEVIAGFDHQDPTCVNVPVDNYEKQLTGNIKDLVIGINEEYFFNNVDADVEKAVRASIQSLVDSGAKVEVVRIPSLQYAEWAELVTSLSEAAAIHHSDLQKRPQDFGDDIRLLFELGELPSAVDYLQAQQVRRQIKQEFTEIFNKVDVLISPTLPIVASTIGDDFAELNGQKVDL…	-0.25964355	-4.23645	0.95186186	-0.48714873	0.23235656	1.4390106	-1.4390106	low
A346R	LHLKSVEELAPLLASKSLSPVELTKAILDFAEESQPKINSYMAFYREEALARAKEVEQEILQGHYKGMYHGIPMALKDNLYFKDKITTMSSKIHKDFVSDYDATVVEKLRDAGVIFTGKLSMHEYAWGITNNNPHYGPVRNPWDLDKIPGGSSGGSGAAVAAGASVASLGTDTAGSIRIPSSACGIVGLKPTHGRVSKYGCYPLAWSLDHIGPMTKTVKDAAGLLEVIAGFDHQDPTCVNVPVDNYEKQLTGNIKDLVIGINEEYFFNNVDADVEKAVRASIQSLVDSGAKVEVVRIPSLQYAEWAELVTSLSEAAAIHHSDLQKRPQDFGDDIRLLFELGELPSRVDYLQAQQVRRQIKQEFTEIFNKVDVLISPTLPIVASTIGDDFAELNGQKVDL…	1.951416	-2.0922241	1.7401036	0.3019956	1.0210496	1.438108	-1.438108	low
L50A	LHLKSVEELAPLLASKSLSPVELTKAILDFAEESQPKINSYMAFYREEAAARAKEVEQEILQGHYKGMYHGIPMALKDNLYFKDKITTMSSKIHKDFVSDYDATVVEKLRDAGVIFTGKLSMHEYAWGITNNNPHYGPVRNPWDLDKIPGGSSGGSGAAVAAGASVASLGTDTAGSIRIPSSACGIVGLKPTHGRVSKYGCYPLAWSLDHIGPMTKTVKDAAGLLEVIAGFDHQDPTCVNVPVDNYEKQLTGNIKDLVIGINEEYFFNNVDADVEKAVRASIQSLVDSGAKVEVVRIPSLQYAEWAELVTSLSEAAAIHHSDLQKRPQDFGDDIRLLFELGELPSAVDYLQAQQVRRQIKQEFTEIFNKVDVLISPTLPIVASTIGDDFAELNGQKVDL…	-4.0615234	-7.9120483	-0.40350655	-1.8398874	-1.121697	1.4363809	-1.4363809	low
Y449N	LHLKSVEELAPLLASKSLSPVELTKAILDFAEESQPKINSYMAFYREEALARAKEVEQEILQGHYKGMYHGIPMALKDNLYFKDKITTMSSKIHKDFVSDYDATVVEKLRDAGVIFTGKLSMHEYAWGITNNNPHYGPVRNPWDLDKIPGGSSGGSGAAVAAGASVASLGTDTAGSIRIPSSACGIVGLKPTHGRVSKYGCYPLAWSLDHIGPMTKTVKDAAGLLEVIAGFDHQDPTCVNVPVDNYEKQLTGNIKDLVIGINEEYFFNNVDADVEKAVRASIQSLVDSGAKVEVVRIPSLQYAEWAELVTSLSEAAAIHHSDLQKRPQDFGDDIRLLFELGELPSAVDYLQAQQVRRQIKQEFTEIFNKVDVLISPTLPIVASTIGDDFAELNGQKVDL…	1.362915	-2.6572266	1.5303034	0.09405648	0.8121799	1.4362469	-1.4362469	low
V355Q	LHLKSVEELAPLLASKSLSPVELTKAILDFAEESQPKINSYMAFYREEALARAKEVEQEILQGHYKGMYHGIPMALKDNLYFKDKITTMSSKIHKDFVSDYDATVVEKLRDAGVIFTGKLSMHEYAWGITNNNPHYGPVRNPWDLDKIPGGSSGGSGAAVAAGASVASLGTDTAGSIRIPSSACGIVGLKPTHGRVSKYGCYPLAWSLDHIGPMTKTVKDAAGLLEVIAGFDHQDPTCVNVPVDNYEKQLTGNIKDLVIGINEEYFFNNVDADVEKAVRASIQSLVDSGAKVEVVRIPSLQYAEWAELVTSLSEAAAIHHSDLQKRPQDFGDDIRLLFELGELPSAVDYLQAQQQRRQIKQEFTEIFNKVDVLISPTLPIVASTIGDDFAELNGQKVDL…	-0.8955078	-4.8446655	0.7251766	-0.71099156	0.0070925057	1.4361682	-1.4361682	low
K77H	LHLKSVEELAPLLASKSLSPVELTKAILDFAEESQPKINSYMAFYREEALARAKEVEQEILQGHYKGMYHGIPMALHDNLYFKDKITTMSSKIHKDFVSDYDATVVEKLRDAGVIFTGKLSMHEYAWGITNNNPHYGPVRNPWDLDKIPGGSSGGSGAAVAAGASVASLGTDTAGSIRIPSSACGIVGLKPTHGRVSKYGCYPLAWSLDHIGPMTKTVKDAAGLLEVIAGFDHQDPTCVNVPVDNYEKQLTGNIKDLVIGINEEYFFNNVDADVEKAVRASIQSLVDSGAKVEVVRIPSLQYAEWAELVTSLSEAAAIHHSDLQKRPQDFGDDIRLLFELGELPSAVDYLQAQQVRRQIKQEFTEIFNKVDVLISPTLPIVASTIGDDFAELNGQKVDL…	-1.1975098	-5.1365967	0.617513	-0.8184316	-0.10045931	1.4359446	-1.4359446	low
V258S	LHLKSVEELAPLLASKSLSPVELTKAILDFAEESQPKINSYMAFYREEALARAKEVEQEILQGHYKGMYHGIPMALKDNLYFKDKITTMSSKIHKDFVSDYDATVVEKLRDAGVIFTGKLSMHEYAWGITNNNPHYGPVRNPWDLDKIPGGSSGGSGAAVAAGASVASLGTDTAGSIRIPSSACGIVGLKPTHGRVSKYGCYPLAWSLDHIGPMTKTVKDAAGLLEVIAGFDHQDPTCVNVPVDNYEKQLTGNIKDLSIGINEEYFFNNVDADVEKAVRASIQSLVDSGAKVEVVRIPSLQYAEWAELVTSLSEAAAIHHSDLQKRPQDFGDDIRLLFELGELPSAVDYLQAQQVRRQIKQEFTEIFNKVDVLISPTLPIVASTIGDDFAELNGQKVDL…	-0.03930664	-4.0126343	1.0304118	-0.40477726	0.31281728	1.4351891	-1.4351891	low
H64D	LHLKSVEELAPLLASKSLSPVELTKAILDFAEESQPKINSYMAFYREEALARAKEVEQEILQGDYKGMYHGIPMALKDNLYFKDKITTMSSKIHKDFVSDYDATVVEKLRDAGVIFTGKLSMHEYAWGITNNNPHYGPVRNPWDLDKIPGGSSGGSGAAVAAGASVASLGTDTAGSIRIPSSACGIVGLKPTHGRVSKYGCYPLAWSLDHIGPMTKTVKDAAGLLEVIAGFDHQDPTCVNVPVDNYEKQLTGNIKDLVIGINEEYFFNNVDADVEKAVRASIQSLVDSGAKVEVVRIPSLQYAEWAELVTSLSEAAAIHHSDLQKRPQDFGDDIRLLFELGELPSAVDYLQAQQVRRQIKQEFTEIFNKVDVLISPTLPIVASTIGDDFAELNGQKVDL…	1.2659302	-2.7473755	1.4957283	0.060878772	0.7783035	1.4348495	-1.4348495	low
V258K	LHLKSVEELAPLLASKSLSPVELTKAILDFAEESQPKINSYMAFYREEALARAKEVEQEILQGHYKGMYHGIPMALKDNLYFKDKITTMSSKIHKDFVSDYDATVVEKLRDAGVIFTGKLSMHEYAWGITNNNPHYGPVRNPWDLDKIPGGSSGGSGAAVAAGASVASLGTDTAGSIRIPSSACGIVGLKPTHGRVSKYGCYPLAWSLDHIGPMTKTVKDAAGLLEVIAGFDHQDPTCVNVPVDNYEKQLTGNIKDLKIGINEEYFFNNVDADVEKAVRASIQSLVDSGAKVEVVRIPSLQYAEWAELVTSLSEAAAIHHSDLQKRPQDFGDDIRLLFELGELPSAVDYLQAQQVRRQIKQEFTEIFNKVDVLISPTLPIVASTIGDDFAELNGQKVDL…	0.59625244	-3.3794556	1.2569884	-0.17174707	0.54262066	1.4287355	-1.4287355	low
T215R	LHLKSVEELAPLLASKSLSPVELTKAILDFAEESQPKINSYMAFYREEALARAKEVEQEILQGHYKGMYHGIPMALKDNLYFKDKITTMSSKIHKDFVSDYDATVVEKLRDAGVIFTGKLSMHEYAWGITNNNPHYGPVRNPWDLDKIPGGSSGGSGAAVAAGASVASLGTDTAGSIRIPSSACGIVGLKPTHGRVSKYGCYPLAWSLDHIGPMRKTVKDAAGLLEVIAGFDHQDPTCVNVPVDNYEKQLTGNIKDLVIGINEEYFFNNVDADVEKAVRASIQSLVDSGAKVEVVRIPSLQYAEWAELVTSLSEAAAIHHSDLQKRPQDFGDDIRLLFELGELPSAVDYLQAQQVRRQIKQEFTEIFNKVDVLISPTLPIVASTIGDDFAELNGQKVDL…	-0.9078369	-4.829895	0.7207812	-0.70555556	0.0076128244	1.4263368	-1.4263368	low
S284M	LHLKSVEELAPLLASKSLSPVELTKAILDFAEESQPKINSYMAFYREEALARAKEVEQEILQGHYKGMYHGIPMALKDNLYFKDKITTMSSKIHKDFVSDYDATVVEKLRDAGVIFTGKLSMHEYAWGITNNNPHYGPVRNPWDLDKIPGGSSGGSGAAVAAGASVASLGTDTAGSIRIPSSACGIVGLKPTHGRVSKYGCYPLAWSLDHIGPMTKTVKDAAGLLEVIAGFDHQDPTCVNVPVDNYEKQLTGNIKDLVIGINEEYFFNNVDADVEKAVRASIQMLVDSGAKVEVVRIPSLQYAEWAELVTSLSEAAAIHHSDLQKRPQDFGDDIRLLFELGELPSAVDYLQAQQVRRQIKQEFTEIFNKVDVLISPTLPIVASTIGDDFAELNGQKVDL…	-0.94677734	-4.8676147	0.706899	-0.7194376	-0.006269306	1.4263365	-1.4263365	low
I434Y	LHLKSVEELAPLLASKSLSPVELTKAILDFAEESQPKINSYMAFYREEALARAKEVEQEILQGHYKGMYHGIPMALKDNLYFKDKITTMSSKIHKDFVSDYDATVVEKLRDAGVIFTGKLSMHEYAWGITNNNPHYGPVRNPWDLDKIPGGSSGGSGAAVAAGASVASLGTDTAGSIRIPSSACGIVGLKPTHGRVSKYGCYPLAWSLDHIGPMTKTVKDAAGLLEVIAGFDHQDPTCVNVPVDNYEKQLTGNIKDLVIGINEEYFFNNVDADVEKAVRASIQSLVDSGAKVEVVRIPSLQYAEWAELVTSLSEAAAIHHSDLQKRPQDFGDDIRLLFELGELPSAVDYLQAQQVRRQIKQEFTEIFNKVDVLISPTLPIVASTIGDDFAELNGQKVDL…	-3.6955566	-7.522766	-0.27303955	-1.696619	-0.9848293	1.4235795	-1.4235795	low
V106W	LHLKSVEELAPLLASKSLSPVELTKAILDFAEESQPKINSYMAFYREEALARAKEVEQEILQGHYKGMYHGIPMALKDNLYFKDKITTMSSKIHKDFVSDYDATVWEKLRDAGVIFTGKLSMHEYAWGITNNNPHYGPVRNPWDLDKIPGGSSGGSGAAVAAGASVASLGTDTAGSIRIPSSACGIVGLKPTHGRVSKYGCYPLAWSLDHIGPMTKTVKDAAGLLEVIAGFDHQDPTCVNVPVDNYEKQLTGNIKDLVIGINEEYFFNNVDADVEKAVRASIQSLVDSGAKVEVVRIPSLQYAEWAELVTSLSEAAAIHHSDLQKRPQDFGDDIRLLFELGELPSAVDYLQAQQVRRQIKQEFTEIFNKVDVLISPTLPIVASTIGDDFAELNGQKVDL…	-7.7696533	-11.468811	-1.725453	-3.1488907	-2.437172	1.4234377	-1.4234377	low
G170T	LHLKSVEELAPLLASKSLSPVELTKAILDFAEESQPKINSYMAFYREEALARAKEVEQEILQGHYKGMYHGIPMALKDNLYFKDKITTMSSKIHKDFVSDYDATVVEKLRDAGVIFTGKLSMHEYAWGITNNNPHYGPVRNPWDLDKIPGGSSGGSGAAVAAGASVASLTTDTAGSIRIPSSACGIVGLKPTHGRVSKYGCYPLAWSLDHIGPMTKTVKDAAGLLEVIAGFDHQDPTCVNVPVDNYEKQLTGNIKDLVIGINEEYFFNNVDADVEKAVRASIQSLVDSGAKVEVVRIPSLQYAEWAELVTSLSEAAAIHHSDLQKRPQDFGDDIRLLFELGELPSAVDYLQAQQVRRQIKQEFTEIFNKVDVLISPTLPIVASTIGDDFAELNGQKVDL…	-1.8609009	-5.7405396	0.38101438	-1.0407021	-0.32984388	1.4217165	-1.4217165	low
G128P	LHLKSVEELAPLLASKSLSPVELTKAILDFAEESQPKINSYMAFYREEALARAKEVEQEILQGHYKGMYHGIPMALKDNLYFKDKITTMSSKIHKDFVSDYDATVVEKLRDAGVIFTGKLSMHEYAWPITNNNPHYGPVRNPWDLDKIPGGSSGGSGAAVAAGASVASLGTDTAGSIRIPSSACGIVGLKPTHGRVSKYGCYPLAWSLDHIGPMTKTVKDAAGLLEVIAGFDHQDPTCVNVPVDNYEKQLTGNIKDLVIGINEEYFFNNVDADVEKAVRASIQSLVDSGAKVEVVRIPSLQYAEWAELVTSLSEAAAIHHSDLQKRPQDFGDDIRLLFELGELPSAVDYLQAQQVRRQIKQEFTEIFNKVDVLISPTLPIVASTIGDDFAELNGQKVDL…	-1.548584	-5.4370117	0.4923552	-0.92899406	-0.21831943	1.4213493	-1.4213493	low
F44K	LHLKSVEELAPLLASKSLSPVELTKAILDFAEESQPKINSYMAKYREEALARAKEVEQEILQGHYKGMYHGIPMALKDNLYFKDKITTMSSKIHKDFVSDYDATVVEKLRDAGVIFTGKLSMHEYAWGITNNNPHYGPVRNPWDLDKIPGGSSGGSGAAVAAGASVASLGTDTAGSIRIPSSACGIVGLKPTHGRVSKYGCYPLAWSLDHIGPMTKTVKDAAGLLEVIAGFDHQDPTCVNVPVDNYEKQLTGNIKDLVIGINEEYFFNNVDADVEKAVRASIQSLVDSGAKVEVVRIPSLQYAEWAELVTSLSEAAAIHHSDLQKRPQDFGDDIRLLFELGELPSAVDYLQAQQVRRQIKQEFTEIFNKVDVLISPTLPIVASTIGDDFAELNGQKVDL…	-1.5623779	-5.44281	0.48743767	-0.931128	-0.22184518	1.4185658	-1.4185658	low
T24A	LHLKSVEELAPLLASKSLSPVELAKAILDFAEESQPKINSYMAFYREEALARAKEVEQEILQGHYKGMYHGIPMALKDNLYFKDKITTMSSKIHKDFVSDYDATVVEKLRDAGVIFTGKLSMHEYAWGITNNNPHYGPVRNPWDLDKIPGGSSGGSGAAVAAGASVASLGTDTAGSIRIPSSACGIVGLKPTHGRVSKYGCYPLAWSLDHIGPMTKTVKDAAGLLEVIAGFDHQDPTCVNVPVDNYEKQLTGNIKDLVIGINEEYFFNNVDADVEKAVRASIQSLVDSGAKVEVVRIPSLQYAEWAELVTSLSEAAAIHHSDLQKRPQDFGDDIRLLFELGELPSAVDYLQAQQVRRQIKQEFTEIFNKVDVLISPTLPIVASTIGDDFAELNGQKVDL…	-1.7919922	-5.659973	0.40558028	-1.011051	-0.3027354	1.4166313	-1.4166313	low
R443C	LHLKSVEELAPLLASKSLSPVELTKAILDFAEESQPKINSYMAFYREEALARAKEVEQEILQGHYKGMYHGIPMALKDNLYFKDKITTMSSKIHKDFVSDYDATVVEKLRDAGVIFTGKLSMHEYAWGITNNNPHYGPVRNPWDLDKIPGGSSGGSGAAVAAGASVASLGTDTAGSIRIPSSACGIVGLKPTHGRVSKYGCYPLAWSLDHIGPMTKTVKDAAGLLEVIAGFDHQDPTCVNVPVDNYEKQLTGNIKDLVIGINEEYFFNNVDADVEKAVRASIQSLVDSGAKVEVVRIPSLQYAEWAELVTSLSEAAAIHHSDLQKRPQDFGDDIRLLFELGELPSAVDYLQAQQVRRQIKQEFTEIFNKVDVLISPTLPIVASTIGDDFAELNGQKVDL…	1.0021973	-2.9525757	1.4017075	-0.014641514	0.693533	1.416349	-1.416349	low
R443W	LHLKSVEELAPLLASKSLSPVELTKAILDFAEESQPKINSYMAFYREEALARAKEVEQEILQGHYKGMYHGIPMALKDNLYFKDKITTMSSKIHKDFVSDYDATVVEKLRDAGVIFTGKLSMHEYAWGITNNNPHYGPVRNPWDLDKIPGGSSGGSGAAVAAGASVASLGTDTAGSIRIPSSACGIVGLKPTHGRVSKYGCYPLAWSLDHIGPMTKTVKDAAGLLEVIAGFDHQDPTCVNVPVDNYEKQLTGNIKDLVIGINEEYFFNNVDADVEKAVRASIQSLVDSGAKVEVVRIPSLQYAEWAELVTSLSEAAAIHHSDLQKRPQDFGDDIRLLFELGELPSAVDYLQAQQVRRQIKQEFTEIFNKVDVLISPTLPIVASTIGDDFAELNGQKVDL…	3.5321045	-0.5015259	2.3036184	0.8874238	1.5955211	1.4161947	-1.4161947	low
T171K	LHLKSVEELAPLLASKSLSPVELTKAILDFAEESQPKINSYMAFYREEALARAKEVEQEILQGHYKGMYHGIPMALKDNLYFKDKITTMSSKIHKDFVSDYDATVVEKLRDAGVIFTGKLSMHEYAWGITNNNPHYGPVRNPWDLDKIPGGSSGGSGAAVAAGASVASLGKDTAGSIRIPSSACGIVGLKPTHGRVSKYGCYPLAWSLDHIGPMTKTVKDAAGLLEVIAGFDHQDPTCVNVPVDNYEKQLTGNIKDLVIGINEEYFFNNVDADVEKAVRASIQSLVDSGAKVEVVRIPSLQYAEWAELVTSLSEAAAIHHSDLQKRPQDFGDDIRLLFELGELPSAVDYLQAQQVRRQIKQEFTEIFNKVDVLISPTLPIVASTIGDDFAELNGQKVDL…	-1.5449829	-5.418396	0.49363896	-0.92214286	-0.21425195	1.4157819	-1.4157819	low
Y449T	LHLKSVEELAPLLASKSLSPVELTKAILDFAEESQPKINSYMAFYREEALARAKEVEQEILQGHYKGMYHGIPMALKDNLYFKDKITTMSSKIHKDFVSDYDATVVEKLRDAGVIFTGKLSMHEYAWGITNNNPHYGPVRNPWDLDKIPGGSSGGSGAAVAAGASVASLGTDTAGSIRIPSSACGIVGLKPTHGRVSKYGCYPLAWSLDHIGPMTKTVKDAAGLLEVIAGFDHQDPTCVNVPVDNYEKQLTGNIKDLVIGINEEYFFNNVDADVEKAVRASIQSLVDSGAKVEVVRIPSLQYAEWAELVTSLSEAAAIHHSDLQKRPQDFGDDIRLLFELGELPSAVDYLQAQQVRRQIKQEFTEIFNKVDVLISPTLPIVASTIGDDFAELNGQKVDL…	1.3039551	-2.6585083	1.5092841	0.09358476	0.80143446	1.4156994	-1.4156994	low
K77F	LHLKSVEELAPLLASKSLSPVELTKAILDFAEESQPKINSYMAFYREEALARAKEVEQEILQGHYKGMYHGIPMALFDNLYFKDKITTMSSKIHKDFVSDYDATVVEKLRDAGVIFTGKLSMHEYAWGITNNNPHYGPVRNPWDLDKIPGGSSGGSGAAVAAGASVASLGTDTAGSIRIPSSACGIVGLKPTHGRVSKYGCYPLAWSLDHIGPMTKTVKDAAGLLEVIAGFDHQDPTCVNVPVDNYEKQLTGNIKDLVIGINEEYFFNNVDADVEKAVRASIQSLVDSGAKVEVVRIPSLQYAEWAELVTSLSEAAAIHHSDLQKRPQDFGDDIRLLFELGELPSAVDYLQAQQVRRQIKQEFTEIFNKVDVLISPTLPIVASTIGDDFAELNGQKVDL…	-1.0859375	-4.9699097	0.65728843	-0.75708544	-0.049898505	1.4143739	-1.4143739	low
D271T	LHLKSVEELAPLLASKSLSPVELTKAILDFAEESQPKINSYMAFYREEALARAKEVEQEILQGHYKGMYHGIPMALKDNLYFKDKITTMSSKIHKDFVSDYDATVVEKLRDAGVIFTGKLSMHEYAWGITNNNPHYGPVRNPWDLDKIPGGSSGGSGAAVAAGASVASLGTDTAGSIRIPSSACGIVGLKPTHGRVSKYGCYPLAWSLDHIGPMTKTVKDAAGLLEVIAGFDHQDPTCVNVPVDNYEKQLTGNIKDLVIGINEEYFFNNVTADVEKAVRASIQSLVDSGAKVEVVRIPSLQYAEWAELVTSLSEAAAIHHSDLQKRPQDFGDDIRLLFELGELPSAVDYLQAQQVRRQIKQEFTEIFNKVDVLISPTLPIVASTIGDDFAELNGQKVDL…	-0.5214844	-4.422119	0.85851574	-0.5554809	0.15151742	1.4139967	-1.4139967	low
S176I	LHLKSVEELAPLLASKSLSPVELTKAILDFAEESQPKINSYMAFYREEALARAKEVEQEILQGHYKGMYHGIPMALKDNLYFKDKITTMSSKIHKDFVSDYDATVVEKLRDAGVIFTGKLSMHEYAWGITNNNPHYGPVRNPWDLDKIPGGSSGGSGAAVAAGASVASLGTDTAGIIRIPSSACGIVGLKPTHGRVSKYGCYPLAWSLDHIGPMTKTVKDAAGLLEVIAGFDHQDPTCVNVPVDNYEKQLTGNIKDLVIGINEEYFFNNVDADVEKAVRASIQSLVDSGAKVEVVRIPSLQYAEWAELVTSLSEAAAIHHSDLQKRPQDFGDDIRLLFELGELPSAVDYLQAQQVRRQIKQEFTEIFNKVDVLISPTLPIVASTIGDDFAELNGQKVDL…	-1.5002441	-5.3671265	0.5095883	-0.90327406	-0.19684288	1.4128623	-1.4128623	low
R443E	LHLKSVEELAPLLASKSLSPVELTKAILDFAEESQPKINSYMAFYREEALARAKEVEQEILQGHYKGMYHGIPMALKDNLYFKDKITTMSSKIHKDFVSDYDATVVEKLRDAGVIFTGKLSMHEYAWGITNNNPHYGPVRNPWDLDKIPGGSSGGSGAAVAAGASVASLGTDTAGSIRIPSSACGIVGLKPTHGRVSKYGCYPLAWSLDHIGPMTKTVKDAAGLLEVIAGFDHQDPTCVNVPVDNYEKQLTGNIKDLVIGINEEYFFNNVDADVEKAVRASIQSLVDSGAKVEVVRIPSLQYAEWAELVTSLSEAAAIHHSDLQKRPQDFGDDIRLLFELGELPSAVDYLQAQQVRRQIKQEFTEIFNKVDVLISPTLPIVASTIGDDFAELNGQKVDL…	2.3096313	-1.6759644	1.8678073	0.4551926	1.1615	1.4126147	-1.4126147	low
S99K	LHLKSVEELAPLLASKSLSPVELTKAILDFAEESQPKINSYMAFYREEALARAKEVEQEILQGHYKGMYHGIPMALKDNLYFKDKITTMSSKIHKDFVKDYDATVVEKLRDAGVIFTGKLSMHEYAWGITNNNPHYGPVRNPWDLDKIPGGSSGGSGAAVAAGASVASLGTDTAGSIRIPSSACGIVGLKPTHGRVSKYGCYPLAWSLDHIGPMTKTVKDAAGLLEVIAGFDHQDPTCVNVPVDNYEKQLTGNIKDLVIGINEEYFFNNVDADVEKAVRASIQSLVDSGAKVEVVRIPSLQYAEWAELVTSLSEAAAIHHSDLQKRPQDFGDDIRLLFELGELPSAVDYLQAQQVRRQIKQEFTEIFNKVDVLISPTLPIVASTIGDDFAELNGQKVDL…	-1.326477	-5.196106	0.5715362	-0.840333	-0.1343984	1.4118692	-1.4118692	low
K77Y	LHLKSVEELAPLLASKSLSPVELTKAILDFAEESQPKINSYMAFYREEALARAKEVEQEILQGHYKGMYHGIPMALYDNLYFKDKITTMSSKIHKDFVSDYDATVVEKLRDAGVIFTGKLSMHEYAWGITNNNPHYGPVRNPWDLDKIPGGSSGGSGAAVAAGASVASLGTDTAGSIRIPSSACGIVGLKPTHGRVSKYGCYPLAWSLDHIGPMTKTVKDAAGLLEVIAGFDHQDPTCVNVPVDNYEKQLTGNIKDLVIGINEEYFFNNVDADVEKAVRASIQSLVDSGAKVEVVRIPSLQYAEWAELVTSLSEAAAIHHSDLQKRPQDFGDDIRLLFELGELPSAVDYLQAQQVRRQIKQEFTEIFNKVDVLISPTLPIVASTIGDDFAELNGQKVDL…	-1.6174927	-5.475891	0.4677893	-0.9433029	-0.23775682	1.4110923	-1.4110923	low
Y349K	LHLKSVEELAPLLASKSLSPVELTKAILDFAEESQPKINSYMAFYREEALARAKEVEQEILQGHYKGMYHGIPMALKDNLYFKDKITTMSSKIHKDFVSDYDATVVEKLRDAGVIFTGKLSMHEYAWGITNNNPHYGPVRNPWDLDKIPGGSSGGSGAAVAAGASVASLGTDTAGSIRIPSSACGIVGLKPTHGRVSKYGCYPLAWSLDHIGPMTKTVKDAAGLLEVIAGFDHQDPTCVNVPVDNYEKQLTGNIKDLVIGINEEYFFNNVDADVEKAVRASIQSLVDSGAKVEVVRIPSLQYAEWAELVTSLSEAAAIHHSDLQKRPQDFGDDIRLLFELGELPSAVDKLQAQQVRRQIKQEFTEIFNKVDVLISPTLPIVASTIGDDFAELNGQKVDL…	0.758728	-3.1708984	1.3149109	-0.09499133	0.6099598	1.4099022	-1.4099022	low
I434W	LHLKSVEELAPLLASKSLSPVELTKAILDFAEESQPKINSYMAFYREEALARAKEVEQEILQGHYKGMYHGIPMALKDNLYFKDKITTMSSKIHKDFVSDYDATVVEKLRDAGVIFTGKLSMHEYAWGITNNNPHYGPVRNPWDLDKIPGGSSGGSGAAVAAGASVASLGTDTAGSIRIPSSACGIVGLKPTHGRVSKYGCYPLAWSLDHIGPMTKTVKDAAGLLEVIAGFDHQDPTCVNVPVDNYEKQLTGNIKDLVIGINEEYFFNNVDADVEKAVRASIQSLVDSGAKVEVVRIPSLQYAEWAELVTSLSEAAAIHHSDLQKRPQDFGDDIRLLFELGELPSAVDYLQAQQVRRQIKQEFTEIFNKVDVLISPTLPIVASTIGDDFAELNGQKVDL…	-5.527588	-9.256409	-0.92615783	-2.3346553	-1.6304066	1.4084975	-1.4084975	low
S284I	LHLKSVEELAPLLASKSLSPVELTKAILDFAEESQPKINSYMAFYREEALARAKEVEQEILQGHYKGMYHGIPMALKDNLYFKDKITTMSSKIHKDFVSDYDATVVEKLRDAGVIFTGKLSMHEYAWGITNNNPHYGPVRNPWDLDKIPGGSSGGSGAAVAAGASVASLGTDTAGSIRIPSSACGIVGLKPTHGRVSKYGCYPLAWSLDHIGPMTKTVKDAAGLLEVIAGFDHQDPTCVNVPVDNYEKQLTGNIKDLVIGINEEYFFNNVDADVEKAVRASIQILVDSGAKVEVVRIPSLQYAEWAELVTSLSEAAAIHHSDLQKRPQDFGDDIRLLFELGELPSAVDYLQAQQVRRQIKQEFTEIFNKVDVLISPTLPIVASTIGDDFAELNGQKVDL…	-1.3448486	-5.199524	0.56498677	-0.8415909	-0.13830206	1.4065776	-1.4065776	low
S284L	LHLKSVEELAPLLASKSLSPVELTKAILDFAEESQPKINSYMAFYREEALARAKEVEQEILQGHYKGMYHGIPMALKDNLYFKDKITTMSSKIHKDFVSDYDATVVEKLRDAGVIFTGKLSMHEYAWGITNNNPHYGPVRNPWDLDKIPGGSSGGSGAAVAAGASVASLGTDTAGSIRIPSSACGIVGLKPTHGRVSKYGCYPLAWSLDHIGPMTKTVKDAAGLLEVIAGFDHQDPTCVNVPVDNYEKQLTGNIKDLVIGINEEYFFNNVDADVEKAVRASIQLLVDSGAKVEVVRIPSLQYAEWAELVTSLSEAAAIHHSDLQKRPQDFGDDIRLLFELGELPSAVDYLQAQQVRRQIKQEFTEIFNKVDVLISPTLPIVASTIGDDFAELNGQKVDL…	-1.1296387	-4.989807	0.641709	-0.76440835	-0.06134966	1.4061174	-1.4061174	low
E307N	LHLKSVEELAPLLASKSLSPVELTKAILDFAEESQPKINSYMAFYREEALARAKEVEQEILQGHYKGMYHGIPMALKDNLYFKDKITTMSSKIHKDFVSDYDATVVEKLRDAGVIFTGKLSMHEYAWGITNNNPHYGPVRNPWDLDKIPGGSSGGSGAAVAAGASVASLGTDTAGSIRIPSSACGIVGLKPTHGRVSKYGCYPLAWSLDHIGPMTKTVKDAAGLLEVIAGFDHQDPTCVNVPVDNYEKQLTGNIKDLVIGINEEYFFNNVDADVEKAVRASIQSLVDSGAKVEVVRIPSLQYAEWANLVTSLSEAAAIHHSDLQKRPQDFGDDIRLLFELGELPSAVDYLQAQQVRRQIKQEFTEIFNKVDVLISPTLPIVASTIGDDFAELNGQKVDL…	0.6746826	-3.2391968	1.2849487	-0.12012731	0.5824107	1.405076	-1.405076	low
V372S	LHLKSVEELAPLLASKSLSPVELTKAILDFAEESQPKINSYMAFYREEALARAKEVEQEILQGHYKGMYHGIPMALKDNLYFKDKITTMSSKIHKDFVSDYDATVVEKLRDAGVIFTGKLSMHEYAWGITNNNPHYGPVRNPWDLDKIPGGSSGGSGAAVAAGASVASLGTDTAGSIRIPSSACGIVGLKPTHGRVSKYGCYPLAWSLDHIGPMTKTVKDAAGLLEVIAGFDHQDPTCVNVPVDNYEKQLTGNIKDLVIGINEEYFFNNVDADVEKAVRASIQSLVDSGAKVEVVRIPSLQYAEWAELVTSLSEAAAIHHSDLQKRPQDFGDDIRLLFELGELPSAVDYLQAQQVRRQIKQEFTEIFNKVDSLISPTLPIVASTIGDDFAELNGQKVDL…	-1.7163086	-5.5498657	0.43256146	-0.97052795	-0.26898324	1.4030894	-1.4030894	low
L308G	LHLKSVEELAPLLASKSLSPVELTKAILDFAEESQPKINSYMAFYREEALARAKEVEQEILQGHYKGMYHGIPMALKDNLYFKDKITTMSSKIHKDFVSDYDATVVEKLRDAGVIFTGKLSMHEYAWGITNNNPHYGPVRNPWDLDKIPGGSSGGSGAAVAAGASVASLGTDTAGSIRIPSSACGIVGLKPTHGRVSKYGCYPLAWSLDHIGPMTKTVKDAAGLLEVIAGFDHQDPTCVNVPVDNYEKQLTGNIKDLVIGINEEYFFNNVDADVEKAVRASIQSLVDSGAKVEVVRIPSLQYAEWAEGVTSLSEAAAIHHSDLQKRPQDFGDDIRLLFELGELPSAVDYLQAQQVRRQIKQEFTEIFNKVDVLISPTLPIVASTIGDDFAELNGQKVDL…	-1.076294	-4.92865	0.66072637	-0.7419005	-0.040587068	1.4026269	-1.4026269	low
G194Q	LHLKSVEELAPLLASKSLSPVELTKAILDFAEESQPKINSYMAFYREEALARAKEVEQEILQGHYKGMYHGIPMALKDNLYFKDKITTMSSKIHKDFVSDYDATVVEKLRDAGVIFTGKLSMHEYAWGITNNNPHYGPVRNPWDLDKIPGGSSGGSGAAVAAGASVASLGTDTAGSIRIPSSACGIVGLKPTHQRVSKYGCYPLAWSLDHIGPMTKTVKDAAGLLEVIAGFDHQDPTCVNVPVDNYEKQLTGNIKDLVIGINEEYFFNNVDADVEKAVRASIQSLVDSGAKVEVVRIPSLQYAEWAELVTSLSEAAAIHHSDLQKRPQDFGDDIRLLFELGELPSAVDYLQAQQVRRQIKQEFTEIFNKVDVLISPTLPIVASTIGDDFAELNGQKVDL…	-2.6743774	-6.475891	0.091010354	-1.3113352	-0.61016244	1.4023455	-1.4023455	low
I434D	LHLKSVEELAPLLASKSLSPVELTKAILDFAEESQPKINSYMAFYREEALARAKEVEQEILQGHYKGMYHGIPMALKDNLYFKDKITTMSSKIHKDFVSDYDATVVEKLRDAGVIFTGKLSMHEYAWGITNNNPHYGPVRNPWDLDKIPGGSSGGSGAAVAAGASVASLGTDTAGSIRIPSSACGIVGLKPTHGRVSKYGCYPLAWSLDHIGPMTKTVKDAAGLLEVIAGFDHQDPTCVNVPVDNYEKQLTGNIKDLVIGINEEYFFNNVDADVEKAVRASIQSLVDSGAKVEVVRIPSLQYAEWAELVTSLSEAAAIHHSDLQKRPQDFGDDIRLLFELGELPSAVDYLQAQQVRRQIKQEFTEIFNKVDVLISPTLPIVASTIGDDFAELNGQKVDL…	-4.763611	-8.49823	-0.65380037	-2.0556211	-1.3547108	1.4018208	-1.4018208	low
E365F	LHLKSVEELAPLLASKSLSPVELTKAILDFAEESQPKINSYMAFYREEALARAKEVEQEILQGHYKGMYHGIPMALKDNLYFKDKITTMSSKIHKDFVSDYDATVVEKLRDAGVIFTGKLSMHEYAWGITNNNPHYGPVRNPWDLDKIPGGSSGGSGAAVAAGASVASLGTDTAGSIRIPSSACGIVGLKPTHGRVSKYGCYPLAWSLDHIGPMTKTVKDAAGLLEVIAGFDHQDPTCVNVPVDNYEKQLTGNIKDLVIGINEEYFFNNVDADVEKAVRASIQSLVDSGAKVEVVRIPSLQYAEWAELVTSLSEAAAIHHSDLQKRPQDFGDDIRLLFELGELPSAVDYLQAQQVRRQIKQEFTFIFNKVDVLISPTLPIVASTIGDDFAELNGQKVDL…	1.1417236	-2.7730103	1.4514487	0.05144435	0.7514465	1.4000044	-1.4000044	low
M122A	LHLKSVEELAPLLASKSLSPVELTKAILDFAEESQPKINSYMAFYREEALARAKEVEQEILQGHYKGMYHGIPMALKDNLYFKDKITTMSSKIHKDFVSDYDATVVEKLRDAGVIFTGKLSAHEYAWGITNNNPHYGPVRNPWDLDKIPGGSSGGSGAAVAAGASVASLGTDTAGSIRIPSSACGIVGLKPTHGRVSKYGCYPLAWSLDHIGPMTKTVKDAAGLLEVIAGFDHQDPTCVNVPVDNYEKQLTGNIKDLVIGINEEYFFNNVDADVEKAVRASIQSLVDSGAKVEVVRIPSLQYAEWAELVTSLSEAAAIHHSDLQKRPQDFGDDIRLLFELGELPSAVDYLQAQQVRRQIKQEFTEIFNKVDVLISPTLPIVASTIGDDFAELNGQKVDL…	1.1681519	-2.7444458	1.4608704	0.06195699	0.7614137	1.3989134	-1.3989134	low
G260N	LHLKSVEELAPLLASKSLSPVELTKAILDFAEESQPKINSYMAFYREEALARAKEVEQEILQGHYKGMYHGIPMALKDNLYFKDKITTMSSKIHKDFVSDYDATVVEKLRDAGVIFTGKLSMHEYAWGITNNNPHYGPVRNPWDLDKIPGGSSGGSGAAVAAGASVASLGTDTAGSIRIPSSACGIVGLKPTHGRVSKYGCYPLAWSLDHIGPMTKTVKDAAGLLEVIAGFDHQDPTCVNVPVDNYEKQLTGNIKDLVININEEYFFNNVDADVEKAVRASIQSLVDSGAKVEVVRIPSLQYAEWAELVTSLSEAAAIHHSDLQKRPQDFGDDIRLLFELGELPSAVDYLQAQQVRRQIKQEFTEIFNKVDVLISPTLPIVASTIGDDFAELNGQKVDL…	-7.14624	-10.797302	-1.5032066	-2.901754	-2.2024803	1.3985473	-1.3985473	low
Y349C	LHLKSVEELAPLLASKSLSPVELTKAILDFAEESQPKINSYMAFYREEALARAKEVEQEILQGHYKGMYHGIPMALKDNLYFKDKITTMSSKIHKDFVSDYDATVVEKLRDAGVIFTGKLSMHEYAWGITNNNPHYGPVRNPWDLDKIPGGSSGGSGAAVAAGASVASLGTDTAGSIRIPSSACGIVGLKPTHGRVSKYGCYPLAWSLDHIGPMTKTVKDAAGLLEVIAGFDHQDPTCVNVPVDNYEKQLTGNIKDLVIGINEEYFFNNVDADVEKAVRASIQSLVDSGAKVEVVRIPSLQYAEWAELVTSLSEAAAIHHSDLQKRPQDFGDDIRLLFELGELPSAVDCLQAQQVRRQIKQEFTEIFNKVDVLISPTLPIVASTIGDDFAELNGQKVDL…	0.25689697	-3.6159058	1.1360083	-0.25876835	0.43861997	1.3947766	-1.3947766	low
G436L	LHLKSVEELAPLLASKSLSPVELTKAILDFAEESQPKINSYMAFYREEALARAKEVEQEILQGHYKGMYHGIPMALKDNLYFKDKITTMSSKIHKDFVSDYDATVVEKLRDAGVIFTGKLSMHEYAWGITNNNPHYGPVRNPWDLDKIPGGSSGGSGAAVAAGASVASLGTDTAGSIRIPSSACGIVGLKPTHGRVSKYGCYPLAWSLDHIGPMTKTVKDAAGLLEVIAGFDHQDPTCVNVPVDNYEKQLTGNIKDLVIGINEEYFFNNVDADVEKAVRASIQSLVDSGAKVEVVRIPSLQYAEWAELVTSLSEAAAIHHSDLQKRPQDFGDDIRLLFELGELPSAVDYLQAQQVRRQIKQEFTEIFNKVDVLISPTLPIVASTIGDDFAELNGQKVDL…	-6.6845703	-10.33429	-1.3386215	-2.7313502	-2.0349858	1.3927287	-1.3927287	low
L350D	LHLKSVEELAPLLASKSLSPVELTKAILDFAEESQPKINSYMAFYREEALARAKEVEQEILQGHYKGMYHGIPMALKDNLYFKDKITTMSSKIHKDFVSDYDATVVEKLRDAGVIFTGKLSMHEYAWGITNNNPHYGPVRNPWDLDKIPGGSSGGSGAAVAAGASVASLGTDTAGSIRIPSSACGIVGLKPTHGRVSKYGCYPLAWSLDHIGPMTKTVKDAAGLLEVIAGFDHQDPTCVNVPVDNYEKQLTGNIKDLVIGINEEYFFNNVDADVEKAVRASIQSLVDSGAKVEVVRIPSLQYAEWAELVTSLSEAAAIHHSDLQKRPQDFGDDIRLLFELGELPSAVDYDQAQQVRRQIKQEFTEIFNKVDVLISPTLPIVASTIGDDFAELNGQKVDL…	-0.33984375	-4.182434	0.9232705	-0.46726903	0.22800075	1.3905395	-1.3905395	low
M68P	LHLKSVEELAPLLASKSLSPVELTKAILDFAEESQPKINSYMAFYREEALARAKEVEQEILQGHYKGPYHGIPMALKDNLYFKDKITTMSSKIHKDFVSDYDATVVEKLRDAGVIFTGKLSMHEYAWGITNNNPHYGPVRNPWDLDKIPGGSSGGSGAAVAAGASVASLGTDTAGSIRIPSSACGIVGLKPTHGRVSKYGCYPLAWSLDHIGPMTKTVKDAAGLLEVIAGFDHQDPTCVNVPVDNYEKQLTGNIKDLVIGINEEYFFNNVDADVEKAVRASIQSLVDSGAKVEVVRIPSLQYAEWAELVTSLSEAAAIHHSDLQKRPQDFGDDIRLLFELGELPSAVDYLQAQQVRRQIKQEFTEIFNKVDVLISPTLPIVASTIGDDFAELNGQKVDL…	3.7943115	-0.17669678	2.397095	1.0069714	1.7020332	1.3901236	-1.3901236	low
G128I	LHLKSVEELAPLLASKSLSPVELTKAILDFAEESQPKINSYMAFYREEALARAKEVEQEILQGHYKGMYHGIPMALKDNLYFKDKITTMSSKIHKDFVSDYDATVVEKLRDAGVIFTGKLSMHEYAWIITNNNPHYGPVRNPWDLDKIPGGSSGGSGAAVAAGASVASLGTDTAGSIRIPSSACGIVGLKPTHGRVSKYGCYPLAWSLDHIGPMTKTVKDAAGLLEVIAGFDHQDPTCVNVPVDNYEKQLTGNIKDLVIGINEEYFFNNVDADVEKAVRASIQSLVDSGAKVEVVRIPSLQYAEWAELVTSLSEAAAIHHSDLQKRPQDFGDDIRLLFELGELPSAVDYLQAQQVRRQIKQEFTEIFNKVDVLISPTLPIVASTIGDDFAELNGQKVDL…	-2.567627	-6.33844	0.12906685	-1.2607487	-0.56584096	1.3898156	-1.3898156	low
S284R	LHLKSVEELAPLLASKSLSPVELTKAILDFAEESQPKINSYMAFYREEALARAKEVEQEILQGHYKGMYHGIPMALKDNLYFKDKITTMSSKIHKDFVSDYDATVVEKLRDAGVIFTGKLSMHEYAWGITNNNPHYGPVRNPWDLDKIPGGSSGGSGAAVAAGASVASLGTDTAGSIRIPSSACGIVGLKPTHGRVSKYGCYPLAWSLDHIGPMTKTVKDAAGLLEVIAGFDHQDPTCVNVPVDNYEKQLTGNIKDLVIGINEEYFFNNVDADVEKAVRASIQRLVDSGAKVEVVRIPSLQYAEWAELVTSLSEAAAIHHSDLQKRPQDFGDDIRLLFELGELPSAVDYLQAQQVRRQIKQEFTEIFNKVDVLISPTLPIVASTIGDDFAELNGQKVDL…	2.8684082	-1.0714111	2.0670109	0.6776877	1.3723493	1.3893232	-1.3893232	low
K25A	LHLKSVEELAPLLASKSLSPVELTAAILDFAEESQPKINSYMAFYREEALARAKEVEQEILQGHYKGMYHGIPMALKDNLYFKDKITTMSSKIHKDFVSDYDATVVEKLRDAGVIFTGKLSMHEYAWGITNNNPHYGPVRNPWDLDKIPGGSSGGSGAAVAAGASVASLGTDTAGSIRIPSSACGIVGLKPTHGRVSKYGCYPLAWSLDHIGPMTKTVKDAAGLLEVIAGFDHQDPTCVNVPVDNYEKQLTGNIKDLVIGINEEYFFNNVDADVEKAVRASIQSLVDSGAKVEVVRIPSLQYAEWAELVTSLSEAAAIHHSDLQKRPQDFGDDIRLLFELGELPSAVDYLQAQQVRRQIKQEFTEIFNKVDVLISPTLPIVASTIGDDFAELNGQKVDL…	-1.6938477	-5.4906006	0.44056877	-0.94871646	-0.25407386	1.3892852	-1.3892852	low
A316V	LHLKSVEELAPLLASKSLSPVELTKAILDFAEESQPKINSYMAFYREEALARAKEVEQEILQGHYKGMYHGIPMALKDNLYFKDKITTMSSKIHKDFVSDYDATVVEKLRDAGVIFTGKLSMHEYAWGITNNNPHYGPVRNPWDLDKIPGGSSGGSGAAVAAGASVASLGTDTAGSIRIPSSACGIVGLKPTHGRVSKYGCYPLAWSLDHIGPMTKTVKDAAGLLEVIAGFDHQDPTCVNVPVDNYEKQLTGNIKDLVIGINEEYFFNNVDADVEKAVRASIQSLVDSGAKVEVVRIPSLQYAEWAELVTSLSEAVAIHHSDLQKRPQDFGDDIRLLFELGELPSAVDYLQAQQVRRQIKQEFTEIFNKVDVLISPTLPIVASTIGDDFAELNGQKVDL…	2.3660278	-1.5559692	1.8879125	0.49935466	1.1936336	1.3885579	-1.3885579	low
D235T	LHLKSVEELAPLLASKSLSPVELTKAILDFAEESQPKINSYMAFYREEALARAKEVEQEILQGHYKGMYHGIPMALKDNLYFKDKITTMSSKIHKDFVSDYDATVVEKLRDAGVIFTGKLSMHEYAWGITNNNPHYGPVRNPWDLDKIPGGSSGGSGAAVAAGASVASLGTDTAGSIRIPSSACGIVGLKPTHGRVSKYGCYPLAWSLDHIGPMTKTVKDAAGLLEVIAGFDHQTPTCVNVPVDNYEKQLTGNIKDLVIGINEEYFFNNVDADVEKAVRASIQSLVDSGAKVEVVRIPSLQYAEWAELVTSLSEAAAIHHSDLQKRPQDFGDDIRLLFELGELPSAVDYLQAQQVRRQIKQEFTEIFNKVDVLISPTLPIVASTIGDDFAELNGQKVDL…	-2.6237793	-6.386841	0.10904857	-1.2785618	-0.5847566	1.3876104	-1.3876104	low
V106Y	LHLKSVEELAPLLASKSLSPVELTKAILDFAEESQPKINSYMAFYREEALARAKEVEQEILQGHYKGMYHGIPMALKDNLYFKDKITTMSSKIHKDFVSDYDATVYEKLRDAGVIFTGKLSMHEYAWGITNNNPHYGPVRNPWDLDKIPGGSSGGSGAAVAAGASVASLGTDTAGSIRIPSSACGIVGLKPTHGRVSKYGCYPLAWSLDHIGPMTKTVKDAAGLLEVIAGFDHQDPTCVNVPVDNYEKQLTGNIKDLVIGINEEYFFNNVDADVEKAVRASIQSLVDSGAKVEVVRIPSLQYAEWAELVTSLSEAAAIHHSDLQKRPQDFGDDIRLLFELGELPSAVDYLQAQQVRRQIKQEFTEIFNKVDVLISPTLPIVASTIGDDFAELNGQKVDL…	-7.0581665	-10.675598	-1.4718083	-2.856963	-2.1643856	1.3851546	-1.3851546	low
A222M	LHLKSVEELAPLLASKSLSPVELTKAILDFAEESQPKINSYMAFYREEALARAKEVEQEILQGHYKGMYHGIPMALKDNLYFKDKITTMSSKIHKDFVSDYDATVVEKLRDAGVIFTGKLSMHEYAWGITNNNPHYGPVRNPWDLDKIPGGSSGGSGAAVAAGASVASLGTDTAGSIRIPSSACGIVGLKPTHGRVSKYGCYPLAWSLDHIGPMTKTVKDAMGLLEVIAGFDHQDPTCVNVPVDNYEKQLTGNIKDLVIGINEEYFFNNVDADVEKAVRASIQSLVDSGAKVEVVRIPSLQYAEWAELVTSLSEAAAIHHSDLQKRPQDFGDDIRLLFELGELPSAVDYLQAQQVRRQIKQEFTEIFNKVDVLISPTLPIVASTIGDDFAELNGQKVDL…	-2.4403076	-6.2007446	0.17445613	-1.2100724	-0.51780814	1.3845285	-1.3845285	low
D271Q	LHLKSVEELAPLLASKSLSPVELTKAILDFAEESQPKINSYMAFYREEALARAKEVEQEILQGHYKGMYHGIPMALKDNLYFKDKITTMSSKIHKDFVSDYDATVVEKLRDAGVIFTGKLSMHEYAWGITNNNPHYGPVRNPWDLDKIPGGSSGGSGAAVAAGASVASLGTDTAGSIRIPSSACGIVGLKPTHGRVSKYGCYPLAWSLDHIGPMTKTVKDAAGLLEVIAGFDHQDPTCVNVPVDNYEKQLTGNIKDLVIGINEEYFFNNVQADVEKAVRASIQSLVDSGAKVEVVRIPSLQYAEWAELVTSLSEAAAIHHSDLQKRPQDFGDDIRLLFELGELPSAVDYLQAQQVRRQIKQEFTEIFNKVDVLISPTLPIVASTIGDDFAELNGQKVDL…	-0.678772	-4.492737	0.8024428	-0.58147043	0.11048618	1.3839133	-1.3839133	low
W305R	LHLKSVEELAPLLASKSLSPVELTKAILDFAEESQPKINSYMAFYREEALARAKEVEQEILQGHYKGMYHGIPMALKDNLYFKDKITTMSSKIHKDFVSDYDATVVEKLRDAGVIFTGKLSMHEYAWGITNNNPHYGPVRNPWDLDKIPGGSSGGSGAAVAAGASVASLGTDTAGSIRIPSSACGIVGLKPTHGRVSKYGCYPLAWSLDHIGPMTKTVKDAAGLLEVIAGFDHQDPTCVNVPVDNYEKQLTGNIKDLVIGINEEYFFNNVDADVEKAVRASIQSLVDSGAKVEVVRIPSLQYAERAELVTSLSEAAAIHHSDLQKRPQDFGDDIRLLFELGELPSAVDYLQAQQVRRQIKQEFTEIFNKVDVLISPTLPIVASTIGDDFAELNGQKVDL…	-1.3870239	-5.1748047	0.54995126	-0.8324934	-0.14127108	1.3824446	-1.3824446	low
V355Y	LHLKSVEELAPLLASKSLSPVELTKAILDFAEESQPKINSYMAFYREEALARAKEVEQEILQGHYKGMYHGIPMALKDNLYFKDKITTMSSKIHKDFVSDYDATVVEKLRDAGVIFTGKLSMHEYAWGITNNNPHYGPVRNPWDLDKIPGGSSGGSGAAVAAGASVASLGTDTAGSIRIPSSACGIVGLKPTHGRVSKYGCYPLAWSLDHIGPMTKTVKDAAGLLEVIAGFDHQDPTCVNVPVDNYEKQLTGNIKDLVIGINEEYFFNNVDADVEKAVRASIQSLVDSGAKVEVVRIPSLQYAEWAELVTSLSEAAAIHHSDLQKRPQDFGDDIRLLFELGELPSAVDYLQAQQYRRQIKQEFTEIFNKVDVLISPTLPIVASTIGDDFAELNGQKVDL…	-0.5058594	-4.3200073	0.86408603	-0.5179004	0.17309281	1.3819864	-1.3819864	low
K198C	LHLKSVEELAPLLASKSLSPVELTKAILDFAEESQPKINSYMAFYREEALARAKEVEQEILQGHYKGMYHGIPMALKDNLYFKDKITTMSSKIHKDFVSDYDATVVEKLRDAGVIFTGKLSMHEYAWGITNNNPHYGPVRNPWDLDKIPGGSSGGSGAAVAAGASVASLGTDTAGSIRIPSSACGIVGLKPTHGRVSCYGCYPLAWSLDHIGPMTKTVKDAAGLLEVIAGFDHQDPTCVNVPVDNYEKQLTGNIKDLVIGINEEYFFNNVDADVEKAVRASIQSLVDSGAKVEVVRIPSLQYAEWAELVTSLSEAAAIHHSDLQKRPQDFGDDIRLLFELGELPSAVDYLQAQQVRRQIKQEFTEIFNKVDVLISPTLPIVASTIGDDFAELNGQKVDL…	-1.4483643	-5.2319946	0.5280835	-0.85354114	-0.16272882	1.3816247	-1.3816247	low
A112H	LHLKSVEELAPLLASKSLSPVELTKAILDFAEESQPKINSYMAFYREEALARAKEVEQEILQGHYKGMYHGIPMALKDNLYFKDKITTMSSKIHKDFVSDYDATVVEKLRDHGVIFTGKLSMHEYAWGITNNNPHYGPVRNPWDLDKIPGGSSGGSGAAVAAGASVASLGTDTAGSIRIPSSACGIVGLKPTHGRVSKYGCYPLAWSLDHIGPMTKTVKDAAGLLEVIAGFDHQDPTCVNVPVDNYEKQLTGNIKDLVIGINEEYFFNNVDADVEKAVRASIQSLVDSGAKVEVVRIPSLQYAEWAELVTSLSEAAAIHHSDLQKRPQDFGDDIRLLFELGELPSAVDYLQAQQVRRQIKQEFTEIFNKVDVLISPTLPIVASTIGDDFAELNGQKVDL…	-0.17797852	-3.9996948	0.9809754	-0.40001512	0.29048014	1.3809905	-1.3809905	low
A315Q	LHLKSVEELAPLLASKSLSPVELTKAILDFAEESQPKINSYMAFYREEALARAKEVEQEILQGHYKGMYHGIPMALKDNLYFKDKITTMSSKIHKDFVSDYDATVVEKLRDAGVIFTGKLSMHEYAWGITNNNPHYGPVRNPWDLDKIPGGSSGGSGAAVAAGASVASLGTDTAGSIRIPSSACGIVGLKPTHGRVSKYGCYPLAWSLDHIGPMTKTVKDAAGLLEVIAGFDHQDPTCVNVPVDNYEKQLTGNIKDLVIGINEEYFFNNVDADVEKAVRASIQSLVDSGAKVEVVRIPSLQYAEWAELVTSLSEQAAIHHSDLQKRPQDFGDDIRLLFELGELPSAVDYLQAQQVRRQIKQEFTEIFNKVDVLISPTLPIVASTIGDDFAELNGQKVDL…	-1.8434448	-5.6086426	0.38723743	-0.9921597	-0.30246115	1.3793972	-1.3793972	low
R443D	LHLKSVEELAPLLASKSLSPVELTKAILDFAEESQPKINSYMAFYREEALARAKEVEQEILQGHYKGMYHGIPMALKDNLYFKDKITTMSSKIHKDFVSDYDATVVEKLRDAGVIFTGKLSMHEYAWGITNNNPHYGPVRNPWDLDKIPGGSSGGSGAAVAAGASVASLGTDTAGSIRIPSSACGIVGLKPTHGRVSKYGCYPLAWSLDHIGPMTKTVKDAAGLLEVIAGFDHQDPTCVNVPVDNYEKQLTGNIKDLVIGINEEYFFNNVDADVEKAVRASIQSLVDSGAKVEVVRIPSLQYAEWAELVTSLSEAAAIHHSDLQKRPQDFGDDIRLLFELGELPSAVDYLQAQQVRRQIKQEFTEIFNKVDVLISPTLPIVASTIGDDFAELNGQKVDL…	3.5326538	-0.39483643	2.3038142	0.92668897	1.6152515	1.3771253	-1.3771253	low
S152E	LHLKSVEELAPLLASKSLSPVELTKAILDFAEESQPKINSYMAFYREEALARAKEVEQEILQGHYKGMYHGIPMALKDNLYFKDKITTMSSKIHKDFVSDYDATVVEKLRDAGVIFTGKLSMHEYAWGITNNNPHYGPVRNPWDLDKIPGGESGGSGAAVAAGASVASLGTDTAGSIRIPSSACGIVGLKPTHGRVSKYGCYPLAWSLDHIGPMTKTVKDAAGLLEVIAGFDHQDPTCVNVPVDNYEKQLTGNIKDLVIGINEEYFFNNVDADVEKAVRASIQSLVDSGAKVEVVRIPSLQYAEWAELVTSLSEAAAIHHSDLQKRPQDFGDDIRLLFELGELPSAVDYLQAQQVRRQIKQEFTEIFNKVDVLISPTLPIVASTIGDDFAELNGQKVDL…	-2.2875977	-6.0266724	0.22889717	-1.1460081	-0.4585555	1.3749053	-1.3749053	low
A126E	LHLKSVEELAPLLASKSLSPVELTKAILDFAEESQPKINSYMAFYREEALARAKEVEQEILQGHYKGMYHGIPMALKDNLYFKDKITTMSSKIHKDFVSDYDATVVEKLRDAGVIFTGKLSMHEYEWGITNNNPHYGPVRNPWDLDKIPGGSSGGSGAAVAAGASVASLGTDTAGSIRIPSSACGIVGLKPTHGRVSKYGCYPLAWSLDHIGPMTKTVKDAAGLLEVIAGFDHQDPTCVNVPVDNYEKQLTGNIKDLVIGINEEYFFNNVDADVEKAVRASIQSLVDSGAKVEVVRIPSLQYAEWAELVTSLSEAAAIHHSDLQKRPQDFGDDIRLLFELGELPSAVDYLQAQQVRRQIKQEFTEIFNKVDVLISPTLPIVASTIGDDFAELNGQKVDL…	-1.1237793	-4.8948364	0.6437979	-0.72945607	-0.042829096	1.373254	-1.373254	low
V355M	LHLKSVEELAPLLASKSLSPVELTKAILDFAEESQPKINSYMAFYREEALARAKEVEQEILQGHYKGMYHGIPMALKDNLYFKDKITTMSSKIHKDFVSDYDATVVEKLRDAGVIFTGKLSMHEYAWGITNNNPHYGPVRNPWDLDKIPGGSSGGSGAAVAAGASVASLGTDTAGSIRIPSSACGIVGLKPTHGRVSKYGCYPLAWSLDHIGPMTKTVKDAAGLLEVIAGFDHQDPTCVNVPVDNYEKQLTGNIKDLVIGINEEYFFNNVDADVEKAVRASIQSLVDSGAKVEVVRIPSLQYAEWAELVTSLSEAAAIHHSDLQKRPQDFGDDIRLLFELGELPSAVDYLQAQQMRRQIKQEFTEIFNKVDVLISPTLPIVASTIGDDFAELNGQKVDL…	-1.1322021	-4.9003906	0.6407951	-0.7315002	-0.04535255	1.3722954	-1.3722954	low
T192F	LHLKSVEELAPLLASKSLSPVELTKAILDFAEESQPKINSYMAFYREEALARAKEVEQEILQGHYKGMYHGIPMALKDNLYFKDKITTMSSKIHKDFVSDYDATVVEKLRDAGVIFTGKLSMHEYAWGITNNNPHYGPVRNPWDLDKIPGGSSGGSGAAVAAGASVASLGTDTAGSIRIPSSACGIVGLKPFHGRVSKYGCYPLAWSLDHIGPMTKTVKDAAGLLEVIAGFDHQDPTCVNVPVDNYEKQLTGNIKDLVIGINEEYFFNNVDADVEKAVRASIQSLVDSGAKVEVVRIPSLQYAEWAELVTSLSEAAAIHHSDLQKRPQDFGDDIRLLFELGELPSAVDYLQAQQVRRQIKQEFTEIFNKVDVLISPTLPIVASTIGDDFAELNGQKVDL…	0.60058594	-3.2216797	1.2585332	-0.11368046	0.5724264	1.3722137	-1.3722137	low
I261M	LHLKSVEELAPLLASKSLSPVELTKAILDFAEESQPKINSYMAFYREEALARAKEVEQEILQGHYKGMYHGIPMALKDNLYFKDKITTMSSKIHKDFVSDYDATVVEKLRDAGVIFTGKLSMHEYAWGITNNNPHYGPVRNPWDLDKIPGGSSGGSGAAVAAGASVASLGTDTAGSIRIPSSACGIVGLKPTHGRVSKYGCYPLAWSLDHIGPMTKTVKDAAGLLEVIAGFDHQDPTCVNVPVDNYEKQLTGNIKDLVIGMNEEYFFNNVDADVEKAVRASIQSLVDSGAKVEVVRIPSLQYAEWAELVTSLSEAAAIHHSDLQKRPQDFGDDIRLLFELGELPSAVDYLQAQQVRRQIKQEFTEIFNKVDVLISPTLPIVASTIGDDFAELNGQKVDL…	-0.2680664	-4.0602417	0.9488591	-0.4222983	0.2632804	1.3711574	-1.3711574	low
I334N	LHLKSVEELAPLLASKSLSPVELTKAILDFAEESQPKINSYMAFYREEALARAKEVEQEILQGHYKGMYHGIPMALKDNLYFKDKITTMSSKIHKDFVSDYDATVVEKLRDAGVIFTGKLSMHEYAWGITNNNPHYGPVRNPWDLDKIPGGSSGGSGAAVAAGASVASLGTDTAGSIRIPSSACGIVGLKPTHGRVSKYGCYPLAWSLDHIGPMTKTVKDAAGLLEVIAGFDHQDPTCVNVPVDNYEKQLTGNIKDLVIGINEEYFFNNVDADVEKAVRASIQSLVDSGAKVEVVRIPSLQYAEWAELVTSLSEAAAIHHSDLQKRPQDFGDDNRLLFELGELPSAVDYLQAQQVRRQIKQEFTEIFNKVDVLISPTLPIVASTIGDDFAELNGQKVDL…	-2.2667236	-5.996216	0.23633875	-1.1347992	-0.44923025	1.371138	-1.371138	low
N132F	LHLKSVEELAPLLASKSLSPVELTKAILDFAEESQPKINSYMAFYREEALARAKEVEQEILQGHYKGMYHGIPMALKDNLYFKDKITTMSSKIHKDFVSDYDATVVEKLRDAGVIFTGKLSMHEYAWGITNFNPHYGPVRNPWDLDKIPGGSSGGSGAAVAAGASVASLGTDTAGSIRIPSSACGIVGLKPTHGRVSKYGCYPLAWSLDHIGPMTKTVKDAAGLLEVIAGFDHQDPTCVNVPVDNYEKQLTGNIKDLVIGINEEYFFNNVDADVEKAVRASIQSLVDSGAKVEVVRIPSLQYAEWAELVTSLSEAAAIHHSDLQKRPQDFGDDIRLLFELGELPSAVDYLQAQQVRRQIKQEFTEIFNKVDVLISPTLPIVASTIGDDFAELNGQKVDL…	1.3961182	-2.4430542	1.5421402	0.17287882	0.85750955	1.3692614	-1.3692614	low
K190M	LHLKSVEELAPLLASKSLSPVELTKAILDFAEESQPKINSYMAFYREEALARAKEVEQEILQGHYKGMYHGIPMALKDNLYFKDKITTMSSKIHKDFVSDYDATVVEKLRDAGVIFTGKLSMHEYAWGITNNNPHYGPVRNPWDLDKIPGGSSGGSGAAVAAGASVASLGTDTAGSIRIPSSACGIVGLMPTHGRVSKYGCYPLAWSLDHIGPMTKTVKDAAGLLEVIAGFDHQDPTCVNVPVDNYEKQLTGNIKDLVIGINEEYFFNNVDADVEKAVRASIQSLVDSGAKVEVVRIPSLQYAEWAELVTSLSEAAAIHHSDLQKRPQDFGDDIRLLFELGELPSAVDYLQAQQVRRQIKQEFTEIFNKVDVLISPTLPIVASTIGDDFAELNGQKVDL…	-2.6091309	-6.317566	0.11427073	-1.2530664	-0.56939787	1.3673371	-1.3673371	low
I318V	LHLKSVEELAPLLASKSLSPVELTKAILDFAEESQPKINSYMAFYREEALARAKEVEQEILQGHYKGMYHGIPMALKDNLYFKDKITTMSSKIHKDFVSDYDATVVEKLRDAGVIFTGKLSMHEYAWGITNNNPHYGPVRNPWDLDKIPGGSSGGSGAAVAAGASVASLGTDTAGSIRIPSSACGIVGLKPTHGRVSKYGCYPLAWSLDHIGPMTKTVKDAAGLLEVIAGFDHQDPTCVNVPVDNYEKQLTGNIKDLVIGINEEYFFNNVDADVEKAVRASIQSLVDSGAKVEVVRIPSLQYAEWAELVTSLSEAAAVHHSDLQKRPQDFGDDIRLLFELGELPSAVDYLQAQQVRRQIKQEFTEIFNKVDVLISPTLPIVASTIGDDFAELNGQKVDL…	0.74035645	-3.0714722	1.3083614	-0.058399253	0.6249811	1.3667606	-1.3667606	low
Q35R	LHLKSVEELAPLLASKSLSPVELTKAILDFAEESRPKINSYMAFYREEALARAKEVEQEILQGHYKGMYHGIPMALKDNLYFKDKITTMSSKIHKDFVSDYDATVVEKLRDAGVIFTGKLSMHEYAWGITNNNPHYGPVRNPWDLDKIPGGSSGGSGAAVAAGASVASLGTDTAGSIRIPSSACGIVGLKPTHGRVSKYGCYPLAWSLDHIGPMTKTVKDAAGLLEVIAGFDHQDPTCVNVPVDNYEKQLTGNIKDLVIGINEEYFFNNVDADVEKAVRASIQSLVDSGAKVEVVRIPSLQYAEWAELVTSLSEAAAIHHSDLQKRPQDFGDDIRLLFELGELPSAVDYLQAQQVRRQIKQEFTEIFNKVDVLISPTLPIVASTIGDDFAELNGQKVDL…	0.85131836	-2.9576416	1.3479192	-0.016505936	0.66570663	1.3644252	-1.3644252	low
G260S	LHLKSVEELAPLLASKSLSPVELTKAILDFAEESQPKINSYMAFYREEALARAKEVEQEILQGHYKGMYHGIPMALKDNLYFKDKITTMSSKIHKDFVSDYDATVVEKLRDAGVIFTGKLSMHEYAWGITNNNPHYGPVRNPWDLDKIPGGSSGGSGAAVAAGASVASLGTDTAGSIRIPSSACGIVGLKPTHGRVSKYGCYPLAWSLDHIGPMTKTVKDAAGLLEVIAGFDHQDPTCVNVPVDNYEKQLTGNIKDLVISINEEYFFNNVDADVEKAVRASIQSLVDSGAKVEVVRIPSLQYAEWAELVTSLSEAAAIHHSDLQKRPQDFGDDIRLLFELGELPSAVDYLQAQQVRRQIKQEFTEIFNKVDVLISPTLPIVASTIGDDFAELNGQKVDL…	-6.2418823	-9.827576	-1.1808034	-2.5448632	-1.8628333	1.3640598	-1.3640598	low
N79S	LHLKSVEELAPLLASKSLSPVELTKAILDFAEESQPKINSYMAFYREEALARAKEVEQEILQGHYKGMYHGIPMALKDSLYFKDKITTMSSKIHKDFVSDYDATVVEKLRDAGVIFTGKLSMHEYAWGITNNNPHYGPVRNPWDLDKIPGGSSGGSGAAVAAGASVASLGTDTAGSIRIPSSACGIVGLKPTHGRVSKYGCYPLAWSLDHIGPMTKTVKDAAGLLEVIAGFDHQDPTCVNVPVDNYEKQLTGNIKDLVIGINEEYFFNNVDADVEKAVRASIQSLVDSGAKVEVVRIPSLQYAEWAELVTSLSEAAAIHHSDLQKRPQDFGDDIRLLFELGELPSAVDYLQAQQVRRQIKQEFTEIFNKVDVLISPTLPIVASTIGDDFAELNGQKVDL…	-0.99731445	-4.746155	0.6888825	-0.67473644	0.007073045	1.363619	-1.363619	low
T217R	LHLKSVEELAPLLASKSLSPVELTKAILDFAEESQPKINSYMAFYREEALARAKEVEQEILQGHYKGMYHGIPMALKDNLYFKDKITTMSSKIHKDFVSDYDATVVEKLRDAGVIFTGKLSMHEYAWGITNNNPHYGPVRNPWDLDKIPGGSSGGSGAAVAAGASVASLGTDTAGSIRIPSSACGIVGLKPTHGRVSKYGCYPLAWSLDHIGPMTKRVKDAAGLLEVIAGFDHQDPTCVNVPVDNYEKQLTGNIKDLVIGINEEYFFNNVDADVEKAVRASIQSLVDSGAKVEVVRIPSLQYAEWAELVTSLSEAAAIHHSDLQKRPQDFGDDIRLLFELGELPSAVDYLQAQQVRRQIKQEFTEIFNKVDVLISPTLPIVASTIGDDFAELNGQKVDL…	-1.0010986	-4.7495728	0.68753344	-0.67599434	0.005769551	1.3635278	-1.3635278	low
D256T	LHLKSVEELAPLLASKSLSPVELTKAILDFAEESQPKINSYMAFYREEALARAKEVEQEILQGHYKGMYHGIPMALKDNLYFKDKITTMSSKIHKDFVSDYDATVVEKLRDAGVIFTGKLSMHEYAWGITNNNPHYGPVRNPWDLDKIPGGSSGGSGAAVAAGASVASLGTDTAGSIRIPSSACGIVGLKPTHGRVSKYGCYPLAWSLDHIGPMTKTVKDAAGLLEVIAGFDHQDPTCVNVPVDNYEKQLTGNIKTLVIGINEEYFFNNVDADVEKAVRASIQSLVDSGAKVEVVRIPSLQYAEWAELVTSLSEAAAIHHSDLQKRPQDFGDDIRLLFELGELPSAVDYLQAQQVRRQIKQEFTEIFNKVDVLISPTLPIVASTIGDDFAELNGQKVDL…	-1.5542603	-5.2819214	0.49033162	-0.8719158	-0.1907921	1.3622475	-1.3622475	low
R443G	LHLKSVEELAPLLASKSLSPVELTKAILDFAEESQPKINSYMAFYREEALARAKEVEQEILQGHYKGMYHGIPMALKDNLYFKDKITTMSSKIHKDFVSDYDATVVEKLRDAGVIFTGKLSMHEYAWGITNNNPHYGPVRNPWDLDKIPGGSSGGSGAAVAAGASVASLGTDTAGSIRIPSSACGIVGLKPTHGRVSKYGCYPLAWSLDHIGPMTKTVKDAAGLLEVIAGFDHQDPTCVNVPVDNYEKQLTGNIKDLVIGINEEYFFNNVDADVEKAVRASIQSLVDSGAKVEVVRIPSLQYAEWAELVTSLSEAAAIHHSDLQKRPQDFGDDIRLLFELGELPSAVDYLQAQQVRRQIKQEFTEIFNKVDVLISPTLPIVASTIGDDFAELNGQKVDL…	2.0413208	-1.7910767	1.7721547	0.41282755	1.0924911	1.3593271	-1.3593271	low
D271S	LHLKSVEELAPLLASKSLSPVELTKAILDFAEESQPKINSYMAFYREEALARAKEVEQEILQGHYKGMYHGIPMALKDNLYFKDKITTMSSKIHKDFVSDYDATVVEKLRDAGVIFTGKLSMHEYAWGITNNNPHYGPVRNPWDLDKIPGGSSGGSGAAVAAGASVASLGTDTAGSIRIPSSACGIVGLKPTHGRVSKYGCYPLAWSLDHIGPMTKTVKDAAGLLEVIAGFDHQDPTCVNVPVDNYEKQLTGNIKDLVIGINEEYFFNNVSADVEKAVRASIQSLVDSGAKVEVVRIPSLQYAEWAELVTSLSEAAAIHHSDLQKRPQDFGDDIRLLFELGELPSAVDYLQAQQVRRQIKQEFTEIFNKVDVLISPTLPIVASTIGDDFAELNGQKVDL…	-0.2564087	-4.0150757	0.9530151	-0.40567577	0.27366966	1.3586909	-1.3586909	low
G113Y	LHLKSVEELAPLLASKSLSPVELTKAILDFAEESQPKINSYMAFYREEALARAKEVEQEILQGHYKGMYHGIPMALKDNLYFKDKITTMSSKIHKDFVSDYDATVVEKLRDAYVIFTGKLSMHEYAWGITNNNPHYGPVRNPWDLDKIPGGSSGGSGAAVAAGASVASLGTDTAGSIRIPSSACGIVGLKPTHGRVSKYGCYPLAWSLDHIGPMTKTVKDAAGLLEVIAGFDHQDPTCVNVPVDNYEKQLTGNIKDLVIGINEEYFFNNVDADVEKAVRASIQSLVDSGAKVEVVRIPSLQYAEWAELVTSLSEAAAIHHSDLQKRPQDFGDDIRLLFELGELPSAVDYLQAQQVRRQIKQEFTEIFNKVDVLISPTLPIVASTIGDDFAELNGQKVDL…	-5.5407715	-9.133606	-0.9308578	-2.28946	-1.6101589	1.3586022	-1.3586022	low
G128E	LHLKSVEELAPLLASKSLSPVELTKAILDFAEESQPKINSYMAFYREEALARAKEVEQEILQGHYKGMYHGIPMALKDNLYFKDKITTMSSKIHKDFVSDYDATVVEKLRDAGVIFTGKLSMHEYAWEITNNNPHYGPVRNPWDLDKIPGGSSGGSGAAVAAGASVASLGTDTAGSIRIPSSACGIVGLKPTHGRVSKYGCYPLAWSLDHIGPMTKTVKDAAGLLEVIAGFDHQDPTCVNVPVDNYEKQLTGNIKDLVIGINEEYFFNNVDADVEKAVRASIQSLVDSGAKVEVVRIPSLQYAEWAELVTSLSEAAAIHHSDLQKRPQDFGDDIRLLFELGELPSAVDYLQAQQVRRQIKQEFTEIFNKVDVLISPTLPIVASTIGDDFAELNGQKVDL…	-1.4440918	-5.163025	0.52960664	-0.8281581	-0.14927572	1.3577647	-1.3577647	low
I261L	LHLKSVEELAPLLASKSLSPVELTKAILDFAEESQPKINSYMAFYREEALARAKEVEQEILQGHYKGMYHGIPMALKDNLYFKDKITTMSSKIHKDFVSDYDATVVEKLRDAGVIFTGKLSMHEYAWGITNNNPHYGPVRNPWDLDKIPGGSSGGSGAAVAAGASVASLGTDTAGSIRIPSSACGIVGLKPTHGRVSKYGCYPLAWSLDHIGPMTKTVKDAAGLLEVIAGFDHQDPTCVNVPVDNYEKQLTGNIKDLVIGLNEEYFFNNVDADVEKAVRASIQSLVDSGAKVEVVRIPSLQYAEWAELVTSLSEAAAIHHSDLQKRPQDFGDDIRLLFELGELPSAVDYLQAQQVRRQIKQEFTEIFNKVDVLISPTLPIVASTIGDDFAELNGQKVDL…	-0.19360352	-3.9483643	0.9754051	-0.3811238	0.29714066	1.3565289	-1.3565289	low
F439T	LHLKSVEELAPLLASKSLSPVELTKAILDFAEESQPKINSYMAFYREEALARAKEVEQEILQGHYKGMYHGIPMALKDNLYFKDKITTMSSKIHKDFVSDYDATVVEKLRDAGVIFTGKLSMHEYAWGITNNNPHYGPVRNPWDLDKIPGGSSGGSGAAVAAGASVASLGTDTAGSIRIPSSACGIVGLKPTHGRVSKYGCYPLAWSLDHIGPMTKTVKDAAGLLEVIAGFDHQDPTCVNVPVDNYEKQLTGNIKDLVIGINEEYFFNNVDADVEKAVRASIQSLVDSGAKVEVVRIPSLQYAEWAELVTSLSEAAAIHHSDLQKRPQDFGDDIRLLFELGELPSAVDYLQAQQVRRQIKQEFTEIFNKVDVLISPTLPIVASTIGDDFAELNGQKVDL…	0.30126953	-3.4655762	1.1518271	-0.20344223	0.47419244	1.3552693	-1.3552693	low
R443S	LHLKSVEELAPLLASKSLSPVELTKAILDFAEESQPKINSYMAFYREEALARAKEVEQEILQGHYKGMYHGIPMALKDNLYFKDKITTMSSKIHKDFVSDYDATVVEKLRDAGVIFTGKLSMHEYAWGITNNNPHYGPVRNPWDLDKIPGGSSGGSGAAVAAGASVASLGTDTAGSIRIPSSACGIVGLKPTHGRVSKYGCYPLAWSLDHIGPMTKTVKDAAGLLEVIAGFDHQDPTCVNVPVDNYEKQLTGNIKDLVIGINEEYFFNNVDADVEKAVRASIQSLVDSGAKVEVVRIPSLQYAEWAELVTSLSEAAAIHHSDLQKRPQDFGDDIRLLFELGELPSAVDYLQAQQVRRQIKQEFTEIFNKVDVLISPTLPIVASTIGDDFAELNGQKVDL…	3.5482178	-0.3168335	2.3093626	0.9553966	1.6323797	1.353966	-1.353966	low
V241H	LHLKSVEELAPLLASKSLSPVELTKAILDFAEESQPKINSYMAFYREEALARAKEVEQEILQGHYKGMYHGIPMALKDNLYFKDKITTMSSKIHKDFVSDYDATVVEKLRDAGVIFTGKLSMHEYAWGITNNNPHYGPVRNPWDLDKIPGGSSGGSGAAVAAGASVASLGTDTAGSIRIPSSACGIVGLKPTHGRVSKYGCYPLAWSLDHIGPMTKTVKDAAGLLEVIAGFDHQDPTCVNHPVDNYEKQLTGNIKDLVIGINEEYFFNNVDADVEKAVRASIQSLVDSGAKVEVVRIPSLQYAEWAELVTSLSEAAAIHHSDLQKRPQDFGDDIRLLFELGELPSAVDYLQAQQVRRQIKQEFTEIFNKVDVLISPTLPIVASTIGDDFAELNGQKVDL…	4.281494	0.39837646	2.5707755	1.2186168	1.8946962	1.3521587	-1.3521587	low
F82I	LHLKSVEELAPLLASKSLSPVELTKAILDFAEESQPKINSYMAFYREEALARAKEVEQEILQGHYKGMYHGIPMALKDNLYIKDKITTMSSKIHKDFVSDYDATVVEKLRDAGVIFTGKLSMHEYAWGITNNNPHYGPVRNPWDLDKIPGGSSGGSGAAVAAGASVASLGTDTAGSIRIPSSACGIVGLKPTHGRVSKYGCYPLAWSLDHIGPMTKTVKDAAGLLEVIAGFDHQDPTCVNVPVDNYEKQLTGNIKDLVIGINEEYFFNNVDADVEKAVRASIQSLVDSGAKVEVVRIPSLQYAEWAELVTSLSEAAAIHHSDLQKRPQDFGDDIRLLFELGELPSAVDYLQAQQVRRQIKQEFTEIFNKVDVLISPTLPIVASTIGDDFAELNGQKVDL…	2.1740723	-1.6404419	1.8194805	0.468266	1.1438732	1.3512145	-1.3512145	low
I259R	LHLKSVEELAPLLASKSLSPVELTKAILDFAEESQPKINSYMAFYREEALARAKEVEQEILQGHYKGMYHGIPMALKDNLYFKDKITTMSSKIHKDFVSDYDATVVEKLRDAGVIFTGKLSMHEYAWGITNNNPHYGPVRNPWDLDKIPGGSSGGSGAAVAAGASVASLGTDTAGSIRIPSSACGIVGLKPTHGRVSKYGCYPLAWSLDHIGPMTKTVKDAAGLLEVIAGFDHQDPTCVNVPVDNYEKQLTGNIKDLVRGINEEYFFNNVDADVEKAVRASIQSLVDSGAKVEVVRIPSLQYAEWAELVTSLSEAAAIHHSDLQKRPQDFGDDIRLLFELGELPSAVDYLQAQQVRRQIKQEFTEIFNKVDVLISPTLPIVASTIGDDFAELNGQKVDL…	-4.6049805	-8.204163	-0.59724873	-1.9473948	-1.2723218	1.350146	-1.350146	low
L9V	LHLKSVEEVAPLLASKSLSPVELTKAILDFAEESQPKINSYMAFYREEALARAKEVEQEILQGHYKGMYHGIPMALKDNLYFKDKITTMSSKIHKDFVSDYDATVVEKLRDAGVIFTGKLSMHEYAWGITNNNPHYGPVRNPWDLDKIPGGSSGGSGAAVAAGASVASLGTDTAGSIRIPSSACGIVGLKPTHGRVSKYGCYPLAWSLDHIGPMTKTVKDAAGLLEVIAGFDHQDPTCVNVPVDNYEKQLTGNIKDLVIGINEEYFFNNVDADVEKAVRASIQSLVDSGAKVEVVRIPSLQYAEWAELVTSLSEAAAIHHSDLQKRPQDFGDDIRLLFELGELPSAVDYLQAQQVRRQIKQEFTEIFNKVDVLISPTLPIVASTIGDDFAELNGQKVDL…	-3.1550293	-6.795227	-0.08034181	-1.428861	-0.7546014	1.3485192	-1.3485192	low
V258D	LHLKSVEELAPLLASKSLSPVELTKAILDFAEESQPKINSYMAFYREEALARAKEVEQEILQGHYKGMYHGIPMALKDNLYFKDKITTMSSKIHKDFVSDYDATVVEKLRDAGVIFTGKLSMHEYAWGITNNNPHYGPVRNPWDLDKIPGGSSGGSGAAVAAGASVASLGTDTAGSIRIPSSACGIVGLKPTHGRVSKYGCYPLAWSLDHIGPMTKTVKDAAGLLEVIAGFDHQDPTCVNVPVDNYEKQLTGNIKDLDIGINEEYFFNNVDADVEKAVRASIQSLVDSGAKVEVVRIPSLQYAEWAELVTSLSEAAAIHHSDLQKRPQDFGDDIRLLFELGELPSAVDYLQAQQVRRQIKQEFTEIFNKVDVLISPTLPIVASTIGDDFAELNGQKVDL…	-2.7749634	-6.420349	0.05515151	-1.2908939	-0.6178712	1.3460454	-1.3460454	low
V372N	LHLKSVEELAPLLASKSLSPVELTKAILDFAEESQPKINSYMAFYREEALARAKEVEQEILQGHYKGMYHGIPMALKDNLYFKDKITTMSSKIHKDFVSDYDATVVEKLRDAGVIFTGKLSMHEYAWGITNNNPHYGPVRNPWDLDKIPGGSSGGSGAAVAAGASVASLGTDTAGSIRIPSSACGIVGLKPTHGRVSKYGCYPLAWSLDHIGPMTKTVKDAAGLLEVIAGFDHQDPTCVNVPVDNYEKQLTGNIKDLVIGINEEYFFNNVDADVEKAVRASIQSLVDSGAKVEVVRIPSLQYAEWAELVTSLSEAAAIHHSDLQKRPQDFGDDIRLLFELGELPSAVDYLQAQQVRRQIKQEFTEIFNKVDNLISPTLPIVASTIGDDFAELNGQKVDL…	-3.498108	-7.1203003	-0.20264918	-1.5484986	-0.8755739	1.3458495	-1.3458495	low
V381H	LHLKSVEELAPLLASKSLSPVELTKAILDFAEESQPKINSYMAFYREEALARAKEVEQEILQGHYKGMYHGIPMALKDNLYFKDKITTMSSKIHKDFVSDYDATVVEKLRDAGVIFTGKLSMHEYAWGITNNNPHYGPVRNPWDLDKIPGGSSGGSGAAVAAGASVASLGTDTAGSIRIPSSACGIVGLKPTHGRVSKYGCYPLAWSLDHIGPMTKTVKDAAGLLEVIAGFDHQDPTCVNVPVDNYEKQLTGNIKDLVIGINEEYFFNNVDADVEKAVRASIQSLVDSGAKVEVVRIPSLQYAEWAELVTSLSEAAAIHHSDLQKRPQDFGDDIRLLFELGELPSAVDYLQAQQVRRQIKQEFTEIFNKVDVLISPTLPIHASTIGDDFAELNGQKVDL…	-0.012207031	-3.7434692	1.0400729	-0.30571583	0.36717856	1.3457887	-1.3457887	low
Y125D	LHLKSVEELAPLLASKSLSPVELTKAILDFAEESQPKINSYMAFYREEALARAKEVEQEILQGHYKGMYHGIPMALKDNLYFKDKITTMSSKIHKDFVSDYDATVVEKLRDAGVIFTGKLSMHEDAWGITNNNPHYGPVRNPWDLDKIPGGSSGGSGAAVAAGASVASLGTDTAGSIRIPSSACGIVGLKPTHGRVSKYGCYPLAWSLDHIGPMTKTVKDAAGLLEVIAGFDHQDPTCVNVPVDNYEKQLTGNIKDLVIGINEEYFFNNVDADVEKAVRASIQSLVDSGAKVEVVRIPSLQYAEWAELVTSLSEAAAIHHSDLQKRPQDFGDDIRLLFELGELPSAVDYLQAQQVRRQIKQEFTEIFNKVDVLISPTLPIVASTIGDDFAELNGQKVDL…	0.055358887	-3.6776733	1.0641601	-0.28150082	0.39132965	1.3456609	-1.3456609	low
E48V	LHLKSVEELAPLLASKSLSPVELTKAILDFAEESQPKINSYMAFYREVALARAKEVEQEILQGHYKGMYHGIPMALKDNLYFKDKITTMSSKIHKDFVSDYDATVVEKLRDAGVIFTGKLSMHEYAWGITNNNPHYGPVRNPWDLDKIPGGSSGGSGAAVAAGASVASLGTDTAGSIRIPSSACGIVGLKPTHGRVSKYGCYPLAWSLDHIGPMTKTVKDAAGLLEVIAGFDHQDPTCVNVPVDNYEKQLTGNIKDLVIGINEEYFFNNVDADVEKAVRASIQSLVDSGAKVEVVRIPSLQYAEWAELVTSLSEAAAIHHSDLQKRPQDFGDDIRLLFELGELPSAVDYLQAQQVRRQIKQEFTEIFNKVDVLISPTLPIVASTIGDDFAELNGQKVDL…	-4.7042236	-8.28595	-0.63262886	-1.9774952	-1.305062	1.3448663	-1.3448663	low
L308P	LHLKSVEELAPLLASKSLSPVELTKAILDFAEESQPKINSYMAFYREEALARAKEVEQEILQGHYKGMYHGIPMALKDNLYFKDKITTMSSKIHKDFVSDYDATVVEKLRDAGVIFTGKLSMHEYAWGITNNNPHYGPVRNPWDLDKIPGGSSGGSGAAVAAGASVASLGTDTAGSIRIPSSACGIVGLKPTHGRVSKYGCYPLAWSLDHIGPMTKTVKDAAGLLEVIAGFDHQDPTCVNVPVDNYEKQLTGNIKDLVIGINEEYFFNNVDADVEKAVRASIQSLVDSGAKVEVVRIPSLQYAEWAEPVTSLSEAAAIHHSDLQKRPQDFGDDIRLLFELGELPSAVDYLQAQQVRRQIKQEFTEIFNKVDVLISPTLPIVASTIGDDFAELNGQKVDL…	-2.1207275	-5.783264	0.2883863	-1.0564262	-0.38401994	1.3448124	-1.3448124	low
A346K	LHLKSVEELAPLLASKSLSPVELTKAILDFAEESQPKINSYMAFYREEALARAKEVEQEILQGHYKGMYHGIPMALKDNLYFKDKITTMSSKIHKDFVSDYDATVVEKLRDAGVIFTGKLSMHEYAWGITNNNPHYGPVRNPWDLDKIPGGSSGGSGAAVAAGASVASLGTDTAGSIRIPSSACGIVGLKPTHGRVSKYGCYPLAWSLDHIGPMTKTVKDAAGLLEVIAGFDHQDPTCVNVPVDNYEKQLTGNIKDLVIGINEEYFFNNVDADVEKAVRASIQSLVDSGAKVEVVRIPSLQYAEWAELVTSLSEAAAIHHSDLQKRPQDFGDDIRLLFELGELPSKVDYLQAQQVRRQIKQEFTEIFNKVDVLISPTLPIVASTIGDDFAELNGQKVDL…	0.59313965	-3.1533813	1.2558787	-0.08854447	0.5836671	1.3444232	-1.3444232	low
R443A	LHLKSVEELAPLLASKSLSPVELTKAILDFAEESQPKINSYMAFYREEALARAKEVEQEILQGHYKGMYHGIPMALKDNLYFKDKITTMSSKIHKDFVSDYDATVVEKLRDAGVIFTGKLSMHEYAWGITNNNPHYGPVRNPWDLDKIPGGSSGGSGAAVAAGASVASLGTDTAGSIRIPSSACGIVGLKPTHGRVSKYGCYPLAWSLDHIGPMTKTVKDAAGLLEVIAGFDHQDPTCVNVPVDNYEKQLTGNIKDLVIGINEEYFFNNVDADVEKAVRASIQSLVDSGAKVEVVRIPSLQYAEWAELVTSLSEAAAIHHSDLQKRPQDFGDDIRLLFELGELPSAVDYLQAQQVRRQIKQEFTEIFNKVDVLISPTLPIVASTIGDDFAELNGQKVDL…	3.2445068	-0.58135986	2.2010899	0.85804236	1.529566	1.3430475	-1.3430475	low
Q35I	LHLKSVEELAPLLASKSLSPVELTKAILDFAEESIPKINSYMAFYREEALARAKEVEQEILQGHYKGMYHGIPMALKDNLYFKDKITTMSSKIHKDFVSDYDATVVEKLRDAGVIFTGKLSMHEYAWGITNNNPHYGPVRNPWDLDKIPGGSSGGSGAAVAAGASVASLGTDTAGSIRIPSSACGIVGLKPTHGRVSKYGCYPLAWSLDHIGPMTKTVKDAAGLLEVIAGFDHQDPTCVNVPVDNYEKQLTGNIKDLVIGINEEYFFNNVDADVEKAVRASIQSLVDSGAKVEVVRIPSLQYAEWAELVTSLSEAAAIHHSDLQKRPQDFGDDIRLLFELGELPSAVDYLQAQQVRRQIKQEFTEIFNKVDVLISPTLPIVASTIGDDFAELNGQKVDL…	2.012207	-1.7671509	1.7617756	0.42163303	1.0917044	1.3401426	-1.3401426	low
F231S	LHLKSVEELAPLLASKSLSPVELTKAILDFAEESQPKINSYMAFYREEALARAKEVEQEILQGHYKGMYHGIPMALKDNLYFKDKITTMSSKIHKDFVSDYDATVVEKLRDAGVIFTGKLSMHEYAWGITNNNPHYGPVRNPWDLDKIPGGSSGGSGAAVAAGASVASLGTDTAGSIRIPSSACGIVGLKPTHGRVSKYGCYPLAWSLDHIGPMTKTVKDAAGLLEVIAGSDHQDPTCVNVPVDNYEKQLTGNIKDLVIGINEEYFFNNVDADVEKAVRASIQSLVDSGAKVEVVRIPSLQYAEWAELVTSLSEAAAIHHSDLQKRPQDFGDDIRLLFELGELPSAVDYLQAQQVRRQIKQEFTEIFNKVDVLISPTLPIVASTIGDDFAELNGQKVDL…	1.8288574	-1.9423828	1.6964116	0.35714203	1.0267768	1.3392696	-1.3392696	low
K119M	LHLKSVEELAPLLASKSLSPVELTKAILDFAEESQPKINSYMAFYREEALARAKEVEQEILQGHYKGMYHGIPMALKDNLYFKDKITTMSSKIHKDFVSDYDATVVEKLRDAGVIFTGMLSMHEYAWGITNNNPHYGPVRNPWDLDKIPGGSSGGSGAAVAAGASVASLGTDTAGSIRIPSSACGIVGLKPTHGRVSKYGCYPLAWSLDHIGPMTKTVKDAAGLLEVIAGFDHQDPTCVNVPVDNYEKQLTGNIKDLVIGINEEYFFNNVDADVEKAVRASIQSLVDSGAKVEVVRIPSLQYAEWAELVTSLSEAAAIHHSDLQKRPQDFGDDIRLLFELGELPSAVDYLQAQQVRRQIKQEFTEIFNKVDVLISPTLPIVASTIGDDFAELNGQKVDL…	1.3945312	-2.359436	1.5415745	0.203653	0.8726137	1.3379215	-1.3379215	low
L343Q	LHLKSVEELAPLLASKSLSPVELTKAILDFAEESQPKINSYMAFYREEALARAKEVEQEILQGHYKGMYHGIPMALKDNLYFKDKITTMSSKIHKDFVSDYDATVVEKLRDAGVIFTGKLSMHEYAWGITNNNPHYGPVRNPWDLDKIPGGSSGGSGAAVAAGASVASLGTDTAGSIRIPSSACGIVGLKPTHGRVSKYGCYPLAWSLDHIGPMTKTVKDAAGLLEVIAGFDHQDPTCVNVPVDNYEKQLTGNIKDLVIGINEEYFFNNVDADVEKAVRASIQSLVDSGAKVEVVRIPSLQYAEWAELVTSLSEAAAIHHSDLQKRPQDFGDDIRLLFELGEQPSAVDYLQAQQVRRQIKQEFTEIFNKVDVLISPTLPIVASTIGDDFAELNGQKVDL…	-2.7718506	-6.394226	0.056261223	-1.2812798	-0.6125093	1.337541	-1.337541	low
E226S	LHLKSVEELAPLLASKSLSPVELTKAILDFAEESQPKINSYMAFYREEALARAKEVEQEILQGHYKGMYHGIPMALKDNLYFKDKITTMSSKIHKDFVSDYDATVVEKLRDAGVIFTGKLSMHEYAWGITNNNPHYGPVRNPWDLDKIPGGSSGGSGAAVAAGASVASLGTDTAGSIRIPSSACGIVGLKPTHGRVSKYGCYPLAWSLDHIGPMTKTVKDAAGLLSVIAGFDHQDPTCVNVPVDNYEKQLTGNIKDLVIGINEEYFFNNVDADVEKAVRASIQSLVDSGAKVEVVRIPSLQYAEWAELVTSLSEAAAIHHSDLQKRPQDFGDDIRLLFELGELPSAVDYLQAQQVRRQIKQEFTEIFNKVDVLISPTLPIVASTIGDDFAELNGQKVDL…	5.350281	1.4736938	2.9517972	1.6143682	2.2830827	1.337429	-1.337429	low
L208P	LHLKSVEELAPLLASKSLSPVELTKAILDFAEESQPKINSYMAFYREEALARAKEVEQEILQGHYKGMYHGIPMALKDNLYFKDKITTMSSKIHKDFVSDYDATVVEKLRDAGVIFTGKLSMHEYAWGITNNNPHYGPVRNPWDLDKIPGGSSGGSGAAVAAGASVASLGTDTAGSIRIPSSACGIVGLKPTHGRVSKYGCYPLAWSPDHIGPMTKTVKDAAGLLEVIAGFDHQDPTCVNVPVDNYEKQLTGNIKDLVIGINEEYFFNNVDADVEKAVRASIQSLVDSGAKVEVVRIPSLQYAEWAELVTSLSEAAAIHHSDLQKRPQDFGDDIRLLFELGELPSAVDYLQAQQVRRQIKQEFTEIFNKVDVLISPTLPIVASTIGDDFAELNGQKVDL…	-2.982544	-6.586426	-0.018850863	-1.3520155	-0.68543315	1.3331647	-1.3331647	low
S176P	LHLKSVEELAPLLASKSLSPVELTKAILDFAEESQPKINSYMAFYREEALARAKEVEQEILQGHYKGMYHGIPMALKDNLYFKDKITTMSSKIHKDFVSDYDATVVEKLRDAGVIFTGKLSMHEYAWGITNNNPHYGPVRNPWDLDKIPGGSSGGSGAAVAAGASVASLGTDTAGPIRIPSSACGIVGLKPTHGRVSKYGCYPLAWSLDHIGPMTKTVKDAAGLLEVIAGFDHQDPTCVNVPVDNYEKQLTGNIKDLVIGINEEYFFNNVDADVEKAVRASIQSLVDSGAKVEVVRIPSLQYAEWAELVTSLSEAAAIHHSDLQKRPQDFGDDIRLLFELGELPSAVDYLQAQQVRRQIKQEFTEIFNKVDVLISPTLPIVASTIGDDFAELNGQKVDL…	-3.666809	-7.2488403	-0.26279107	-1.5958055	-0.9292983	1.3330145	-1.3330145	low
P36E	LHLKSVEELAPLLASKSLSPVELTKAILDFAEESQEKINSYMAFYREEALARAKEVEQEILQGHYKGMYHGIPMALKDNLYFKDKITTMSSKIHKDFVSDYDATVVEKLRDAGVIFTGKLSMHEYAWGITNNNPHYGPVRNPWDLDKIPGGSSGGSGAAVAAGASVASLGTDTAGSIRIPSSACGIVGLKPTHGRVSKYGCYPLAWSLDHIGPMTKTVKDAAGLLEVIAGFDHQDPTCVNVPVDNYEKQLTGNIKDLVIGINEEYFFNNVDADVEKAVRASIQSLVDSGAKVEVVRIPSLQYAEWAELVTSLSEAAAIHHSDLQKRPQDFGDDIRLLFELGELPSAVDYLQAQQVRRQIKQEFTEIFNKVDVLISPTLPIVASTIGDDFAELNGQKVDL…	-0.7194214	-4.385376	0.7879513	-0.5419582	0.12299654	1.3299096	-1.3299096	low
V241G	LHLKSVEELAPLLASKSLSPVELTKAILDFAEESQPKINSYMAFYREEALARAKEVEQEILQGHYKGMYHGIPMALKDNLYFKDKITTMSSKIHKDFVSDYDATVVEKLRDAGVIFTGKLSMHEYAWGITNNNPHYGPVRNPWDLDKIPGGSSGGSGAAVAAGASVASLGTDTAGSIRIPSSACGIVGLKPTHGRVSKYGCYPLAWSLDHIGPMTKTVKDAAGLLEVIAGFDHQDPTCVNGPVDNYEKQLTGNIKDLVIGINEEYFFNNVDADVEKAVRASIQSLVDSGAKVEVVRIPSLQYAEWAELVTSLSEAAAIHHSDLQKRPQDFGDDIRLLFELGELPSAVDYLQAQQVRRQIKQEFTEIFNKVDVLISPTLPIVASTIGDDFAELNGQKVDL…	2.3944702	-1.3641968	1.8980522	0.5699331	1.2339927	1.328119	-1.328119	low
L76Y	LHLKSVEELAPLLASKSLSPVELTKAILDFAEESQPKINSYMAFYREEALARAKEVEQEILQGHYKGMYHGIPMAYKDNLYFKDKITTMSSKIHKDFVSDYDATVVEKLRDAGVIFTGKLSMHEYAWGITNNNPHYGPVRNPWDLDKIPGGSSGGSGAAVAAGASVASLGTDTAGSIRIPSSACGIVGLKPTHGRVSKYGCYPLAWSLDHIGPMTKTVKDAAGLLEVIAGFDHQDPTCVNVPVDNYEKQLTGNIKDLVIGINEEYFFNNVDADVEKAVRASIQSLVDSGAKVEVVRIPSLQYAEWAELVTSLSEAAAIHHSDLQKRPQDFGDDIRLLFELGELPSAVDYLQAQQVRRQIKQEFTEIFNKVDVLISPTLPIVASTIGDDFAELNGQKVDL…	-2.7182617	-6.312317	0.075365625	-1.2511345	-0.5878844	1.3265002	-1.3265002	low
R443I	LHLKSVEELAPLLASKSLSPVELTKAILDFAEESQPKINSYMAFYREEALARAKEVEQEILQGHYKGMYHGIPMALKDNLYFKDKITTMSSKIHKDFVSDYDATVVEKLRDAGVIFTGKLSMHEYAWGITNNNPHYGPVRNPWDLDKIPGGSSGGSGAAVAAGASVASLGTDTAGSIRIPSSACGIVGLKPTHGRVSKYGCYPLAWSLDHIGPMTKTVKDAAGLLEVIAGFDHQDPTCVNVPVDNYEKQLTGNIKDLVIGINEEYFFNNVDADVEKAVRASIQSLVDSGAKVEVVRIPSLQYAEWAELVTSLSEAAAIHHSDLQKRPQDFGDDIRLLFELGELPSAVDYLQAQQVRRQIKQEFTEIFNKVDVLISPTLPIVASTIGDDFAELNGQKVDL…	2.8474731	-0.9206543	2.0595477	0.73317105	1.3963593	1.3263767	-1.3263767	low
L412K	LHLKSVEELAPLLASKSLSPVELTKAILDFAEESQPKINSYMAFYREEALARAKEVEQEILQGHYKGMYHGIPMALKDNLYFKDKITTMSSKIHKDFVSDYDATVVEKLRDAGVIFTGKLSMHEYAWGITNNNPHYGPVRNPWDLDKIPGGSSGGSGAAVAAGASVASLGTDTAGSIRIPSSACGIVGLKPTHGRVSKYGCYPLAWSLDHIGPMTKTVKDAAGLLEVIAGFDHQDPTCVNVPVDNYEKQLTGNIKDLVIGINEEYFFNNVDADVEKAVRASIQSLVDSGAKVEVVRIPSLQYAEWAELVTSLSEAAAIHHSDLQKRPQDFGDDIRLLFELGELPSAVDYLQAQQVRRQIKQEFTEIFNKVDVLISPTLPIVASTIGDDFAELNGQKVDL…	-4.685669	-8.211914	-0.6260141	-1.9502476	-1.2881309	1.3242335	-1.3242335	low
A43Y	LHLKSVEELAPLLASKSLSPVELTKAILDFAEESQPKINSYMYFYREEALARAKEVEQEILQGHYKGMYHGIPMALKDNLYFKDKITTMSSKIHKDFVSDYDATVVEKLRDAGVIFTGKLSMHEYAWGITNNNPHYGPVRNPWDLDKIPGGSSGGSGAAVAAGASVASLGTDTAGSIRIPSSACGIVGLKPTHGRVSKYGCYPLAWSLDHIGPMTKTVKDAAGLLEVIAGFDHQDPTCVNVPVDNYEKQLTGNIKDLVIGINEEYFFNNVDADVEKAVRASIQSLVDSGAKVEVVRIPSLQYAEWAELVTSLSEAAAIHHSDLQKRPQDFGDDIRLLFELGELPSAVDYLQAQQVRRQIKQEFTEIFNKVDVLISPTLPIVASTIGDDFAELNGQKVDL…	-1.838562	-5.45343	0.38897815	-0.9350366	-0.2730292	1.3240148	-1.3240148	low
T215N	LHLKSVEELAPLLASKSLSPVELTKAILDFAEESQPKINSYMAFYREEALARAKEVEQEILQGHYKGMYHGIPMALKDNLYFKDKITTMSSKIHKDFVSDYDATVVEKLRDAGVIFTGKLSMHEYAWGITNNNPHYGPVRNPWDLDKIPGGSSGGSGAAVAAGASVASLGTDTAGSIRIPSSACGIVGLKPTHGRVSKYGCYPLAWSLDHIGPMNKTVKDAAGLLEVIAGFDHQDPTCVNVPVDNYEKQLTGNIKDLVIGINEEYFFNNVDADVEKAVRASIQSLVDSGAKVEVVRIPSLQYAEWAELVTSLSEAAAIHHSDLQKRPQDFGDDIRLLFELGELPSAVDYLQAQQVRRQIKQEFTEIFNKVDVLISPTLPIVASTIGDDFAELNGQKVDL…	-3.2523193	-6.8219604	-0.11502566	-1.4386998	-0.77686274	1.3236742	-1.3236742	low
T192I	LHLKSVEELAPLLASKSLSPVELTKAILDFAEESQPKINSYMAFYREEALARAKEVEQEILQGHYKGMYHGIPMALKDNLYFKDKITTMSSKIHKDFVSDYDATVVEKLRDAGVIFTGKLSMHEYAWGITNNNPHYGPVRNPWDLDKIPGGSSGGSGAAVAAGASVASLGTDTAGSIRIPSSACGIVGLKPIHGRVSKYGCYPLAWSLDHIGPMTKTVKDAAGLLEVIAGFDHQDPTCVNVPVDNYEKQLTGNIKDLVIGINEEYFFNNVDADVEKAVRASIQSLVDSGAKVEVVRIPSLQYAEWAELVTSLSEAAAIHHSDLQKRPQDFGDDIRLLFELGELPSAVDYLQAQQVRRQIKQEFTEIFNKVDVLISPTLPIVASTIGDDFAELNGQKVDL…	-1.6109619	-5.2296753	0.47011748	-0.8526876	-0.19128506	1.322805	-1.322805	low
S99Q	LHLKSVEELAPLLASKSLSPVELTKAILDFAEESQPKINSYMAFYREEALARAKEVEQEILQGHYKGMYHGIPMALKDNLYFKDKITTMSSKIHKDFVQDYDATVVEKLRDAGVIFTGKLSMHEYAWGITNNNPHYGPVRNPWDLDKIPGGSSGGSGAAVAAGASVASLGTDTAGSIRIPSSACGIVGLKPTHGRVSKYGCYPLAWSLDHIGPMTKTVKDAAGLLEVIAGFDHQDPTCVNVPVDNYEKQLTGNIKDLVIGINEEYFFNNVDADVEKAVRASIQSLVDSGAKVEVVRIPSLQYAEWAELVTSLSEAAAIHHSDLQKRPQDFGDDIRLLFELGELPSAVDYLQAQQVRRQIKQEFTEIFNKVDVLISPTLPIVASTIGDDFAELNGQKVDL…	-2.4544678	-6.0410156	0.16940805	-1.151287	-0.49093944	1.320695	-1.320695	low
T192V	LHLKSVEELAPLLASKSLSPVELTKAILDFAEESQPKINSYMAFYREEALARAKEVEQEILQGHYKGMYHGIPMALKDNLYFKDKITTMSSKIHKDFVSDYDATVVEKLRDAGVIFTGKLSMHEYAWGITNNNPHYGPVRNPWDLDKIPGGSSGGSGAAVAAGASVASLGTDTAGSIRIPSSACGIVGLKPVHGRVSKYGCYPLAWSLDHIGPMTKTVKDAAGLLEVIAGFDHQDPTCVNVPVDNYEKQLTGNIKDLVIGINEEYFFNNVDADVEKAVRASIQSLVDSGAKVEVVRIPSLQYAEWAELVTSLSEAAAIHHSDLQKRPQDFGDDIRLLFELGELPSAVDYLQAQQVRRQIKQEFTEIFNKVDVLISPTLPIVASTIGDDFAELNGQKVDL…	-1.0679932	-4.6934204	0.6636856	-0.6553285	0.004178554	1.3190141	-1.3190141	low
S284Q	LHLKSVEELAPLLASKSLSPVELTKAILDFAEESQPKINSYMAFYREEALARAKEVEQEILQGHYKGMYHGIPMALKDNLYFKDKITTMSSKIHKDFVSDYDATVVEKLRDAGVIFTGKLSMHEYAWGITNNNPHYGPVRNPWDLDKIPGGSSGGSGAAVAAGASVASLGTDTAGSIRIPSSACGIVGLKPTHGRVSKYGCYPLAWSLDHIGPMTKTVKDAAGLLEVIAGFDHQDPTCVNVPVDNYEKQLTGNIKDLVIGINEEYFFNNVDADVEKAVRASIQQLVDSGAKVEVVRIPSLQYAEWAELVTSLSEAAAIHHSDLQKRPQDFGDDIRLLFELGELPSAVDYLQAQQVRRQIKQEFTEIFNKVDVLISPTLPIVASTIGDDFAELNGQKVDL…	0.140625	-3.522644	1.0945574	-0.22444504	0.43505618	1.3190024	-1.3190024	low
E48S	LHLKSVEELAPLLASKSLSPVELTKAILDFAEESQPKINSYMAFYRESALARAKEVEQEILQGHYKGMYHGIPMALKDNLYFKDKITTMSSKIHKDFVSDYDATVVEKLRDAGVIFTGKLSMHEYAWGITNNNPHYGPVRNPWDLDKIPGGSSGGSGAAVAAGASVASLGTDTAGSIRIPSSACGIVGLKPTHGRVSKYGCYPLAWSLDHIGPMTKTVKDAAGLLEVIAGFDHQDPTCVNVPVDNYEKQLTGNIKDLVIGINEEYFFNNVDADVEKAVRASIQSLVDSGAKVEVVRIPSLQYAEWAELVTSLSEAAAIHHSDLQKRPQDFGDDIRLLFELGELPSAVDYLQAQQVRRQIKQEFTEIFNKVDVLISPTLPIVASTIGDDFAELNGQKVDL…	-3.0999146	-6.6608887	-0.060693428	-1.3794203	-0.72005683	1.3187269	-1.3187269	low
V347R	LHLKSVEELAPLLASKSLSPVELTKAILDFAEESQPKINSYMAFYREEALARAKEVEQEILQGHYKGMYHGIPMALKDNLYFKDKITTMSSKIHKDFVSDYDATVVEKLRDAGVIFTGKLSMHEYAWGITNNNPHYGPVRNPWDLDKIPGGSSGGSGAAVAAGASVASLGTDTAGSIRIPSSACGIVGLKPTHGRVSKYGCYPLAWSLDHIGPMTKTVKDAAGLLEVIAGFDHQDPTCVNVPVDNYEKQLTGNIKDLVIGINEEYFFNNVDADVEKAVRASIQSLVDSGAKVEVVRIPSLQYAEWAELVTSLSEAAAIHHSDLQKRPQDFGDDIRLLFELGELPSARDYLQAQQVRRQIKQEFTEIFNKVDVLISPTLPIVASTIGDDFAELNGQKVDL…	1.1921997	-2.499817	1.4694434	0.15198831	0.81071585	1.3174552	-1.3174552	low
S99N	LHLKSVEELAPLLASKSLSPVELTKAILDFAEESQPKINSYMAFYREEALARAKEVEQEILQGHYKGMYHGIPMALKDNLYFKDKITTMSSKIHKDFVNDYDATVVEKLRDAGVIFTGKLSMHEYAWGITNNNPHYGPVRNPWDLDKIPGGSSGGSGAAVAAGASVASLGTDTAGSIRIPSSACGIVGLKPTHGRVSKYGCYPLAWSLDHIGPMTKTVKDAAGLLEVIAGFDHQDPTCVNVPVDNYEKQLTGNIKDLVIGINEEYFFNNVDADVEKAVRASIQSLVDSGAKVEVVRIPSLQYAEWAELVTSLSEAAAIHHSDLQKRPQDFGDDIRLLFELGELPSAVDYLQAQQVRRQIKQEFTEIFNKVDVLISPTLPIVASTIGDDFAELNGQKVDL…	-2.119934	-5.706848	0.28866914	-1.0283026	-0.36981672	1.3169717	-1.3169717	low
F406D	LHLKSVEELAPLLASKSLSPVELTKAILDFAEESQPKINSYMAFYREEALARAKEVEQEILQGHYKGMYHGIPMALKDNLYFKDKITTMSSKIHKDFVSDYDATVVEKLRDAGVIFTGKLSMHEYAWGITNNNPHYGPVRNPWDLDKIPGGSSGGSGAAVAAGASVASLGTDTAGSIRIPSSACGIVGLKPTHGRVSKYGCYPLAWSLDHIGPMTKTVKDAAGLLEVIAGFDHQDPTCVNVPVDNYEKQLTGNIKDLVIGINEEYFFNNVDADVEKAVRASIQSLVDSGAKVEVVRIPSLQYAEWAELVTSLSEAAAIHHSDLQKRPQDFGDDIRLLFELGELPSAVDYLQAQQVRRQIKQEFTEIFNKVDVLISPTLPIVASTIGDDFAELNGQKVDL…	1.3948975	-2.2990723	1.541705	0.2258688	0.8837869	1.3158362	-1.3158362	low
K77G	LHLKSVEELAPLLASKSLSPVELTKAILDFAEESQPKINSYMAFYREEALARAKEVEQEILQGHYKGMYHGIPMALGDNLYFKDKITTMSSKIHKDFVSDYDATVVEKLRDAGVIFTGKLSMHEYAWGITNNNPHYGPVRNPWDLDKIPGGSSGGSGAAVAAGASVASLGTDTAGSIRIPSSACGIVGLKPTHGRVSKYGCYPLAWSLDHIGPMTKTVKDAAGLLEVIAGFDHQDPTCVNVPVDNYEKQLTGNIKDLVIGINEEYFFNNVDADVEKAVRASIQSLVDSGAKVEVVRIPSLQYAEWAELVTSLSEAAAIHHSDLQKRPQDFGDDIRLLFELGELPSAVDYLQAQQVRRQIKQEFTEIFNKVDVLISPTLPIVASTIGDDFAELNGQKVDL…	-0.5366211	-4.1675415	0.8531195	-0.4617881	0.1956657	1.3149076	-1.3149076	low
L208H	LHLKSVEELAPLLASKSLSPVELTKAILDFAEESQPKINSYMAFYREEALARAKEVEQEILQGHYKGMYHGIPMALKDNLYFKDKITTMSSKIHKDFVSDYDATVVEKLRDAGVIFTGKLSMHEYAWGITNNNPHYGPVRNPWDLDKIPGGSSGGSGAAVAAGASVASLGTDTAGSIRIPSSACGIVGLKPTHGRVSKYGCYPLAWSHDHIGPMTKTVKDAAGLLEVIAGFDHQDPTCVNVPVDNYEKQLTGNIKDLVIGINEEYFFNNVDADVEKAVRASIQSLVDSGAKVEVVRIPSLQYAEWAELVTSLSEAAAIHHSDLQKRPQDFGDDIRLLFELGELPSAVDYLQAQQVRRQIKQEFTEIFNKVDVLISPTLPIVASTIGDDFAELNGQKVDL…	-0.79504395	-4.4143066	0.7609919	-0.5526056	0.10419312	1.3135974	-1.3135974	low
I318F	LHLKSVEELAPLLASKSLSPVELTKAILDFAEESQPKINSYMAFYREEALARAKEVEQEILQGHYKGMYHGIPMALKDNLYFKDKITTMSSKIHKDFVSDYDATVVEKLRDAGVIFTGKLSMHEYAWGITNNNPHYGPVRNPWDLDKIPGGSSGGSGAAVAAGASVASLGTDTAGSIRIPSSACGIVGLKPTHGRVSKYGCYPLAWSLDHIGPMTKTVKDAAGLLEVIAGFDHQDPTCVNVPVDNYEKQLTGNIKDLVIGINEEYFFNNVDADVEKAVRASIQSLVDSGAKVEVVRIPSLQYAEWAELVTSLSEAAAFHHSDLQKRPQDFGDDIRLLFELGELPSAVDYLQAQQVRRQIKQEFTEIFNKVDVLISPTLPIVASTIGDDFAELNGQKVDL…	0.11853027	-3.5249634	1.0866807	-0.22529864	0.430691	1.3119793	-1.3119793	low
I60G	LHLKSVEELAPLLASKSLSPVELTKAILDFAEESQPKINSYMAFYREEALARAKEVEQEGLQGHYKGMYHGIPMALKDNLYFKDKITTMSSKIHKDFVSDYDATVVEKLRDAGVIFTGKLSMHEYAWGITNNNPHYGPVRNPWDLDKIPGGSSGGSGAAVAAGASVASLGTDTAGSIRIPSSACGIVGLKPTHGRVSKYGCYPLAWSLDHIGPMTKTVKDAAGLLEVIAGFDHQDPTCVNVPVDNYEKQLTGNIKDLVIGINEEYFFNNVDADVEKAVRASIQSLVDSGAKVEVVRIPSLQYAEWAELVTSLSEAAAIHHSDLQKRPQDFGDDIRLLFELGELPSAVDYLQAQQVRRQIKQEFTEIFNKVDVLISPTLPIVASTIGDDFAELNGQKVDL…	-1.0015869	-4.609253	0.6873594	-0.62435216	0.031503618	1.3117115	-1.3117115	low
Q234G	LHLKSVEELAPLLASKSLSPVELTKAILDFAEESQPKINSYMAFYREEALARAKEVEQEILQGHYKGMYHGIPMALKDNLYFKDKITTMSSKIHKDFVSDYDATVVEKLRDAGVIFTGKLSMHEYAWGITNNNPHYGPVRNPWDLDKIPGGSSGGSGAAVAAGASVASLGTDTAGSIRIPSSACGIVGLKPTHGRVSKYGCYPLAWSLDHIGPMTKTVKDAAGLLEVIAGFDHGDPTCVNVPVDNYEKQLTGNIKDLVIGINEEYFFNNVDADVEKAVRASIQSLVDSGAKVEVVRIPSLQYAEWAELVTSLSEAAAIHHSDLQKRPQDFGDDIRLLFELGELPSAVDYLQAQQVRRQIKQEFTEIFNKVDVLISPTLPIVASTIGDDFAELNGQKVDL…	-0.11315918	-3.746643	1.0040835	-0.3068839	0.3485998	1.3109674	-1.3109674	low
S176A	LHLKSVEELAPLLASKSLSPVELTKAILDFAEESQPKINSYMAFYREEALARAKEVEQEILQGHYKGMYHGIPMALKDNLYFKDKITTMSSKIHKDFVSDYDATVVEKLRDAGVIFTGKLSMHEYAWGITNNNPHYGPVRNPWDLDKIPGGSSGGSGAAVAAGASVASLGTDTAGAIRIPSSACGIVGLKPTHGRVSKYGCYPLAWSLDHIGPMTKTVKDAAGLLEVIAGFDHQDPTCVNVPVDNYEKQLTGNIKDLVIGINEEYFFNNVDADVEKAVRASIQSLVDSGAKVEVVRIPSLQYAEWAELVTSLSEAAAIHHSDLQKRPQDFGDDIRLLFELGELPSAVDYLQAQQVRRQIKQEFTEIFNKVDVLISPTLPIVASTIGDDFAELNGQKVDL…	-0.8234253	-4.432312	0.7508739	-0.5592322	0.095820874	1.310106	-1.310106	low
I334H	LHLKSVEELAPLLASKSLSPVELTKAILDFAEESQPKINSYMAFYREEALARAKEVEQEILQGHYKGMYHGIPMALKDNLYFKDKITTMSSKIHKDFVSDYDATVVEKLRDAGVIFTGKLSMHEYAWGITNNNPHYGPVRNPWDLDKIPGGSSGGSGAAVAAGASVASLGTDTAGSIRIPSSACGIVGLKPTHGRVSKYGCYPLAWSLDHIGPMTKTVKDAAGLLEVIAGFDHQDPTCVNVPVDNYEKQLTGNIKDLVIGINEEYFFNNVDADVEKAVRASIQSLVDSGAKVEVVRIPSLQYAEWAELVTSLSEAAAIHHSDLQKRPQDFGDDHRLLFELGELPSAVDYLQAQQVRRQIKQEFTEIFNKVDVLISPTLPIVASTIGDDFAELNGQKVDL…	-1.9176025	-5.4837036	0.36080027	-0.9461782	-0.29268897	1.3069785	-1.3069785	low
S90D	LHLKSVEELAPLLASKSLSPVELTKAILDFAEESQPKINSYMAFYREEALARAKEVEQEILQGHYKGMYHGIPMALKDNLYFKDKITTMDSKIHKDFVSDYDATVVEKLRDAGVIFTGKLSMHEYAWGITNNNPHYGPVRNPWDLDKIPGGSSGGSGAAVAAGASVASLGTDTAGSIRIPSSACGIVGLKPTHGRVSKYGCYPLAWSLDHIGPMTKTVKDAAGLLEVIAGFDHQDPTCVNVPVDNYEKQLTGNIKDLVIGINEEYFFNNVDADVEKAVRASIQSLVDSGAKVEVVRIPSLQYAEWAELVTSLSEAAAIHHSDLQKRPQDFGDDIRLLFELGELPSAVDYLQAQQVRRQIKQEFTEIFNKVDVLISPTLPIVASTIGDDFAELNGQKVDL…	-1.1297607	-4.716858	0.64166546	-0.66395426	-0.0111444	1.3056197	-1.3056197	low
E226K	LHLKSVEELAPLLASKSLSPVELTKAILDFAEESQPKINSYMAFYREEALARAKEVEQEILQGHYKGMYHGIPMALKDNLYFKDKITTMSSKIHKDFVSDYDATVVEKLRDAGVIFTGKLSMHEYAWGITNNNPHYGPVRNPWDLDKIPGGSSGGSGAAVAAGASVASLGTDTAGSIRIPSSACGIVGLKPTHGRVSKYGCYPLAWSLDHIGPMTKTVKDAAGLLKVIAGFDHQDPTCVNVPVDNYEKQLTGNIKDLVIGINEEYFFNNVDADVEKAVRASIQSLVDSGAKVEVVRIPSLQYAEWAELVTSLSEAAAIHHSDLQKRPQDFGDDIRLLFELGELPSAVDYLQAQQVRRQIKQEFTEIFNKVDVLISPTLPIVASTIGDDFAELNGQKVDL…	6.9819336	3.1411743	3.533481	2.2280548	2.8807678	1.3054261	-1.3054261	low
S284E	LHLKSVEELAPLLASKSLSPVELTKAILDFAEESQPKINSYMAFYREEALARAKEVEQEILQGHYKGMYHGIPMALKDNLYFKDKITTMSSKIHKDFVSDYDATVVEKLRDAGVIFTGKLSMHEYAWGITNNNPHYGPVRNPWDLDKIPGGSSGGSGAAVAAGASVASLGTDTAGSIRIPSSACGIVGLKPTHGRVSKYGCYPLAWSLDHIGPMTKTVKDAAGLLEVIAGFDHQDPTCVNVPVDNYEKQLTGNIKDLVIGINEEYFFNNVDADVEKAVRASIQELVDSGAKVEVVRIPSLQYAEWAELVTSLSEAAAIHHSDLQKRPQDFGDDIRLLFELGELPSAVDYLQAQQVRRQIKQEFTEIFNKVDVLISPTLPIVASTIGDDFAELNGQKVDL…	-1.5109253	-5.0855103	0.5057805	-0.79963017	-0.14692482	1.3054106	-1.3054106	low
V381G	LHLKSVEELAPLLASKSLSPVELTKAILDFAEESQPKINSYMAFYREEALARAKEVEQEILQGHYKGMYHGIPMALKDNLYFKDKITTMSSKIHKDFVSDYDATVVEKLRDAGVIFTGKLSMHEYAWGITNNNPHYGPVRNPWDLDKIPGGSSGGSGAAVAAGASVASLGTDTAGSIRIPSSACGIVGLKPTHGRVSKYGCYPLAWSLDHIGPMTKTVKDAAGLLEVIAGFDHQDPTCVNVPVDNYEKQLTGNIKDLVIGINEEYFFNNVDADVEKAVRASIQSLVDSGAKVEVVRIPSLQYAEWAELVTSLSEAAAIHHSDLQKRPQDFGDDIRLLFELGELPSAVDYLQAQQVRRQIKQEFTEIFNKVDVLISPTLPIGASTIGDDFAELNGQKVDL…	0.6697998	-2.9718628	1.283208	-0.021739792	0.6307341	1.3049479	-1.3049479	low
K119N	LHLKSVEELAPLLASKSLSPVELTKAILDFAEESQPKINSYMAFYREEALARAKEVEQEILQGHYKGMYHGIPMALKDNLYFKDKITTMSSKIHKDFVSDYDATVVEKLRDAGVIFTGNLSMHEYAWGITNNNPHYGPVRNPWDLDKIPGGSSGGSGAAVAAGASVASLGTDTAGSIRIPSSACGIVGLKPTHGRVSKYGCYPLAWSLDHIGPMTKTVKDAAGLLEVIAGFDHQDPTCVNVPVDNYEKQLTGNIKDLVIGINEEYFFNNVDADVEKAVRASIQSLVDSGAKVEVVRIPSLQYAEWAELVTSLSEAAAIHHSDLQKRPQDFGDDIRLLFELGELPSAVDYLQAQQVRRQIKQEFTEIFNKVDVLISPTLPIVASTIGDDFAELNGQKVDL…	0.95788574	-2.6887817	1.3859105	0.08244316	0.7341768	1.3034674	-1.3034674	low
S99D	LHLKSVEELAPLLASKSLSPVELTKAILDFAEESQPKINSYMAFYREEALARAKEVEQEILQGHYKGMYHGIPMALKDNLYFKDKITTMSSKIHKDFVDDYDATVVEKLRDAGVIFTGKLSMHEYAWGITNNNPHYGPVRNPWDLDKIPGGSSGGSGAAVAAGASVASLGTDTAGSIRIPSSACGIVGLKPTHGRVSKYGCYPLAWSLDHIGPMTKTVKDAAGLLEVIAGFDHQDPTCVNVPVDNYEKQLTGNIKDLVIGINEEYFFNNVDADVEKAVRASIQSLVDSGAKVEVVRIPSLQYAEWAELVTSLSEAAAIHHSDLQKRPQDFGDDIRLLFELGELPSAVDYLQAQQVRRQIKQEFTEIFNKVDVLISPTLPIVASTIGDDFAELNGQKVDL…	-3.194397	-6.70697	-0.09437637	-1.3963797	-0.745378	1.3020034	-1.3020034	low
L350F	LHLKSVEELAPLLASKSLSPVELTKAILDFAEESQPKINSYMAFYREEALARAKEVEQEILQGHYKGMYHGIPMALKDNLYFKDKITTMSSKIHKDFVSDYDATVVEKLRDAGVIFTGKLSMHEYAWGITNNNPHYGPVRNPWDLDKIPGGSSGGSGAAVAAGASVASLGTDTAGSIRIPSSACGIVGLKPTHGRVSKYGCYPLAWSLDHIGPMTKTVKDAAGLLEVIAGFDHQDPTCVNVPVDNYEKQLTGNIKDLVIGINEEYFFNNVDADVEKAVRASIQSLVDSGAKVEVVRIPSLQYAEWAELVTSLSEAAAIHHSDLQKRPQDFGDDIRLLFELGELPSAVDYFQAQQVRRQIKQEFTEIFNKVDVLISPTLPIVASTIGDDFAELNGQKVDL…	-0.7230835	-4.3129272	0.7866457	-0.51529473	0.13567549	1.3019404	-1.3019404	low
F439N	LHLKSVEELAPLLASKSLSPVELTKAILDFAEESQPKINSYMAFYREEALARAKEVEQEILQGHYKGMYHGIPMALKDNLYFKDKITTMSSKIHKDFVSDYDATVVEKLRDAGVIFTGKLSMHEYAWGITNNNPHYGPVRNPWDLDKIPGGSSGGSGAAVAAGASVASLGTDTAGSIRIPSSACGIVGLKPTHGRVSKYGCYPLAWSLDHIGPMTKTVKDAAGLLEVIAGFDHQDPTCVNVPVDNYEKQLTGNIKDLVIGINEEYFFNNVDADVEKAVRASIQSLVDSGAKVEVVRIPSLQYAEWAELVTSLSEAAAIHHSDLQKRPQDFGDDIRLLFELGELPSAVDYLQAQQVRRQIKQEFTEIFNKVDVLISPTLPIVASTIGDDFAELNGQKVDL…	2.0684814	-1.6086426	1.7818375	0.47996917	1.1309034	1.3018683	-1.3018683	low
E362A	LHLKSVEELAPLLASKSLSPVELTKAILDFAEESQPKINSYMAFYREEALARAKEVEQEILQGHYKGMYHGIPMALKDNLYFKDKITTMSSKIHKDFVSDYDATVVEKLRDAGVIFTGKLSMHEYAWGITNNNPHYGPVRNPWDLDKIPGGSSGGSGAAVAAGASVASLGTDTAGSIRIPSSACGIVGLKPTHGRVSKYGCYPLAWSLDHIGPMTKTVKDAAGLLEVIAGFDHQDPTCVNVPVDNYEKQLTGNIKDLVIGINEEYFFNNVDADVEKAVRASIQSLVDSGAKVEVVRIPSLQYAEWAELVTSLSEAAAIHHSDLQKRPQDFGDDIRLLFELGELPSAVDYLQAQQVRRQIKQAFTEIFNKVDVLISPTLPIVASTIGDDFAELNGQKVDL…	1.5999756	-2.0601196	1.6148154	0.3138111	0.9643132	1.3010043	-1.3010043	low
L308V	LHLKSVEELAPLLASKSLSPVELTKAILDFAEESQPKINSYMAFYREEALARAKEVEQEILQGHYKGMYHGIPMALKDNLYFKDKITTMSSKIHKDFVSDYDATVVEKLRDAGVIFTGKLSMHEYAWGITNNNPHYGPVRNPWDLDKIPGGSSGGSGAAVAAGASVASLGTDTAGSIRIPSSACGIVGLKPTHGRVSKYGCYPLAWSLDHIGPMTKTVKDAAGLLEVIAGFDHQDPTCVNVPVDNYEKQLTGNIKDLVIGINEEYFFNNVDADVEKAVRASIQSLVDSGAKVEVVRIPSLQYAEWAEVVTSLSEAAAIHHSDLQKRPQDFGDDIRLLFELGELPSAVDYLQAQQVRRQIKQEFTEIFNKVDVLISPTLPIVASTIGDDFAELNGQKVDL…	-1.2129517	-4.782593	0.612008	-0.68814677	-0.038069397	1.3001547	-1.3001547	low
S311F	LHLKSVEELAPLLASKSLSPVELTKAILDFAEESQPKINSYMAFYREEALARAKEVEQEILQGHYKGMYHGIPMALKDNLYFKDKITTMSSKIHKDFVSDYDATVVEKLRDAGVIFTGKLSMHEYAWGITNNNPHYGPVRNPWDLDKIPGGSSGGSGAAVAAGASVASLGTDTAGSIRIPSSACGIVGLKPTHGRVSKYGCYPLAWSLDHIGPMTKTVKDAAGLLEVIAGFDHQDPTCVNVPVDNYEKQLTGNIKDLVIGINEEYFFNNVDADVEKAVRASIQSLVDSGAKVEVVRIPSLQYAEWAELVTFLSEAAAIHHSDLQKRPQDFGDDIRLLFELGELPSAVDYLQAQQVRRQIKQEFTEIFNKVDVLISPTLPIVASTIGDDFAELNGQKVDL…	1.2556763	-2.3901978	1.4920727	0.19233169	0.8422022	1.299741	-1.299741	low
T192P	LHLKSVEELAPLLASKSLSPVELTKAILDFAEESQPKINSYMAFYREEALARAKEVEQEILQGHYKGMYHGIPMALKDNLYFKDKITTMSSKIHKDFVSDYDATVVEKLRDAGVIFTGKLSMHEYAWGITNNNPHYGPVRNPWDLDKIPGGSSGGSGAAVAAGASVASLGTDTAGSIRIPSSACGIVGLKPPHGRVSKYGCYPLAWSLDHIGPMTKTVKDAAGLLEVIAGFDHQDPTCVNVPVDNYEKQLTGNIKDLVIGINEEYFFNNVDADVEKAVRASIQSLVDSGAKVEVVRIPSLQYAEWAELVTSLSEAAAIHHSDLQKRPQDFGDDIRLLFELGELPSAVDYLQAQQVRRQIKQEFTEIFNKVDVLISPTLPIVASTIGDDFAELNGQKVDL…	-2.10083	-5.636841	0.2954797	-1.0025376	-0.35352895	1.2980173	-1.2980173	low
F439V	LHLKSVEELAPLLASKSLSPVELTKAILDFAEESQPKINSYMAFYREEALARAKEVEQEILQGHYKGMYHGIPMALKDNLYFKDKITTMSSKIHKDFVSDYDATVVEKLRDAGVIFTGKLSMHEYAWGITNNNPHYGPVRNPWDLDKIPGGSSGGSGAAVAAGASVASLGTDTAGSIRIPSSACGIVGLKPTHGRVSKYGCYPLAWSLDHIGPMTKTVKDAAGLLEVIAGFDHQDPTCVNVPVDNYEKQLTGNIKDLVIGINEEYFFNNVDADVEKAVRASIQSLVDSGAKVEVVRIPSLQYAEWAELVTSLSEAAAIHHSDLQKRPQDFGDDIRLLFELGELPSAVDYLQAQQVRRQIKQEFTEIFNKVDVLISPTLPIVASTIGDDFAELNGQKVDL…	0.18078613	-3.4246216	1.1088748	-0.18836962	0.46025258	1.2972444	-1.2972444	low
Y41K	LHLKSVEELAPLLASKSLSPVELTKAILDFAEESQPKINSKMAFYREEALARAKEVEQEILQGHYKGMYHGIPMALKDNLYFKDKITTMSSKIHKDFVSDYDATVVEKLRDAGVIFTGKLSMHEYAWGITNNNPHYGPVRNPWDLDKIPGGSSGGSGAAVAAGASVASLGTDTAGSIRIPSSACGIVGLKPTHGRVSKYGCYPLAWSLDHIGPMTKTVKDAAGLLEVIAGFDHQDPTCVNVPVDNYEKQLTGNIKDLVIGINEEYFFNNVDADVEKAVRASIQSLVDSGAKVEVVRIPSLQYAEWAELVTSLSEAAAIHHSDLQKRPQDFGDDIRLLFELGELPSAVDYLQAQQVRRQIKQEFTEIFNKVDVLISPTLPIVASTIGDDFAELNGQKVDL…	-2.2426758	-5.7715454	0.24491179	-1.0521133	-0.40360075	1.2970251	-1.2970251	low
Y65E	LHLKSVEELAPLLASKSLSPVELTKAILDFAEESQPKINSYMAFYREEALARAKEVEQEILQGHEKGMYHGIPMALKDNLYFKDKITTMSSKIHKDFVSDYDATVVEKLRDAGVIFTGKLSMHEYAWGITNNNPHYGPVRNPWDLDKIPGGSSGGSGAAVAAGASVASLGTDTAGSIRIPSSACGIVGLKPTHGRVSKYGCYPLAWSLDHIGPMTKTVKDAAGLLEVIAGFDHQDPTCVNVPVDNYEKQLTGNIKDLVIGINEEYFFNNVDADVEKAVRASIQSLVDSGAKVEVVRIPSLQYAEWAELVTSLSEAAAIHHSDLQKRPQDFGDDIRLLFELGELPSAVDYLQAQQVRRQIKQEFTEIFNKVDVLISPTLPIVASTIGDDFAELNGQKVDL…	-0.7825928	-4.354004	0.7654307	-0.53041226	0.117509216	1.2958429	-1.2958429	low
D220W	LHLKSVEELAPLLASKSLSPVELTKAILDFAEESQPKINSYMAFYREEALARAKEVEQEILQGHYKGMYHGIPMALKDNLYFKDKITTMSSKIHKDFVSDYDATVVEKLRDAGVIFTGKLSMHEYAWGITNNNPHYGPVRNPWDLDKIPGGSSGGSGAAVAAGASVASLGTDTAGSIRIPSSACGIVGLKPTHGRVSKYGCYPLAWSLDHIGPMTKTVKWAAGLLEVIAGFDHQDPTCVNVPVDNYEKQLTGNIKDLVIGINEEYFFNNVDADVEKAVRASIQSLVDSGAKVEVVRIPSLQYAEWAELVTSLSEAAAIHHSDLQKRPQDFGDDIRLLFELGELPSAVDYLQAQQVRRQIKQEFTEIFNKVDVLISPTLPIVASTIGDDFAELNGQKVDL…	-1.8927002	-5.4263306	0.36967793	-0.9250631	-0.27769256	1.294741	-1.294741	low
G170V	LHLKSVEELAPLLASKSLSPVELTKAILDFAEESQPKINSYMAFYREEALARAKEVEQEILQGHYKGMYHGIPMALKDNLYFKDKITTMSSKIHKDFVSDYDATVVEKLRDAGVIFTGKLSMHEYAWGITNNNPHYGPVRNPWDLDKIPGGSSGGSGAAVAAGASVASLVTDTAGSIRIPSSACGIVGLKPTHGRVSKYGCYPLAWSLDHIGPMTKTVKDAAGLLEVIAGFDHQDPTCVNVPVDNYEKQLTGNIKDLVIGINEEYFFNNVDADVEKAVRASIQSLVDSGAKVEVVRIPSLQYAEWAELVTSLSEAAAIHHSDLQKRPQDFGDDIRLLFELGELPSAVDYLQAQQVRRQIKQEFTEIFNKVDVLISPTLPIVASTIGDDFAELNGQKVDL…	-3.4561157	-6.9368286	-0.18767898	-1.4809752	-0.83432704	1.2932962	-1.2932962	low
A316F	LHLKSVEELAPLLASKSLSPVELTKAILDFAEESQPKINSYMAFYREEALARAKEVEQEILQGHYKGMYHGIPMALKDNLYFKDKITTMSSKIHKDFVSDYDATVVEKLRDAGVIFTGKLSMHEYAWGITNNNPHYGPVRNPWDLDKIPGGSSGGSGAAVAAGASVASLGTDTAGSIRIPSSACGIVGLKPTHGRVSKYGCYPLAWSLDHIGPMTKTVKDAAGLLEVIAGFDHQDPTCVNVPVDNYEKQLTGNIKDLVIGINEEYFFNNVDADVEKAVRASIQSLVDSGAKVEVVRIPSLQYAEWAELVTSLSEAFAIHHSDLQKRPQDFGDDIRLLFELGELPSAVDYLQAQQVRRQIKQEFTEIFNKVDVLISPTLPIVASTIGDDFAELNGQKVDL…	1.4071655	-2.224121	1.5460786	0.25345325	0.8997659	1.2926253	-1.2926253	low
V355F	LHLKSVEELAPLLASKSLSPVELTKAILDFAEESQPKINSYMAFYREEALARAKEVEQEILQGHYKGMYHGIPMALKDNLYFKDKITTMSSKIHKDFVSDYDATVVEKLRDAGVIFTGKLSMHEYAWGITNNNPHYGPVRNPWDLDKIPGGSSGGSGAAVAAGASVASLGTDTAGSIRIPSSACGIVGLKPTHGRVSKYGCYPLAWSLDHIGPMTKTVKDAAGLLEVIAGFDHQDPTCVNVPVDNYEKQLTGNIKDLVIGINEEYFFNNVDADVEKAVRASIQSLVDSGAKVEVVRIPSLQYAEWAELVTSLSEAAAIHHSDLQKRPQDFGDDIRLLFELGELPSAVDYLQAQQFRRQIKQEFTEIFNKVDVLISPTLPIVASTIGDDFAELNGQKVDL…	-0.8905029	-4.449768	0.7269608	-0.56565654	0.08065212	1.2926173	-1.2926173	low
R195L	LHLKSVEELAPLLASKSLSPVELTKAILDFAEESQPKINSYMAFYREEALARAKEVEQEILQGHYKGMYHGIPMALKDNLYFKDKITTMSSKIHKDFVSDYDATVVEKLRDAGVIFTGKLSMHEYAWGITNNNPHYGPVRNPWDLDKIPGGSSGGSGAAVAAGASVASLGTDTAGSIRIPSSACGIVGLKPTHGLVSKYGCYPLAWSLDHIGPMTKTVKDAAGLLEVIAGFDHQDPTCVNVPVDNYEKQLTGNIKDLVIGINEEYFFNNVDADVEKAVRASIQSLVDSGAKVEVVRIPSLQYAEWAELVTSLSEAAAIHHSDLQKRPQDFGDDIRLLFELGELPSAVDYLQAQQVRRQIKQEFTEIFNKVDVLISPTLPIVASTIGDDFAELNGQKVDL…	5.802002	2.03656	3.1128356	1.8215212	2.4671783	1.2913145	-1.2913145	low
V381E	LHLKSVEELAPLLASKSLSPVELTKAILDFAEESQPKINSYMAFYREEALARAKEVEQEILQGHYKGMYHGIPMALKDNLYFKDKITTMSSKIHKDFVSDYDATVVEKLRDAGVIFTGKLSMHEYAWGITNNNPHYGPVRNPWDLDKIPGGSSGGSGAAVAAGASVASLGTDTAGSIRIPSSACGIVGLKPTHGRVSKYGCYPLAWSLDHIGPMTKTVKDAAGLLEVIAGFDHQDPTCVNVPVDNYEKQLTGNIKDLVIGINEEYFFNNVDADVEKAVRASIQSLVDSGAKVEVVRIPSLQYAEWAELVTSLSEAAAIHHSDLQKRPQDFGDDIRLLFELGELPSAVDYLQAQQVRRQIKQEFTEIFNKVDVLISPTLPIEASTIGDDFAELNGQKVDL…	-0.9453125	-4.4992065	0.7074212	-0.5838515	0.061784834	1.2912726	-1.2912726	low
E293C	LHLKSVEELAPLLASKSLSPVELTKAILDFAEESQPKINSYMAFYREEALARAKEVEQEILQGHYKGMYHGIPMALKDNLYFKDKITTMSSKIHKDFVSDYDATVVEKLRDAGVIFTGKLSMHEYAWGITNNNPHYGPVRNPWDLDKIPGGSSGGSGAAVAAGASVASLGTDTAGSIRIPSSACGIVGLKPTHGRVSKYGCYPLAWSLDHIGPMTKTVKDAAGLLEVIAGFDHQDPTCVNVPVDNYEKQLTGNIKDLVIGINEEYFFNNVDADVEKAVRASIQSLVDSGAKVCVVRIPSLQYAEWAELVTSLSEAAAIHHSDLQKRPQDFGDDIRLLFELGELPSAVDYLQAQQVRRQIKQEFTEIFNKVDVLISPTLPIVASTIGDDFAELNGQKVDL…	-2.866333	-6.3599854	0.022578282	-1.2686781	-0.6230499	1.2912563	-1.2912563	low
I211H	LHLKSVEELAPLLASKSLSPVELTKAILDFAEESQPKINSYMAFYREEALARAKEVEQEILQGHYKGMYHGIPMALKDNLYFKDKITTMSSKIHKDFVSDYDATVVEKLRDAGVIFTGKLSMHEYAWGITNNNPHYGPVRNPWDLDKIPGGSSGGSGAAVAAGASVASLGTDTAGSIRIPSSACGIVGLKPTHGRVSKYGCYPLAWSLDHHGPMTKTVKDAAGLLEVIAGFDHQDPTCVNVPVDNYEKQLTGNIKDLVIGINEEYFFNNVDADVEKAVRASIQSLVDSGAKVEVVRIPSLQYAEWAELVTSLSEAAAIHHSDLQKRPQDFGDDIRLLFELGELPSAVDYLQAQQVRRQIKQEFTEIFNKVDVLISPTLPIVASTIGDDFAELNGQKVDL…	-1.8746338	-5.380005	0.3761186	-0.9080137	-0.26594755	1.2841322	-1.2841322	low
S284F	LHLKSVEELAPLLASKSLSPVELTKAILDFAEESQPKINSYMAFYREEALARAKEVEQEILQGHYKGMYHGIPMALKDNLYFKDKITTMSSKIHKDFVSDYDATVVEKLRDAGVIFTGKLSMHEYAWGITNNNPHYGPVRNPWDLDKIPGGSSGGSGAAVAAGASVASLGTDTAGSIRIPSSACGIVGLKPTHGRVSKYGCYPLAWSLDHIGPMTKTVKDAAGLLEVIAGFDHQDPTCVNVPVDNYEKQLTGNIKDLVIGINEEYFFNNVDADVEKAVRASIQFLVDSGAKVEVVRIPSLQYAEWAELVTSLSEAAAIHHSDLQKRPQDFGDDIRLLFELGELPSAVDYLQAQQVRRQIKQEFTEIFNKVDVLISPTLPIVASTIGDDFAELNGQKVDL…	-1.6813354	-5.1922607	0.44502935	-0.8389178	-0.19694422	1.2839471	-1.2839471	low
G113T	LHLKSVEELAPLLASKSLSPVELTKAILDFAEESQPKINSYMAFYREEALARAKEVEQEILQGHYKGMYHGIPMALKDNLYFKDKITTMSSKIHKDFVSDYDATVVEKLRDATVIFTGKLSMHEYAWGITNNNPHYGPVRNPWDLDKIPGGSSGGSGAAVAAGASVASLGTDTAGSIRIPSSACGIVGLKPTHGRVSKYGCYPLAWSLDHIGPMTKTVKDAAGLLEVIAGFDHQDPTCVNVPVDNYEKQLTGNIKDLVIGINEEYFFNNVDADVEKAVRASIQSLVDSGAKVEVVRIPSLQYAEWAELVTSLSEAAAIHHSDLQKRPQDFGDDIRLLFELGELPSAVDYLQAQQVRRQIKQEFTEIFNKVDVLISPTLPIVASTIGDDFAELNGQKVDL…	-5.395752	-8.789978	-0.8791584	-2.162994	-1.5210762	1.2838355	-1.2838355	low
G223K	LHLKSVEELAPLLASKSLSPVELTKAILDFAEESQPKINSYMAFYREEALARAKEVEQEILQGHYKGMYHGIPMALKDNLYFKDKITTMSSKIHKDFVSDYDATVVEKLRDAGVIFTGKLSMHEYAWGITNNNPHYGPVRNPWDLDKIPGGSSGGSGAAVAAGASVASLGTDTAGSIRIPSSACGIVGLKPTHGRVSKYGCYPLAWSLDHIGPMTKTVKDAAKLLEVIAGFDHQDPTCVNVPVDNYEKQLTGNIKDLVIGINEEYFFNNVDADVEKAVRASIQSLVDSGAKVEVVRIPSLQYAEWAELVTSLSEAAAIHHSDLQKRPQDFGDDIRLLFELGELPSAVDYLQAQQVRRQIKQEFTEIFNKVDVLISPTLPIVASTIGDDFAELNGQKVDL…	6.2460327	2.487732	3.2711325	1.987567	2.6293497	1.2835655	-1.2835655	low
D398T	LHLKSVEELAPLLASKSLSPVELTKAILDFAEESQPKINSYMAFYREEALARAKEVEQEILQGHYKGMYHGIPMALKDNLYFKDKITTMSSKIHKDFVSDYDATVVEKLRDAGVIFTGKLSMHEYAWGITNNNPHYGPVRNPWDLDKIPGGSSGGSGAAVAAGASVASLGTDTAGSIRIPSSACGIVGLKPTHGRVSKYGCYPLAWSLDHIGPMTKTVKDAAGLLEVIAGFDHQDPTCVNVPVDNYEKQLTGNIKDLVIGINEEYFFNNVDADVEKAVRASIQSLVDSGAKVEVVRIPSLQYAEWAELVTSLSEAAAIHHSDLQKRPQDFGDDIRLLFELGELPSAVDYLQAQQVRRQIKQEFTEIFNKVDVLISPTLPIVASTIGDDFAELNGQKVTL…	3.000183	-0.6543579	2.1139886	0.8311767	1.4725827	1.2828119	-1.2828119	low
T87F	LHLKSVEELAPLLASKSLSPVELTKAILDFAEESQPKINSYMAFYREEALARAKEVEQEILQGHYKGMYHGIPMALKDNLYFKDKIFTMSSKIHKDFVSDYDATVVEKLRDAGVIFTGKLSMHEYAWGITNNNPHYGPVRNPWDLDKIPGGSSGGSGAAVAAGASVASLGTDTAGSIRIPSSACGIVGLKPTHGRVSKYGCYPLAWSLDHIGPMTKTVKDAAGLLEVIAGFDHQDPTCVNVPVDNYEKQLTGNIKDLVIGINEEYFFNNVDADVEKAVRASIQSLVDSGAKVEVVRIPSLQYAEWAELVTSLSEAAAIHHSDLQKRPQDFGDDIRLLFELGELPSAVDYLQAQQVRRQIKQEFTEIFNKVDVLISPTLPIVASTIGDDFAELNGQKVDL…	-0.07525635	-3.631958	1.0175958	-0.2646761	0.37645984	1.2822719	-1.2822719	low
A43F	LHLKSVEELAPLLASKSLSPVELTKAILDFAEESQPKINSYMFFYREEALARAKEVEQEILQGHYKGMYHGIPMALKDNLYFKDKITTMSSKIHKDFVSDYDATVVEKLRDAGVIFTGKLSMHEYAWGITNNNPHYGPVRNPWDLDKIPGGSSGGSGAAVAAGASVASLGTDTAGSIRIPSSACGIVGLKPTHGRVSKYGCYPLAWSLDHIGPMTKTVKDAAGLLEVIAGFDHQDPTCVNVPVDNYEKQLTGNIKDLVIGINEEYFFNNVDADVEKAVRASIQSLVDSGAKVEVVRIPSLQYAEWAELVTSLSEAAAIHHSDLQKRPQDFGDDIRLLFELGELPSAVDYLQAQQVRRQIKQEFTEIFNKVDVLISPTLPIVASTIGDDFAELNGQKVDL…	-2.4031982	-5.8865356	0.18768561	-1.0944333	-0.45337385	1.2821189	-1.2821189	low
T215G	LHLKSVEELAPLLASKSLSPVELTKAILDFAEESQPKINSYMAFYREEALARAKEVEQEILQGHYKGMYHGIPMALKDNLYFKDKITTMSSKIHKDFVSDYDATVVEKLRDAGVIFTGKLSMHEYAWGITNNNPHYGPVRNPWDLDKIPGGSSGGSGAAVAAGASVASLGTDTAGSIRIPSSACGIVGLKPTHGRVSKYGCYPLAWSLDHIGPMGKTVKDAAGLLEVIAGFDHQDPTCVNVPVDNYEKQLTGNIKDLVIGINEEYFFNNVDADVEKAVRASIQSLVDSGAKVEVVRIPSLQYAEWAELVTSLSEAAAIHHSDLQKRPQDFGDDIRLLFELGELPSAVDYLQAQQVRRQIKQEFTEIFNKVDVLISPTLPIVASTIGDDFAELNGQKVDL…	-3.4985352	-6.946228	-0.2028015	-1.4844344	-0.8436179	1.2816329	-1.2816329	low
T217H	LHLKSVEELAPLLASKSLSPVELTKAILDFAEESQPKINSYMAFYREEALARAKEVEQEILQGHYKGMYHGIPMALKDNLYFKDKITTMSSKIHKDFVSDYDATVVEKLRDAGVIFTGKLSMHEYAWGITNNNPHYGPVRNPWDLDKIPGGSSGGSGAAVAAGASVASLGTDTAGSIRIPSSACGIVGLKPTHGRVSKYGCYPLAWSLDHIGPMTKHVKDAAGLLEVIAGFDHQDPTCVNVPVDNYEKQLTGNIKDLVIGINEEYFFNNVDADVEKAVRASIQSLVDSGAKVEVVRIPSLQYAEWAELVTSLSEAAAIHHSDLQKRPQDFGDDIRLLFELGELPSAVDYLQAQQVRRQIKQEFTEIFNKVDVLISPTLPIVASTIGDDFAELNGQKVDL…	-1.6327515	-5.1361694	0.46234953	-0.8182744	-0.17796242	1.2806239	-1.2806239	low
Q324W	LHLKSVEELAPLLASKSLSPVELTKAILDFAEESQPKINSYMAFYREEALARAKEVEQEILQGHYKGMYHGIPMALKDNLYFKDKITTMSSKIHKDFVSDYDATVVEKLRDAGVIFTGKLSMHEYAWGITNNNPHYGPVRNPWDLDKIPGGSSGGSGAAVAAGASVASLGTDTAGSIRIPSSACGIVGLKPTHGRVSKYGCYPLAWSLDHIGPMTKTVKDAAGLLEVIAGFDHQDPTCVNVPVDNYEKQLTGNIKDLVIGINEEYFFNNVDADVEKAVRASIQSLVDSGAKVEVVRIPSLQYAEWAELVTSLSEAAAIHHSDLWKRPQDFGDDIRLLFELGELPSAVDYLQAQQVRRQIKQEFTEIFNKVDVLISPTLPIVASTIGDDFAELNGQKVDL…	1.6021118	-2.0023193	1.6155769	0.33508345	0.9753302	1.2804934	-1.2804934	low
E362K	LHLKSVEELAPLLASKSLSPVELTKAILDFAEESQPKINSYMAFYREEALARAKEVEQEILQGHYKGMYHGIPMALKDNLYFKDKITTMSSKIHKDFVSDYDATVVEKLRDAGVIFTGKLSMHEYAWGITNNNPHYGPVRNPWDLDKIPGGSSGGSGAAVAAGASVASLGTDTAGSIRIPSSACGIVGLKPTHGRVSKYGCYPLAWSLDHIGPMTKTVKDAAGLLEVIAGFDHQDPTCVNVPVDNYEKQLTGNIKDLVIGINEEYFFNNVDADVEKAVRASIQSLVDSGAKVEVVRIPSLQYAEWAELVTSLSEAAAIHHSDLQKRPQDFGDDIRLLFELGELPSAVDYLQAQQVRRQIKQKFTEIFNKVDVLISPTLPIVASTIGDDFAELNGQKVDL…	0.5205078	-3.04187	1.2299855	-0.047504745	0.59124035	1.2774903	-1.2774903	low
P298R	LHLKSVEELAPLLASKSLSPVELTKAILDFAEESQPKINSYMAFYREEALARAKEVEQEILQGHYKGMYHGIPMALKDNLYFKDKITTMSSKIHKDFVSDYDATVVEKLRDAGVIFTGKLSMHEYAWGITNNNPHYGPVRNPWDLDKIPGGSSGGSGAAVAAGASVASLGTDTAGSIRIPSSACGIVGLKPTHGRVSKYGCYPLAWSLDHIGPMTKTVKDAAGLLEVIAGFDHQDPTCVNVPVDNYEKQLTGNIKDLVIGINEEYFFNNVDADVEKAVRASIQSLVDSGAKVEVVRIRSLQYAEWAELVTSLSEAAAIHHSDLQKRPQDFGDDIRLLFELGELPSAVDYLQAQQVRRQIKQEFTEIFNKVDVLISPTLPIVASTIGDDFAELNGQKVDL…	-0.15063477	-3.690979	0.99072343	-0.28639773	0.35216284	1.2771212	-1.2771212	low
L340Y	LHLKSVEELAPLLASKSLSPVELTKAILDFAEESQPKINSYMAFYREEALARAKEVEQEILQGHYKGMYHGIPMALKDNLYFKDKITTMSSKIHKDFVSDYDATVVEKLRDAGVIFTGKLSMHEYAWGITNNNPHYGPVRNPWDLDKIPGGSSGGSGAAVAAGASVASLGTDTAGSIRIPSSACGIVGLKPTHGRVSKYGCYPLAWSLDHIGPMTKTVKDAAGLLEVIAGFDHQDPTCVNVPVDNYEKQLTGNIKDLVIGINEEYFFNNVDADVEKAVRASIQSLVDSGAKVEVVRIPSLQYAEWAELVTSLSEAAAIHHSDLQKRPQDFGDDIRLLFEYGELPSAVDYLQAQQVRRQIKQEFTEIFNKVDVLISPTLPIVASTIGDDFAELNGQKVDL…	0.54211426	-3.0178223	1.2376882	-0.03865436	0.5995169	1.2763425	-1.2763425	low
G113C	LHLKSVEELAPLLASKSLSPVELTKAILDFAEESQPKINSYMAFYREEALARAKEVEQEILQGHYKGMYHGIPMALKDNLYFKDKITTMSSKIHKDFVSDYDATVVEKLRDACVIFTGKLSMHEYAWGITNNNPHYGPVRNPWDLDKIPGGSSGGSGAAVAAGASVASLGTDTAGSIRIPSSACGIVGLKPTHGRVSKYGCYPLAWSLDHIGPMTKTVKDAAGLLEVIAGFDHQDPTCVNVPVDNYEKQLTGNIKDLVIGINEEYFFNNVDADVEKAVRASIQSLVDSGAKVEVVRIPSLQYAEWAELVTSLSEAAAIHHSDLQKRPQDFGDDIRLLFELGELPSAVDYLQAQQVRRQIKQEFTEIFNKVDVLISPTLPIVASTIGDDFAELNGQKVDL…	-5.0143433	-8.398376	-0.74318635	-2.0188718	-1.3810291	1.2756854	-1.2756854	low
S152L	LHLKSVEELAPLLASKSLSPVELTKAILDFAEESQPKINSYMAFYREEALARAKEVEQEILQGHYKGMYHGIPMALKDNLYFKDKITTMSSKIHKDFVSDYDATVVEKLRDAGVIFTGKLSMHEYAWGITNNNPHYGPVRNPWDLDKIPGGLSGGSGAAVAAGASVASLGTDTAGSIRIPSSACGIVGLKPTHGRVSKYGCYPLAWSLDHIGPMTKTVKDAAGLLEVIAGFDHQDPTCVNVPVDNYEKQLTGNIKDLVIGINEEYFFNNVDADVEKAVRASIQSLVDSGAKVEVVRIPSLQYAEWAELVTSLSEAAAIHHSDLQKRPQDFGDDIRLLFELGELPSAVDYLQAQQVRRQIKQEFTEIFNKVDVLISPTLPIVASTIGDDFAELNGQKVDL…	-5.3218384	-8.695984	-0.85280824	-2.128401	-1.4906046	1.2755928	-1.2755928	low
G128A	LHLKSVEELAPLLASKSLSPVELTKAILDFAEESQPKINSYMAFYREEALARAKEVEQEILQGHYKGMYHGIPMALKDNLYFKDKITTMSSKIHKDFVSDYDATVVEKLRDAGVIFTGKLSMHEYAWAITNNNPHYGPVRNPWDLDKIPGGSSGGSGAAVAAGASVASLGTDTAGSIRIPSSACGIVGLKPTHGRVSKYGCYPLAWSLDHIGPMTKTVKDAAGLLEVIAGFDHQDPTCVNVPVDNYEKQLTGNIKDLVIGINEEYFFNNVDADVEKAVRASIQSLVDSGAKVEVVRIPSLQYAEWAELVTSLSEAAAIHHSDLQKRPQDFGDDIRLLFELGELPSAVDYLQAQQVRRQIKQEFTEIFNKVDVLISPTLPIVASTIGDDFAELNGQKVDL…	0.45751953	-3.0957642	1.2075301	-0.06733949	0.5700953	1.2748697	-1.2748697	low
I259S	LHLKSVEELAPLLASKSLSPVELTKAILDFAEESQPKINSYMAFYREEALARAKEVEQEILQGHYKGMYHGIPMALKDNLYFKDKITTMSSKIHKDFVSDYDATVVEKLRDAGVIFTGKLSMHEYAWGITNNNPHYGPVRNPWDLDKIPGGSSGGSGAAVAAGASVASLGTDTAGSIRIPSSACGIVGLKPTHGRVSKYGCYPLAWSLDHIGPMTKTVKDAAGLLEVIAGFDHQDPTCVNVPVDNYEKQLTGNIKDLVSGINEEYFFNNVDADVEKAVRASIQSLVDSGAKVEVVRIPSLQYAEWAELVTSLSEAAAIHHSDLQKRPQDFGDDIRLLFELGELPSAVDYLQAQQVRRQIKQEFTEIFNKVDVLISPTLPIVASTIGDDFAELNGQKVDL…	-5.157715	-8.529236	-0.7942983	-2.0670323	-1.4306653	1.272734	-1.272734	low
K369G	LHLKSVEELAPLLASKSLSPVELTKAILDFAEESQPKINSYMAFYREEALARAKEVEQEILQGHYKGMYHGIPMALKDNLYFKDKITTMSSKIHKDFVSDYDATVVEKLRDAGVIFTGKLSMHEYAWGITNNNPHYGPVRNPWDLDKIPGGSSGGSGAAVAAGASVASLGTDTAGSIRIPSSACGIVGLKPTHGRVSKYGCYPLAWSLDHIGPMTKTVKDAAGLLEVIAGFDHQDPTCVNVPVDNYEKQLTGNIKDLVIGINEEYFFNNVDADVEKAVRASIQSLVDSGAKVEVVRIPSLQYAEWAELVTSLSEAAAIHHSDLQKRPQDFGDDIRLLFELGELPSAVDYLQAQQVRRQIKQEFTEIFNGVDVLISPTLPIVASTIGDDFAELNGQKVDL…	-1.8514404	-5.3239746	0.38438702	-0.88739276	-0.25150287	1.2717798	-1.2717798	low
A222L	LHLKSVEELAPLLASKSLSPVELTKAILDFAEESQPKINSYMAFYREEALARAKEVEQEILQGHYKGMYHGIPMALKDNLYFKDKITTMSSKIHKDFVSDYDATVVEKLRDAGVIFTGKLSMHEYAWGITNNNPHYGPVRNPWDLDKIPGGSSGGSGAAVAAGASVASLGTDTAGSIRIPSSACGIVGLKPTHGRVSKYGCYPLAWSLDHIGPMTKTVKDALGLLEVIAGFDHQDPTCVNVPVDNYEKQLTGNIKDLVIGINEEYFFNNVDADVEKAVRASIQSLVDSGAKVEVVRIPSLQYAEWAELVTSLSEAAAIHHSDLQKRPQDFGDDIRLLFELGELPSAVDYLQAQQVRRQIKQEFTEIFNKVDVLISPTLPIVASTIGDDFAELNGQKVDL…	-5.483032	-8.841309	-0.9102738	-2.1818852	-1.5460795	1.2716115	-1.2716115	low
Y449E	LHLKSVEELAPLLASKSLSPVELTKAILDFAEESQPKINSYMAFYREEALARAKEVEQEILQGHYKGMYHGIPMALKDNLYFKDKITTMSSKIHKDFVSDYDATVVEKLRDAGVIFTGKLSMHEYAWGITNNNPHYGPVRNPWDLDKIPGGSSGGSGAAVAAGASVASLGTDTAGSIRIPSSACGIVGLKPTHGRVSKYGCYPLAWSLDHIGPMTKTVKDAAGLLEVIAGFDHQDPTCVNVPVDNYEKQLTGNIKDLVIGINEEYFFNNVDADVEKAVRASIQSLVDSGAKVEVVRIPSLQYAEWAELVTSLSEAAAIHHSDLQKRPQDFGDDIRLLFELGELPSAVDYLQAQQVRRQIKQEFTEIFNKVDVLISPTLPIVASTIGDDFAELNGQKVDL…	-1.7966919	-5.2703857	0.40390486	-0.8676703	-0.23188272	1.2715752	-1.2715752	low
A161C	LHLKSVEELAPLLASKSLSPVELTKAILDFAEESQPKINSYMAFYREEALARAKEVEQEILQGHYKGMYHGIPMALKDNLYFKDKITTMSSKIHKDFVSDYDATVVEKLRDAGVIFTGKLSMHEYAWGITNNNPHYGPVRNPWDLDKIPGGSSGGSGAAVCAGASVASLGTDTAGSIRIPSSACGIVGLKPTHGRVSKYGCYPLAWSLDHIGPMTKTVKDAAGLLEVIAGFDHQDPTCVNVPVDNYEKQLTGNIKDLVIGINEEYFFNNVDADVEKAVRASIQSLVDSGAKVEVVRIPSLQYAEWAELVTSLSEAAAIHHSDLQKRPQDFGDDIRLLFELGELPSAVDYLQAQQVRRQIKQEFTEIFNKVDVLISPTLPIVASTIGDDFAELNGQKVDL…	-2.6901855	-6.135681	0.08537477	-1.186127	-0.55037606	1.2715018	-1.2715018	low
V98K	LHLKSVEELAPLLASKSLSPVELTKAILDFAEESQPKINSYMAFYREEALARAKEVEQEILQGHYKGMYHGIPMALKDNLYFKDKITTMSSKIHKDFKSDYDATVVEKLRDAGVIFTGKLSMHEYAWGITNNNPHYGPVRNPWDLDKIPGGSSGGSGAAVAAGASVASLGTDTAGSIRIPSSACGIVGLKPTHGRVSKYGCYPLAWSLDHIGPMTKTVKDAAGLLEVIAGFDHQDPTCVNVPVDNYEKQLTGNIKDLVIGINEEYFFNNVDADVEKAVRASIQSLVDSGAKVEVVRIPSLQYAEWAELVTSLSEAAAIHHSDLQKRPQDFGDDIRLLFELGELPSAVDYLQAQQVRRQIKQEFTEIFNKVDVLISPTLPIVASTIGDDFAELNGQKVDL…	1.7522583	-1.8312378	1.669104	0.39804697	1.0335755	1.271057	-1.271057	low
L50D	LHLKSVEELAPLLASKSLSPVELTKAILDFAEESQPKINSYMAFYREEADARAKEVEQEILQGHYKGMYHGIPMALKDNLYFKDKITTMSSKIHKDFVSDYDATVVEKLRDAGVIFTGKLSMHEYAWGITNNNPHYGPVRNPWDLDKIPGGSSGGSGAAVAAGASVASLGTDTAGSIRIPSSACGIVGLKPTHGRVSKYGCYPLAWSLDHIGPMTKTVKDAAGLLEVIAGFDHQDPTCVNVPVDNYEKQLTGNIKDLVIGINEEYFFNNVDADVEKAVRASIQSLVDSGAKVEVVRIPSLQYAEWAELVTSLSEAAAIHHSDLQKRPQDFGDDIRLLFELGELPSAVDYLQAQQVRRQIKQEFTEIFNKVDVLISPTLPIVASTIGDDFAELNGQKVDL…	-5.0647583	-8.43396	-0.7611593	-2.0319676	-1.3965635	1.2708083	-1.2708083	low
W305K	LHLKSVEELAPLLASKSLSPVELTKAILDFAEESQPKINSYMAFYREEALARAKEVEQEILQGHYKGMYHGIPMALKDNLYFKDKITTMSSKIHKDFVSDYDATVVEKLRDAGVIFTGKLSMHEYAWGITNNNPHYGPVRNPWDLDKIPGGSSGGSGAAVAAGASVASLGTDTAGSIRIPSSACGIVGLKPTHGRVSKYGCYPLAWSLDHIGPMTKTVKDAAGLLEVIAGFDHQDPTCVNVPVDNYEKQLTGNIKDLVIGINEEYFFNNVDADVEKAVRASIQSLVDSGAKVEVVRIPSLQYAEKAELVTSLSEAAAIHHSDLQKRPQDFGDDIRLLFELGELPSAVDYLQAQQVRRQIKQEFTEIFNKVDVLISPTLPIVASTIGDDFAELNGQKVDL…	-2.4554443	-5.9051514	0.1690599	-1.1012845	-0.46611232	1.2703444	-1.2703444	low
R195Y	LHLKSVEELAPLLASKSLSPVELTKAILDFAEESQPKINSYMAFYREEALARAKEVEQEILQGHYKGMYHGIPMALKDNLYFKDKITTMSSKIHKDFVSDYDATVVEKLRDAGVIFTGKLSMHEYAWGITNNNPHYGPVRNPWDLDKIPGGSSGGSGAAVAAGASVASLGTDTAGSIRIPSSACGIVGLKPTHGYVSKYGCYPLAWSLDHIGPMTKTVKDAAGLLEVIAGFDHQDPTCVNVPVDNYEKQLTGNIKDLVIGINEEYFFNNVDADVEKAVRASIQSLVDSGAKVEVVRIPSLQYAEWAELVTSLSEAAAIHHSDLQKRPQDFGDDIRLLFELGELPSAVDYLQAQQVRRQIKQEFTEIFNKVDVLISPTLPIVASTIGDDFAELNGQKVDL…	5.2679443	1.5765991	2.9224443	1.6522408	2.2873425	1.2702036	-1.2702036	low
S197G	LHLKSVEELAPLLASKSLSPVELTKAILDFAEESQPKINSYMAFYREEALARAKEVEQEILQGHYKGMYHGIPMALKDNLYFKDKITTMSSKIHKDFVSDYDATVVEKLRDAGVIFTGKLSMHEYAWGITNNNPHYGPVRNPWDLDKIPGGSSGGSGAAVAAGASVASLGTDTAGSIRIPSSACGIVGLKPTHGRVGKYGCYPLAWSLDHIGPMTKTVKDAAGLLEVIAGFDHQDPTCVNVPVDNYEKQLTGNIKDLVIGINEEYFFNNVDADVEKAVRASIQSLVDSGAKVEVVRIPSLQYAEWAELVTSLSEAAAIHHSDLQKRPQDFGDDIRLLFELGELPSAVDYLQAQQVRRQIKQEFTEIFNKVDVLISPTLPIVASTIGDDFAELNGQKVDL…	-1.508728	-4.9779663	0.50656384	-0.76005054	-0.12674335	1.2666144	-1.2666144	low
G67A	LHLKSVEELAPLLASKSLSPVELTKAILDFAEESQPKINSYMAFYREEALARAKEVEQEILQGHYKAMYHGIPMALKDNLYFKDKITTMSSKIHKDFVSDYDATVVEKLRDAGVIFTGKLSMHEYAWGITNNNPHYGPVRNPWDLDKIPGGSSGGSGAAVAAGASVASLGTDTAGSIRIPSSACGIVGLKPTHGRVSKYGCYPLAWSLDHIGPMTKTVKDAAGLLEVIAGFDHQDPTCVNVPVDNYEKQLTGNIKDLVIGINEEYFFNNVDADVEKAVRASIQSLVDSGAKVEVVRIPSLQYAEWAELVTSLSEAAAIHHSDLQKRPQDFGDDIRLLFELGELPSAVDYLQAQQVRRQIKQEFTEIFNKVDVLISPTLPIVASTIGDDFAELNGQKVDL…	-2.2593384	-5.704651	0.23897159	-1.0274938	-0.39426112	1.2664654	-1.2664654	low
R335P	LHLKSVEELAPLLASKSLSPVELTKAILDFAEESQPKINSYMAFYREEALARAKEVEQEILQGHYKGMYHGIPMALKDNLYFKDKITTMSSKIHKDFVSDYDATVVEKLRDAGVIFTGKLSMHEYAWGITNNNPHYGPVRNPWDLDKIPGGSSGGSGAAVAAGASVASLGTDTAGSIRIPSSACGIVGLKPTHGRVSKYGCYPLAWSLDHIGPMTKTVKDAAGLLEVIAGFDHQDPTCVNVPVDNYEKQLTGNIKDLVIGINEEYFFNNVDADVEKAVRASIQSLVDSGAKVEVVRIPSLQYAEWAELVTSLSEAAAIHHSDLQKRPQDFGDDIPLLFELGELPSAVDYLQAQQVRRQIKQEFTEIFNKVDVLISPTLPIVASTIGDDFAELNGQKVDL…	0.50964355	-3.020691	1.2261124	-0.039710116	0.5932011	1.2658225	-1.2658225	low
A112V	LHLKSVEELAPLLASKSLSPVELTKAILDFAEESQPKINSYMAFYREEALARAKEVEQEILQGHYKGMYHGIPMALKDNLYFKDKITTMSSKIHKDFVSDYDATVVEKLRDVGVIFTGKLSMHEYAWGITNNNPHYGPVRNPWDLDKIPGGSSGGSGAAVAAGASVASLGTDTAGSIRIPSSACGIVGLKPTHGRVSKYGCYPLAWSLDHIGPMTKTVKDAAGLLEVIAGFDHQDPTCVNVPVDNYEKQLTGNIKDLVIGINEEYFFNNVDADVEKAVRASIQSLVDSGAKVEVVRIPSLQYAEWAELVTSLSEAAAIHHSDLQKRPQDFGDDIRLLFELGELPSAVDYLQAQQVRRQIKQEFTEIFNKVDVLISPTLPIVASTIGDDFAELNGQKVDL…	-0.46899414	-3.9664307	0.8772285	-0.38777283	0.24472784	1.2650013	-1.2650013	low
S311V	LHLKSVEELAPLLASKSLSPVELTKAILDFAEESQPKINSYMAFYREEALARAKEVEQEILQGHYKGMYHGIPMALKDNLYFKDKITTMSSKIHKDFVSDYDATVVEKLRDAGVIFTGKLSMHEYAWGITNNNPHYGPVRNPWDLDKIPGGSSGGSGAAVAAGASVASLGTDTAGSIRIPSSACGIVGLKPTHGRVSKYGCYPLAWSLDHIGPMTKTVKDAAGLLEVIAGFDHQDPTCVNVPVDNYEKQLTGNIKDLVIGINEEYFFNNVDADVEKAVRASIQSLVDSGAKVEVVRIPSLQYAEWAELVTVLSEAAAIHHSDLQKRPQDFGDDIRLLFELGELPSAVDYLQAQQVRRQIKQEFTEIFNKVDVLISPTLPIVASTIGDDFAELNGQKVDL…	2.5528564	-1.0335693	1.9545169	0.6916147	1.3230658	1.2629023	-1.2629023	low
G260H	LHLKSVEELAPLLASKSLSPVELTKAILDFAEESQPKINSYMAFYREEALARAKEVEQEILQGHYKGMYHGIPMALKDNLYFKDKITTMSSKIHKDFVSDYDATVVEKLRDAGVIFTGKLSMHEYAWGITNNNPHYGPVRNPWDLDKIPGGSSGGSGAAVAAGASVASLGTDTAGSIRIPSSACGIVGLKPTHGRVSKYGCYPLAWSLDHIGPMTKTVKDAAGLLEVIAGFDHQDPTCVNVPVDNYEKQLTGNIKDLVIHINEEYFFNNVDADVEKAVRASIQSLVDSGAKVEVVRIPSLQYAEWAELVTSLSEAAAIHHSDLQKRPQDFGDDIRLLFELGELPSAVDYLQAQQVRRQIKQEFTEIFNKVDVLISPTLPIVASTIGDDFAELNGQKVDL…	-7.4434204	-10.712891	-1.6091511	-2.8706877	-2.2399194	1.2615366	-1.2615366	low
V355N	LHLKSVEELAPLLASKSLSPVELTKAILDFAEESQPKINSYMAFYREEALARAKEVEQEILQGHYKGMYHGIPMALKDNLYFKDKITTMSSKIHKDFVSDYDATVVEKLRDAGVIFTGKLSMHEYAWGITNNNPHYGPVRNPWDLDKIPGGSSGGSGAAVAAGASVASLGTDTAGSIRIPSSACGIVGLKPTHGRVSKYGCYPLAWSLDHIGPMTKTVKDAAGLLEVIAGFDHQDPTCVNVPVDNYEKQLTGNIKDLVIGINEEYFFNNVDADVEKAVRASIQSLVDSGAKVEVVRIPSLQYAEWAELVTSLSEAAAIHHSDLQKRPQDFGDDIRLLFELGELPSAVDYLQAQQNRRQIKQEFTEIFNKVDVLISPTLPIVASTIGDDFAELNGQKVDL…	-2.173706	-5.6064453	0.26949948	-0.99135107	-0.3609258	1.2608505	-1.2608505	low
L412A	LHLKSVEELAPLLASKSLSPVELTKAILDFAEESQPKINSYMAFYREEALARAKEVEQEILQGHYKGMYHGIPMALKDNLYFKDKITTMSSKIHKDFVSDYDATVVEKLRDAGVIFTGKLSMHEYAWGITNNNPHYGPVRNPWDLDKIPGGSSGGSGAAVAAGASVASLGTDTAGSIRIPSSACGIVGLKPTHGRVSKYGCYPLAWSLDHIGPMTKTVKDAAGLLEVIAGFDHQDPTCVNVPVDNYEKQLTGNIKDLVIGINEEYFFNNVDADVEKAVRASIQSLVDSGAKVEVVRIPSLQYAEWAELVTSLSEAAAIHHSDLQKRPQDFGDDIRLLFELGELPSAVDYLQAQQVRRQIKQEFTEIFNKVDVLISPTLPIVASTIGDDFAELNGQKVDL…	-5.779175	-9.096497	-1.0158485	-2.2758026	-1.6458256	1.2599541	-1.2599541	low
L412G	LHLKSVEELAPLLASKSLSPVELTKAILDFAEESQPKINSYMAFYREEALARAKEVEQEILQGHYKGMYHGIPMALKDNLYFKDKITTMSSKIHKDFVSDYDATVVEKLRDAGVIFTGKLSMHEYAWGITNNNPHYGPVRNPWDLDKIPGGSSGGSGAAVAAGASVASLGTDTAGSIRIPSSACGIVGLKPTHGRVSKYGCYPLAWSLDHIGPMTKTVKDAAGLLEVIAGFDHQDPTCVNVPVDNYEKQLTGNIKDLVIGINEEYFFNNVDADVEKAVRASIQSLVDSGAKVEVVRIPSLQYAEWAELVTSLSEAAAIHHSDLQKRPQDFGDDIRLLFELGELPSAVDYLQAQQVRRQIKQEFTEIFNKVDVLISPTLPIVASTIGDDFAELNGQKVDL…	-6.696228	-9.984741	-1.3427775	-2.6027052	-1.9727414	1.2599277	-1.2599277	low
D235Q	LHLKSVEELAPLLASKSLSPVELTKAILDFAEESQPKINSYMAFYREEALARAKEVEQEILQGHYKGMYHGIPMALKDNLYFKDKITTMSSKIHKDFVSDYDATVVEKLRDAGVIFTGKLSMHEYAWGITNNNPHYGPVRNPWDLDKIPGGSSGGSGAAVAAGASVASLGTDTAGSIRIPSSACGIVGLKPTHGRVSKYGCYPLAWSLDHIGPMTKTVKDAAGLLEVIAGFDHQQPTCVNVPVDNYEKQLTGNIKDLVIGINEEYFFNNVDADVEKAVRASIQSLVDSGAKVEVVRIPSLQYAEWAELVTSLSEAAAIHHSDLQKRPQDFGDDIRLLFELGELPSAVDYLQAQQVRRQIKQEFTEIFNKVDVLISPTLPIVASTIGDDFAELNGQKVDL…	-3.097046	-6.4955444	-0.059670758	-1.3185682	-0.6891195	1.2588974	-1.2588974	low
E48I	LHLKSVEELAPLLASKSLSPVELTKAILDFAEESQPKINSYMAFYREIALARAKEVEQEILQGHYKGMYHGIPMALKDNLYFKDKITTMSSKIHKDFVSDYDATVVEKLRDAGVIFTGKLSMHEYAWGITNNNPHYGPVRNPWDLDKIPGGSSGGSGAAVAAGASVASLGTDTAGSIRIPSSACGIVGLKPTHGRVSKYGCYPLAWSLDHIGPMTKTVKDAAGLLEVIAGFDHQDPTCVNVPVDNYEKQLTGNIKDLVIGINEEYFFNNVDADVEKAVRASIQSLVDSGAKVEVVRIPSLQYAEWAELVTSLSEAAAIHHSDLQKRPQDFGDDIRLLFELGELPSAVDYLQAQQVRRQIKQEFTEIFNKVDVLISPTLPIVASTIGDDFAELNGQKVDL…	-5.8325806	-9.144409	-1.0348876	-2.2934358	-1.6641617	1.2585483	-1.2585483	low
S17I	LHLKSVEELAPLLASKILSPVELTKAILDFAEESQPKINSYMAFYREEALARAKEVEQEILQGHYKGMYHGIPMALKDNLYFKDKITTMSSKIHKDFVSDYDATVVEKLRDAGVIFTGKLSMHEYAWGITNNNPHYGPVRNPWDLDKIPGGSSGGSGAAVAAGASVASLGTDTAGSIRIPSSACGIVGLKPTHGRVSKYGCYPLAWSLDHIGPMTKTVKDAAGLLEVIAGFDHQDPTCVNVPVDNYEKQLTGNIKDLVIGINEEYFFNNVDADVEKAVRASIQSLVDSGAKVEVVRIPSLQYAEWAELVTSLSEAAAIHHSDLQKRPQDFGDDIRLLFELGELPSAVDYLQAQQVRRQIKQEFTEIFNKVDVLISPTLPIVASTIGDDFAELNGQKVDL…	-0.81970215	-4.286255	0.7522012	-0.50547844	0.12336138	1.2576797	-1.2576797	low
L337G	LHLKSVEELAPLLASKSLSPVELTKAILDFAEESQPKINSYMAFYREEALARAKEVEQEILQGHYKGMYHGIPMALKDNLYFKDKITTMSSKIHKDFVSDYDATVVEKLRDAGVIFTGKLSMHEYAWGITNNNPHYGPVRNPWDLDKIPGGSSGGSGAAVAAGASVASLGTDTAGSIRIPSSACGIVGLKPTHGRVSKYGCYPLAWSLDHIGPMTKTVKDAAGLLEVIAGFDHQDPTCVNVPVDNYEKQLTGNIKDLVIGINEEYFFNNVDADVEKAVRASIQSLVDSGAKVEVVRIPSLQYAEWAELVTSLSEAAAIHHSDLQKRPQDFGDDIRLGFELGELPSAVDYLQAQQVRRQIKQEFTEIFNKVDVLISPTLPIVASTIGDDFAELNGQKVDL…	-4.5289307	-7.8710327	-0.570137	-1.8247924	-1.1974647	1.2546554	-1.2546554	low
S90I	LHLKSVEELAPLLASKSLSPVELTKAILDFAEESQPKINSYMAFYREEALARAKEVEQEILQGHYKGMYHGIPMALKDNLYFKDKITTMISKIHKDFVSDYDATVVEKLRDAGVIFTGKLSMHEYAWGITNNNPHYGPVRNPWDLDKIPGGSSGGSGAAVAAGASVASLGTDTAGSIRIPSSACGIVGLKPTHGRVSKYGCYPLAWSLDHIGPMTKTVKDAAGLLEVIAGFDHQDPTCVNVPVDNYEKQLTGNIKDLVIGINEEYFFNNVDADVEKAVRASIQSLVDSGAKVEVVRIPSLQYAEWAELVTSLSEAAAIHHSDLQKRPQDFGDDIRLLFELGELPSAVDYLQAQQVRRQIKQEFTEIFNKVDVLISPTLPIVASTIGDDFAELNGQKVDL…	-4.1488037	-7.5023804	-0.43462193	-1.6891164	-1.0618691	1.2544944	-1.2544944	low
L412R	LHLKSVEELAPLLASKSLSPVELTKAILDFAEESQPKINSYMAFYREEALARAKEVEQEILQGHYKGMYHGIPMALKDNLYFKDKITTMSSKIHKDFVSDYDATVVEKLRDAGVIFTGKLSMHEYAWGITNNNPHYGPVRNPWDLDKIPGGSSGGSGAAVAAGASVASLGTDTAGSIRIPSSACGIVGLKPTHGRVSKYGCYPLAWSLDHIGPMTKTVKDAAGLLEVIAGFDHQDPTCVNVPVDNYEKQLTGNIKDLVIGINEEYFFNNVDADVEKAVRASIQSLVDSGAKVEVVRIPSLQYAEWAELVTSLSEAAAIHHSDLQKRPQDFGDDIRLLFELGELPSAVDYLQAQQVRRQIKQEFTEIFNKVDVLISPTLPIVASTIGDDFAELNGQKVDL…	-5.1325684	-8.450378	-0.7853336	-2.0380101	-1.4116719	1.2526765	-1.2526765	low
G194D	LHLKSVEELAPLLASKSLSPVELTKAILDFAEESQPKINSYMAFYREEALARAKEVEQEILQGHYKGMYHGIPMALKDNLYFKDKITTMSSKIHKDFVSDYDATVVEKLRDAGVIFTGKLSMHEYAWGITNNNPHYGPVRNPWDLDKIPGGSSGGSGAAVAAGASVASLGTDTAGSIRIPSSACGIVGLKPTHDRVSKYGCYPLAWSLDHIGPMTKTVKDAAGLLEVIAGFDHQDPTCVNVPVDNYEKQLTGNIKDLVIGINEEYFFNNVDADVEKAVRASIQSLVDSGAKVEVVRIPSLQYAEWAELVTSLSEAAAIHHSDLQKRPQDFGDDIRLLFELGELPSAVDYLQAQQVRRQIKQEFTEIFNKVDVLISPTLPIVASTIGDDFAELNGQKVDL…	-3.0107422	-6.3931274	-0.028903523	-1.2808754	-0.65488946	1.251972	-1.251972	low
N131I	LHLKSVEELAPLLASKSLSPVELTKAILDFAEESQPKINSYMAFYREEALARAKEVEQEILQGHYKGMYHGIPMALKDNLYFKDKITTMSSKIHKDFVSDYDATVVEKLRDAGVIFTGKLSMHEYAWGITINNPHYGPVRNPWDLDKIPGGSSGGSGAAVAAGASVASLGTDTAGSIRIPSSACGIVGLKPTHGRVSKYGCYPLAWSLDHIGPMTKTVKDAAGLLEVIAGFDHQDPTCVNVPVDNYEKQLTGNIKDLVIGINEEYFFNNVDADVEKAVRASIQSLVDSGAKVEVVRIPSLQYAEWAELVTSLSEAAAIHHSDLQKRPQDFGDDIRLLFELGELPSAVDYLQAQQVRRQIKQEFTEIFNKVDVLISPTLPIVASTIGDDFAELNGQKVDL…	-1.6207275	-5.046631	0.46663606	-0.7853213	-0.15934262	1.2519574	-1.2519574	low
V106F	LHLKSVEELAPLLASKSLSPVELTKAILDFAEESQPKINSYMAFYREEALARAKEVEQEILQGHYKGMYHGIPMALKDNLYFKDKITTMSSKIHKDFVSDYDATVFEKLRDAGVIFTGKLSMHEYAWGITNNNPHYGPVRNPWDLDKIPGGSSGGSGAAVAAGASVASLGTDTAGSIRIPSSACGIVGLKPTHGRVSKYGCYPLAWSLDHIGPMTKTVKDAAGLLEVIAGFDHQDPTCVNVPVDNYEKQLTGNIKDLVIGINEEYFFNNVDADVEKAVRASIQSLVDSGAKVEVVRIPSLQYAEWAELVTSLSEAAAIHHSDLQKRPQDFGDDIRLLFELGELPSAVDYLQAQQVRRQIKQEFTEIFNKVDVLISPTLPIVASTIGDDFAELNGQKVDL…	-6.75531	-10.018738	-1.3638402	-2.615217	-1.9895287	1.2513767	-1.2513767	low
G170I	LHLKSVEELAPLLASKSLSPVELTKAILDFAEESQPKINSYMAFYREEALARAKEVEQEILQGHYKGMYHGIPMALKDNLYFKDKITTMSSKIHKDFVSDYDATVVEKLRDAGVIFTGKLSMHEYAWGITNNNPHYGPVRNPWDLDKIPGGSSGGSGAAVAAGASVASLITDTAGSIRIPSSACGIVGLKPTHGRVSKYGCYPLAWSLDHIGPMTKTVKDAAGLLEVIAGFDHQDPTCVNVPVDNYEKQLTGNIKDLVIGINEEYFFNNVDADVEKAVRASIQSLVDSGAKVEVVRIPSLQYAEWAELVTSLSEAAAIHHSDLQKRPQDFGDDIRLLFELGELPSAVDYLQAQQVRRQIKQEFTEIFNKVDVLISPTLPIVASTIGDDFAELNGQKVDL…	-4.3062134	-7.6436157	-0.4907384	-1.7410955	-1.115917	1.2503572	-1.2503572	low
K119C	LHLKSVEELAPLLASKSLSPVELTKAILDFAEESQPKINSYMAFYREEALARAKEVEQEILQGHYKGMYHGIPMALKDNLYFKDKITTMSSKIHKDFVSDYDATVVEKLRDAGVIFTGCLSMHEYAWGITNNNPHYGPVRNPWDLDKIPGGSSGGSGAAVAAGASVASLGTDTAGSIRIPSSACGIVGLKPTHGRVSKYGCYPLAWSLDHIGPMTKTVKDAAGLLEVIAGFDHQDPTCVNVPVDNYEKQLTGNIKDLVIGINEEYFFNNVDADVEKAVRASIQSLVDSGAKVEVVRIPSLQYAEWAELVTSLSEAAAIHHSDLQKRPQDFGDDIRLLFELGELPSAVDYLQAQQVRRQIKQEFTEIFNKVDVLISPTLPIVASTIGDDFAELNGQKVDL…	-0.2290039	-3.687317	0.9627849	-0.28504997	0.33886746	1.2478349	-1.2478349	low
G194Y	LHLKSVEELAPLLASKSLSPVELTKAILDFAEESQPKINSYMAFYREEALARAKEVEQEILQGHYKGMYHGIPMALKDNLYFKDKITTMSSKIHKDFVSDYDATVVEKLRDAGVIFTGKLSMHEYAWGITNNNPHYGPVRNPWDLDKIPGGSSGGSGAAVAAGASVASLGTDTAGSIRIPSSACGIVGLKPTHYRVSKYGCYPLAWSLDHIGPMTKTVKDAAGLLEVIAGFDHQDPTCVNVPVDNYEKQLTGNIKDLVIGINEEYFFNNVDADVEKAVRASIQSLVDSGAKVEVVRIPSLQYAEWAELVTSLSEAAAIHHSDLQKRPQDFGDDIRLLFELGELPSAVDYLQAQQVRRQIKQEFTEIFNKVDVLISPTLPIVASTIGDDFAELNGQKVDL…	-3.1166992	-6.480713	-0.06667715	-1.3131098	-0.6898935	1.2464325	-1.2464325	low
S284T	LHLKSVEELAPLLASKSLSPVELTKAILDFAEESQPKINSYMAFYREEALARAKEVEQEILQGHYKGMYHGIPMALKDNLYFKDKITTMSSKIHKDFVSDYDATVVEKLRDAGVIFTGKLSMHEYAWGITNNNPHYGPVRNPWDLDKIPGGSSGGSGAAVAAGASVASLGTDTAGSIRIPSSACGIVGLKPTHGRVSKYGCYPLAWSLDHIGPMTKTVKDAAGLLEVIAGFDHQDPTCVNVPVDNYEKQLTGNIKDLVIGINEEYFFNNVDADVEKAVRASIQTLVDSGAKVEVVRIPSLQYAEWAELVTSLSEAAAIHHSDLQKRPQDFGDDIRLLFELGELPSAVDYLQAQQVRRQIKQEFTEIFNKVDVLISPTLPIVASTIGDDFAELNGQKVDL…	0.21948242	-3.248352	1.12267	-0.12349675	0.49958664	1.2461668	-1.2461668	low
Y125P	LHLKSVEELAPLLASKSLSPVELTKAILDFAEESQPKINSYMAFYREEALARAKEVEQEILQGHYKGMYHGIPMALKDNLYFKDKITTMSSKIHKDFVSDYDATVVEKLRDAGVIFTGKLSMHEPAWGITNNNPHYGPVRNPWDLDKIPGGSSGGSGAAVAAGASVASLGTDTAGSIRIPSSACGIVGLKPTHGRVSKYGCYPLAWSLDHIGPMTKTVKDAAGLLEVIAGFDHQDPTCVNVPVDNYEKQLTGNIKDLVIGINEEYFFNNVDADVEKAVRASIQSLVDSGAKVEVVRIPSLQYAEWAELVTSLSEAAAIHHSDLQKRPQDFGDDIRLLFELGELPSAVDYLQAQQVRRQIKQEFTEIFNKVDVLISPTLPIVASTIGDDFAELNGQKVDL…	-1.5252686	-4.9384155	0.50066715	-0.7454946	-0.122413725	1.2461617	-1.2461617	low
N79V	LHLKSVEELAPLLASKSLSPVELTKAILDFAEESQPKINSYMAFYREEALARAKEVEQEILQGHYKGMYHGIPMALKDVLYFKDKITTMSSKIHKDFVSDYDATVVEKLRDAGVIFTGKLSMHEYAWGITNNNPHYGPVRNPWDLDKIPGGSSGGSGAAVAAGASVASLGTDTAGSIRIPSSACGIVGLKPTHGRVSKYGCYPLAWSLDHIGPMTKTVKDAAGLLEVIAGFDHQDPTCVNVPVDNYEKQLTGNIKDLVIGINEEYFFNNVDADVEKAVRASIQSLVDSGAKVEVVRIPSLQYAEWAELVTSLSEAAAIHHSDLQKRPQDFGDDIRLLFELGELPSAVDYLQAQQVRRQIKQEFTEIFNKVDVLISPTLPIVASTIGDDFAELNGQKVDL…	-2.126831	-5.5198975	0.2862104	-0.9594987	-0.33664417	1.2457091	-1.2457091	low
N79Q	LHLKSVEELAPLLASKSLSPVELTKAILDFAEESQPKINSYMAFYREEALARAKEVEQEILQGHYKGMYHGIPMALKDQLYFKDKITTMSSKIHKDFVSDYDATVVEKLRDAGVIFTGKLSMHEYAWGITNNNPHYGPVRNPWDLDKIPGGSSGGSGAAVAAGASVASLGTDTAGSIRIPSSACGIVGLKPTHGRVSKYGCYPLAWSLDHIGPMTKTVKDAAGLLEVIAGFDHQDPTCVNVPVDNYEKQLTGNIKDLVIGINEEYFFNNVDADVEKAVRASIQSLVDSGAKVEVVRIPSLQYAEWAELVTSLSEAAAIHHSDLQKRPQDFGDDIRLLFELGELPSAVDYLQAQQVRRQIKQEFTEIFNKVDVLISPTLPIVASTIGDDFAELNGQKVDL…	-1.757019	-5.159607	0.4180482	-0.8269001	-0.20442596	1.2449484	-1.2449484	low
K190W	LHLKSVEELAPLLASKSLSPVELTKAILDFAEESQPKINSYMAFYREEALARAKEVEQEILQGHYKGMYHGIPMALKDNLYFKDKITTMSSKIHKDFVSDYDATVVEKLRDAGVIFTGKLSMHEYAWGITNNNPHYGPVRNPWDLDKIPGGSSGGSGAAVAAGASVASLGTDTAGSIRIPSSACGIVGLWPTHGRVSKYGCYPLAWSLDHIGPMTKTVKDAAGLLEVIAGFDHQDPTCVNVPVDNYEKQLTGNIKDLVIGINEEYFFNNVDADVEKAVRASIQSLVDSGAKVEVVRIPSLQYAEWAELVTSLSEAAAIHHSDLQKRPQDFGDDIRLLFELGELPSAVDYLQAQQVRRQIKQEFTEIFNKVDVLISPTLPIVASTIGDDFAELNGQKVDL…	-3.4656372	-6.8129883	-0.19107339	-1.4353977	-0.8132356	1.2443243	-1.2443243	low
D256K	LHLKSVEELAPLLASKSLSPVELTKAILDFAEESQPKINSYMAFYREEALARAKEVEQEILQGHYKGMYHGIPMALKDNLYFKDKITTMSSKIHKDFVSDYDATVVEKLRDAGVIFTGKLSMHEYAWGITNNNPHYGPVRNPWDLDKIPGGSSGGSGAAVAAGASVASLGTDTAGSIRIPSSACGIVGLKPTHGRVSKYGCYPLAWSLDHIGPMTKTVKDAAGLLEVIAGFDHQDPTCVNVPVDNYEKQLTGNIKKLVIGINEEYFFNNVDADVEKAVRASIQSLVDSGAKVEVVRIPSLQYAEWAELVTSLSEAAAIHHSDLQKRPQDFGDDIRLLFELGELPSAVDYLQAQQVRRQIKQEFTEIFNKVDVLISPTLPIVASTIGDDFAELNGQKVDL…	-0.83618164	-4.2630615	0.7463263	-0.49694255	0.12469189	1.2432688	-1.2432688	low
V98W	LHLKSVEELAPLLASKSLSPVELTKAILDFAEESQPKINSYMAFYREEALARAKEVEQEILQGHYKGMYHGIPMALKDNLYFKDKITTMSSKIHKDFWSDYDATVVEKLRDAGVIFTGKLSMHEYAWGITNNNPHYGPVRNPWDLDKIPGGSSGGSGAAVAAGASVASLGTDTAGSIRIPSSACGIVGLKPTHGRVSKYGCYPLAWSLDHIGPMTKTVKDAAGLLEVIAGFDHQDPTCVNVPVDNYEKQLTGNIKDLVIGINEEYFFNNVDADVEKAVRASIQSLVDSGAKVEVVRIPSLQYAEWAELVTSLSEAAAIHHSDLQKRPQDFGDDIRLLFELGELPSAVDYLQAQQVRRQIKQEFTEIFNKVDVLISPTLPIVASTIGDDFAELNGQKVDL…	0.043823242	-3.409668	1.0600476	-0.18286622	0.4385907	1.2429138	-1.2429138	low
F116I	LHLKSVEELAPLLASKSLSPVELTKAILDFAEESQPKINSYMAFYREEALARAKEVEQEILQGHYKGMYHGIPMALKDNLYFKDKITTMSSKIHKDFVSDYDATVVEKLRDAGVIITGKLSMHEYAWGITNNNPHYGPVRNPWDLDKIPGGSSGGSGAAVAAGASVASLGTDTAGSIRIPSSACGIVGLKPTHGRVSKYGCYPLAWSLDHIGPMTKTVKDAAGLLEVIAGFDHQDPTCVNVPVDNYEKQLTGNIKDLVIGINEEYFFNNVDADVEKAVRASIQSLVDSGAKVEVVRIPSLQYAEWAELVTSLSEAAAIHHSDLQKRPQDFGDDIRLLFELGELPSAVDYLQAQQVRRQIKQEFTEIFNKVDVLISPTLPIVASTIGDDFAELNGQKVDL…	0.4560547	-3.0083008	1.207008	-0.035150148	0.5859289	1.2421582	-1.2421582	low
T192Q	LHLKSVEELAPLLASKSLSPVELTKAILDFAEESQPKINSYMAFYREEALARAKEVEQEILQGHYKGMYHGIPMALKDNLYFKDKITTMSSKIHKDFVSDYDATVVEKLRDAGVIFTGKLSMHEYAWGITNNNPHYGPVRNPWDLDKIPGGSSGGSGAAVAAGASVASLGTDTAGSIRIPSSACGIVGLKPQHGRVSKYGCYPLAWSLDHIGPMTKTVKDAAGLLEVIAGFDHQDPTCVNVPVDNYEKQLTGNIKDLVIGINEEYFFNNVDADVEKAVRASIQSLVDSGAKVEVVRIPSLQYAEWAELVTSLSEAAAIHHSDLQKRPQDFGDDIRLLFELGELPSAVDYLQAQQVRRQIKQEFTEIFNKVDVLISPTLPIVASTIGDDFAELNGQKVDL…	-0.99383545	-4.4033813	0.6901228	-0.54858476	0.07076901	1.2387075	-1.2387075	low
I359A	LHLKSVEELAPLLASKSLSPVELTKAILDFAEESQPKINSYMAFYREEALARAKEVEQEILQGHYKGMYHGIPMALKDNLYFKDKITTMSSKIHKDFVSDYDATVVEKLRDAGVIFTGKLSMHEYAWGITNNNPHYGPVRNPWDLDKIPGGSSGGSGAAVAAGASVASLGTDTAGSIRIPSSACGIVGLKPTHGRVSKYGCYPLAWSLDHIGPMTKTVKDAAGLLEVIAGFDHQDPTCVNVPVDNYEKQLTGNIKDLVIGINEEYFFNNVDADVEKAVRASIQSLVDSGAKVEVVRIPSLQYAEWAELVTSLSEAAAIHHSDLQKRPQDFGDDIRLLFELGELPSAVDYLQAQQVRRQAKQEFTEIFNKVDVLISPTLPIVASTIGDDFAELNGQKVDL…	-1.4060669	-4.794739	0.54316247	-0.6926169	-0.07472721	1.2357793	-1.2357793	low
E7P	LHLKSVPELAPLLASKSLSPVELTKAILDFAEESQPKINSYMAFYREEALARAKEVEQEILQGHYKGMYHGIPMALKDNLYFKDKITTMSSKIHKDFVSDYDATVVEKLRDAGVIFTGKLSMHEYAWGITNNNPHYGPVRNPWDLDKIPGGSSGGSGAAVAAGASVASLGTDTAGSIRIPSSACGIVGLKPTHGRVSKYGCYPLAWSLDHIGPMTKTVKDAAGLLEVIAGFDHQDPTCVNVPVDNYEKQLTGNIKDLVIGINEEYFFNNVDADVEKAVRASIQSLVDSGAKVEVVRIPSLQYAEWAELVTSLSEAAAIHHSDLQKRPQDFGDDIRLLFELGELPSAVDYLQAQQVRRQIKQEFTEIFNKVDVLISPTLPIVASTIGDDFAELNGQKVDL…	-0.021484375	-3.4506226	1.0367655	-0.19793881	0.41941333	1.2347043	-1.2347043	low
G128W	LHLKSVEELAPLLASKSLSPVELTKAILDFAEESQPKINSYMAFYREEALARAKEVEQEILQGHYKGMYHGIPMALKDNLYFKDKITTMSSKIHKDFVSDYDATVVEKLRDAGVIFTGKLSMHEYAWWITNNNPHYGPVRNPWDLDKIPGGSSGGSGAAVAAGASVASLGTDTAGSIRIPSSACGIVGLKPTHGRVSKYGCYPLAWSLDHIGPMTKTVKDAAGLLEVIAGFDHQDPTCVNVPVDNYEKQLTGNIKDLVIGINEEYFFNNVDADVEKAVRASIQSLVDSGAKVEVVRIPSLQYAEWAELVTSLSEAAAIHHSDLQKRPQDFGDDIRLLFELGELPSAVDYLQAQQVRRQIKQEFTEIFNKVDVLISPTLPIVASTIGDDFAELNGQKVDL…	-0.9295044	-4.3294067	0.7130568	-0.52135974	0.09584853	1.2344165	-1.2344165	low
M122S	LHLKSVEELAPLLASKSLSPVELTKAILDFAEESQPKINSYMAFYREEALARAKEVEQEILQGHYKGMYHGIPMALKDNLYFKDKITTMSSKIHKDFVSDYDATVVEKLRDAGVIFTGKLSSHEYAWGITNNNPHYGPVRNPWDLDKIPGGSSGGSGAAVAAGASVASLGTDTAGSIRIPSSACGIVGLKPTHGRVSKYGCYPLAWSLDHIGPMTKTVKDAAGLLEVIAGFDHQDPTCVNVPVDNYEKQLTGNIKDLVIGINEEYFFNNVDADVEKAVRASIQSLVDSGAKVEVVRIPSLQYAEWAELVTSLSEAAAIHHSDLQKRPQDFGDDIRLLFELGELPSAVDYLQAQQVRRQIKQEFTEIFNKVDVLISPTLPIVASTIGDDFAELNGQKVDL…	1.6824951	-1.7977295	1.6442335	0.4103791	1.0273063	1.2338543	-1.2338543	low
S152D	LHLKSVEELAPLLASKSLSPVELTKAILDFAEESQPKINSYMAFYREEALARAKEVEQEILQGHYKGMYHGIPMALKDNLYFKDKITTMSSKIHKDFVSDYDATVVEKLRDAGVIFTGKLSMHEYAWGITNNNPHYGPVRNPWDLDKIPGGDSGGSGAAVAAGASVASLGTDTAGSIRIPSSACGIVGLKPTHGRVSKYGCYPLAWSLDHIGPMTKTVKDAAGLLEVIAGFDHQDPTCVNVPVDNYEKQLTGNIKDLVIGINEEYFFNNVDADVEKAVRASIQSLVDSGAKVEVVRIPSLQYAEWAELVTSLSEAAAIHHSDLQKRPQDFGDDIRLLFELGELPSAVDYLQAQQVRRQIKQEFTEIFNKVDVLISPTLPIVASTIGDDFAELNGQKVDL…	-1.6485596	-5.0238647	0.45671394	-0.7769427	-0.16011436	1.2336566	-1.2336566	low
P36A	LHLKSVEELAPLLASKSLSPVELTKAILDFAEESQAKINSYMAFYREEALARAKEVEQEILQGHYKGMYHGIPMALKDNLYFKDKITTMSSKIHKDFVSDYDATVVEKLRDAGVIFTGKLSMHEYAWGITNNNPHYGPVRNPWDLDKIPGGSSGGSGAAVAAGASVASLGTDTAGSIRIPSSACGIVGLKPTHGRVSKYGCYPLAWSLDHIGPMTKTVKDAAGLLEVIAGFDHQDPTCVNVPVDNYEKQLTGNIKDLVIGINEEYFFNNVDADVEKAVRASIQSLVDSGAKVEVVRIPSLQYAEWAELVTSLSEAAAIHHSDLQKRPQDFGDDIRLLFELGELPSAVDYLQAQQVRRQIKQEFTEIFNKVDVLISPTLPIVASTIGDDFAELNGQKVDL…	-0.7059326	-4.109558	0.79276	-0.44044834	0.17615584	1.2332084	-1.2332084	low
M122Q	LHLKSVEELAPLLASKSLSPVELTKAILDFAEESQPKINSYMAFYREEALARAKEVEQEILQGHYKGMYHGIPMALKDNLYFKDKITTMSSKIHKDFVSDYDATVVEKLRDAGVIFTGKLSQHEYAWGITNNNPHYGPVRNPWDLDKIPGGSSGGSGAAVAAGASVASLGTDTAGSIRIPSSACGIVGLKPTHGRVSKYGCYPLAWSLDHIGPMTKTVKDAAGLLEVIAGFDHQDPTCVNVPVDNYEKQLTGNIKDLVIGINEEYFFNNVDADVEKAVRASIQSLVDSGAKVEVVRIPSLQYAEWAELVTSLSEAAAIHHSDLQKRPQDFGDDIRLLFELGELPSAVDYLQAQQVRRQIKQEFTEIFNKVDVLISPTLPIVASTIGDDFAELNGQKVDL…	1.8919067	-1.5922241	1.7188886	0.4860117	1.1024501	1.2328769	-1.2328769	low
T87W	LHLKSVEELAPLLASKSLSPVELTKAILDFAEESQPKINSYMAFYREEALARAKEVEQEILQGHYKGMYHGIPMALKDNLYFKDKIWTMSSKIHKDFVSDYDATVVEKLRDAGVIFTGKLSMHEYAWGITNNNPHYGPVRNPWDLDKIPGGSSGGSGAAVAAGASVASLGTDTAGSIRIPSSACGIVGLKPTHGRVSKYGCYPLAWSLDHIGPMTKTVKDAAGLLEVIAGFDHQDPTCVNVPVDNYEKQLTGNIKDLVIGINEEYFFNNVDADVEKAVRASIQSLVDSGAKVEVVRIPSLQYAEWAELVTSLSEAAAIHHSDLQKRPQDFGDDIRLLFELGELPSAVDYLQAQQVRRQIKQEFTEIFNKVDVLISPTLPIVASTIGDDFAELNGQKVDL…	-1.46344	-4.8397827	0.522709	-0.70919454	-0.093242764	1.2319036	-1.2319036	low
D398K	LHLKSVEELAPLLASKSLSPVELTKAILDFAEESQPKINSYMAFYREEALARAKEVEQEILQGHYKGMYHGIPMALKDNLYFKDKITTMSSKIHKDFVSDYDATVVEKLRDAGVIFTGKLSMHEYAWGITNNNPHYGPVRNPWDLDKIPGGSSGGSGAAVAAGASVASLGTDTAGSIRIPSSACGIVGLKPTHGRVSKYGCYPLAWSLDHIGPMTKTVKDAAGLLEVIAGFDHQDPTCVNVPVDNYEKQLTGNIKDLVIGINEEYFFNNVDADVEKAVRASIQSLVDSGAKVEVVRIPSLQYAEWAELVTSLSEAAAIHHSDLQKRPQDFGDDIRLLFELGELPSAVDYLQAQQVRRQIKQEFTEIFNKVDVLISPTLPIVASTIGDDFAELNGQKVKL…	2.6889648	-0.8139038	2.0030394	0.7724587	1.387749	1.2305807	-1.2305807	low
A161Q	LHLKSVEELAPLLASKSLSPVELTKAILDFAEESQPKINSYMAFYREEALARAKEVEQEILQGHYKGMYHGIPMALKDNLYFKDKITTMSSKIHKDFVSDYDATVVEKLRDAGVIFTGKLSMHEYAWGITNNNPHYGPVRNPWDLDKIPGGSSGGSGAAVQAGASVASLGTDTAGSIRIPSSACGIVGLKPTHGRVSKYGCYPLAWSLDHIGPMTKTVKDAAGLLEVIAGFDHQDPTCVNVPVDNYEKQLTGNIKDLVIGINEEYFFNNVDADVEKAVRASIQSLVDSGAKVEVVRIPSLQYAEWAELVTSLSEAAAIHHSDLQKRPQDFGDDIRLLFELGELPSAVDYLQAQQVRRQIKQEFTEIFNKVDVLISPTLPIVASTIGDDFAELNGQKVDL…	-1.3251953	-4.7019653	0.5719932	-0.6584733	-0.04324007	1.2304665	-1.2304665	low
I261K	LHLKSVEELAPLLASKSLSPVELTKAILDFAEESQPKINSYMAFYREEALARAKEVEQEILQGHYKGMYHGIPMALKDNLYFKDKITTMSSKIHKDFVSDYDATVVEKLRDAGVIFTGKLSMHEYAWGITNNNPHYGPVRNPWDLDKIPGGSSGGSGAAVAAGASVASLGTDTAGSIRIPSSACGIVGLKPTHGRVSKYGCYPLAWSLDHIGPMTKTVKDAAGLLEVIAGFDHQDPTCVNVPVDNYEKQLTGNIKDLVIGKNEEYFFNNVDADVEKAVRASIQSLVDSGAKVEVVRIPSLQYAEWAELVTSLSEAAAIHHSDLQKRPQDFGDDIRLLFELGELPSAVDYLQAQQVRRQIKQEFTEIFNKVDVLISPTLPIVASTIGDDFAELNGQKVDL…	-2.104126	-5.4535522	0.29430473	-0.9350815	-0.32038838	1.2293862	-1.2293862	low
K198S	LHLKSVEELAPLLASKSLSPVELTKAILDFAEESQPKINSYMAFYREEALARAKEVEQEILQGHYKGMYHGIPMALKDNLYFKDKITTMSSKIHKDFVSDYDATVVEKLRDAGVIFTGKLSMHEYAWGITNNNPHYGPVRNPWDLDKIPGGSSGGSGAAVAAGASVASLGTDTAGSIRIPSSACGIVGLKPTHGRVSSYGCYPLAWSLDHIGPMTKTVKDAAGLLEVIAGFDHQDPTCVNVPVDNYEKQLTGNIKDLVIGINEEYFFNNVDADVEKAVRASIQSLVDSGAKVEVVRIPSLQYAEWAELVTSLSEAAAIHHSDLQKRPQDFGDDIRLLFELGELPSAVDYLQAQQVRRQIKQEFTEIFNKVDVLISPTLPIVASTIGDDFAELNGQKVDL…	-1.0853271	-4.4642944	0.65750605	-0.5710027	0.043251663	1.2285087	-1.2285087	low
P36D	LHLKSVEELAPLLASKSLSPVELTKAILDFAEESQDKINSYMAFYREEALARAKEVEQEILQGHYKGMYHGIPMALKDNLYFKDKITTMSSKIHKDFVSDYDATVVEKLRDAGVIFTGKLSMHEYAWGITNNNPHYGPVRNPWDLDKIPGGSSGGSGAAVAAGASVASLGTDTAGSIRIPSSACGIVGLKPTHGRVSKYGCYPLAWSLDHIGPMTKTVKDAAGLLEVIAGFDHQDPTCVNVPVDNYEKQLTGNIKDLVIGINEEYFFNNVDADVEKAVRASIQSLVDSGAKVEVVRIPSLQYAEWAELVTSLSEAAAIHHSDLQKRPQDFGDDIRLLFELGELPSAVDYLQAQQVRRQIKQEFTEIFNKVDVLISPTLPIVASTIGDDFAELNGQKVDL…	-1.2365723	-4.6102905	0.6035872	-0.624734	-0.010573387	1.2283212	-1.2283212	low
Y125S	LHLKSVEELAPLLASKSLSPVELTKAILDFAEESQPKINSYMAFYREEALARAKEVEQEILQGHYKGMYHGIPMALKDNLYFKDKITTMSSKIHKDFVSDYDATVVEKLRDAGVIFTGKLSMHESAWGITNNNPHYGPVRNPWDLDKIPGGSSGGSGAAVAAGASVASLGTDTAGSIRIPSSACGIVGLKPTHGRVSKYGCYPLAWSLDHIGPMTKTVKDAAGLLEVIAGFDHQDPTCVNVPVDNYEKQLTGNIKDLVIGINEEYFFNNVDADVEKAVRASIQSLVDSGAKVEVVRIPSLQYAEWAELVTSLSEAAAIHHSDLQKRPQDFGDDIRLLFELGELPSAVDYLQAQQVRRQIKQEFTEIFNKVDVLISPTLPIVASTIGDDFAELNGQKVDL…	0.03717041	-3.3735962	1.0576758	-0.16959064	0.4440426	1.2272664	-1.2272664	low
F406N	LHLKSVEELAPLLASKSLSPVELTKAILDFAEESQPKINSYMAFYREEALARAKEVEQEILQGHYKGMYHGIPMALKDNLYFKDKITTMSSKIHKDFVSDYDATVVEKLRDAGVIFTGKLSMHEYAWGITNNNPHYGPVRNPWDLDKIPGGSSGGSGAAVAAGASVASLGTDTAGSIRIPSSACGIVGLKPTHGRVSKYGCYPLAWSLDHIGPMTKTVKDAAGLLEVIAGFDHQDPTCVNVPVDNYEKQLTGNIKDLVIGINEEYFFNNVDADVEKAVRASIQSLVDSGAKVEVVRIPSLQYAEWAELVTSLSEAAAIHHSDLQKRPQDFGDDIRLLFELGELPSAVDYLQAQQVRRQIKQEFTEIFNKVDVLISPTLPIVASTIGDDFAELNGQKVDL…	2.2197266	-1.2593384	1.8357562	0.6085244	1.2221403	1.2272317	-1.2272317	low
R443Y	LHLKSVEELAPLLASKSLSPVELTKAILDFAEESQPKINSYMAFYREEALARAKEVEQEILQGHYKGMYHGIPMALKDNLYFKDKITTMSSKIHKDFVSDYDATVVEKLRDAGVIFTGKLSMHEYAWGITNNNPHYGPVRNPWDLDKIPGGSSGGSGAAVAAGASVASLGTDTAGSIRIPSSACGIVGLKPTHGRVSKYGCYPLAWSLDHIGPMTKTVKDAAGLLEVIAGFDHQDPTCVNVPVDNYEKQLTGNIKDLVIGINEEYFFNNVDADVEKAVRASIQSLVDSGAKVEVVRIPSLQYAEWAELVTSLSEAAAIHHSDLQKRPQDFGDDIRLLFELGELPSAVDYLQAQQVRRQIKQEFTEIFNKVDVLISPTLPIVASTIGDDFAELNGQKVDL…	3.8378906	0.3085327	2.412631	1.1855515	1.7990913	1.2270795	-1.2270795	low
W127C	LHLKSVEELAPLLASKSLSPVELTKAILDFAEESQPKINSYMAFYREEALARAKEVEQEILQGHYKGMYHGIPMALKDNLYFKDKITTMSSKIHKDFVSDYDATVVEKLRDAGVIFTGKLSMHEYACGITNNNPHYGPVRNPWDLDKIPGGSSGGSGAAVAAGASVASLGTDTAGSIRIPSSACGIVGLKPTHGRVSKYGCYPLAWSLDHIGPMTKTVKDAAGLLEVIAGFDHQDPTCVNVPVDNYEKQLTGNIKDLVIGINEEYFFNNVDADVEKAVRASIQSLVDSGAKVEVVRIPSLQYAEWAELVTSLSEAAAIHHSDLQKRPQDFGDDIRLLFELGELPSAVDYLQAQQVRRQIKQEFTEIFNKVDVLISPTLPIVASTIGDDFAELNGQKVDL…	-0.30316162	-3.6993408	0.93634766	-0.28947514	0.32343626	1.2258228	-1.2258228	low
Y41H	LHLKSVEELAPLLASKSLSPVELTKAILDFAEESQPKINSHMAFYREEALARAKEVEQEILQGHYKGMYHGIPMALKDNLYFKDKITTMSSKIHKDFVSDYDATVVEKLRDAGVIFTGKLSMHEYAWGITNNNPHYGPVRNPWDLDKIPGGSSGGSGAAVAAGASVASLGTDTAGSIRIPSSACGIVGLKPTHGRVSKYGCYPLAWSLDHIGPMTKTVKDAAGLLEVIAGFDHQDPTCVNVPVDNYEKQLTGNIKDLVIGINEEYFFNNVDADVEKAVRASIQSLVDSGAKVEVVRIPSLQYAEWAELVTSLSEAAAIHHSDLQKRPQDFGDDIRLLFELGELPSAVDYLQAQQVRRQIKQEFTEIFNKVDVLISPTLPIVASTIGDDFAELNGQKVDL…	-1.7265625	-5.0699463	0.42890593	-0.79390216	-0.18249811	1.2228081	-1.2228081	low
D232N	LHLKSVEELAPLLASKSLSPVELTKAILDFAEESQPKINSYMAFYREEALARAKEVEQEILQGHYKGMYHGIPMALKDNLYFKDKITTMSSKIHKDFVSDYDATVVEKLRDAGVIFTGKLSMHEYAWGITNNNPHYGPVRNPWDLDKIPGGSSGGSGAAVAAGASVASLGTDTAGSIRIPSSACGIVGLKPTHGRVSKYGCYPLAWSLDHIGPMTKTVKDAAGLLEVIAGFNHQDPTCVNVPVDNYEKQLTGNIKDLVIGINEEYFFNNVDADVEKAVRASIQSLVDSGAKVEVVRIPSLQYAEWAELVTSLSEAAAIHHSDLQKRPQDFGDDIRLLFELGELPSAVDYLQAQQVRRQIKQEFTEIFNKVDVLISPTLPIVASTIGDDFAELNGQKVDL…	1.4064941	-2.0327759	1.5458393	0.32387447	0.9348569	1.2219648	-1.2219648	low
K119Y	LHLKSVEELAPLLASKSLSPVELTKAILDFAEESQPKINSYMAFYREEALARAKEVEQEILQGHYKGMYHGIPMALKDNLYFKDKITTMSSKIHKDFVSDYDATVVEKLRDAGVIFTGYLSMHEYAWGITNNNPHYGPVRNPWDLDKIPGGSSGGSGAAVAAGASVASLGTDTAGSIRIPSSACGIVGLKPTHGRVSKYGCYPLAWSLDHIGPMTKTVKDAAGLLEVIAGFDHQDPTCVNVPVDNYEKQLTGNIKDLVIGINEEYFFNNVDADVEKAVRASIQSLVDSGAKVEVVRIPSLQYAEWAELVTSLSEAAAIHHSDLQKRPQDFGDDIRLLFELGELPSAVDYLQAQQVRRQIKQEFTEIFNKVDVLISPTLPIVASTIGDDFAELNGQKVDL…	-1.5185547	-4.857971	0.50306064	-0.7158885	-0.10641393	1.2189491	-1.2189491	low
E339V	LHLKSVEELAPLLASKSLSPVELTKAILDFAEESQPKINSYMAFYREEALARAKEVEQEILQGHYKGMYHGIPMALKDNLYFKDKITTMSSKIHKDFVSDYDATVVEKLRDAGVIFTGKLSMHEYAWGITNNNPHYGPVRNPWDLDKIPGGSSGGSGAAVAAGASVASLGTDTAGSIRIPSSACGIVGLKPTHGRVSKYGCYPLAWSLDHIGPMTKTVKDAAGLLEVIAGFDHQDPTCVNVPVDNYEKQLTGNIKDLVIGINEEYFFNNVDADVEKAVRASIQSLVDSGAKVEVVRIPSLQYAEWAELVTSLSEAAAIHHSDLQKRPQDFGDDIRLLFVLGELPSAVDYLQAQQVRRQIKQEFTEIFNKVDVLISPTLPIVASTIGDDFAELNGQKVDL…	0.33288574	-3.0595703	1.1630982	-0.054018985	0.5545396	1.2171172	-1.2171172	low
N79A	LHLKSVEELAPLLASKSLSPVELTKAILDFAEESQPKINSYMAFYREEALARAKEVEQEILQGHYKGMYHGIPMALKDALYFKDKITTMSSKIHKDFVSDYDATVVEKLRDAGVIFTGKLSMHEYAWGITNNNPHYGPVRNPWDLDKIPGGSSGGSGAAVAAGASVASLGTDTAGSIRIPSSACGIVGLKPTHGRVSKYGCYPLAWSLDHIGPMTKTVKDAAGLLEVIAGFDHQDPTCVNVPVDNYEKQLTGNIKDLVIGINEEYFFNNVDADVEKAVRASIQSLVDSGAKVEVVRIPSLQYAEWAELVTSLSEAAAIHHSDLQKRPQDFGDDIRLLFELGELPSAVDYLQAQQVRRQIKQEFTEIFNKVDVLISPTLPIVASTIGDDFAELNGQKVDL…	-2.756958	-6.0513916	0.061570417	-1.1551057	-0.54676765	1.2166761	-1.2166761	low
I359R	LHLKSVEELAPLLASKSLSPVELTKAILDFAEESQPKINSYMAFYREEALARAKEVEQEILQGHYKGMYHGIPMALKDNLYFKDKITTMSSKIHKDFVSDYDATVVEKLRDAGVIFTGKLSMHEYAWGITNNNPHYGPVRNPWDLDKIPGGSSGGSGAAVAAGASVASLGTDTAGSIRIPSSACGIVGLKPTHGRVSKYGCYPLAWSLDHIGPMTKTVKDAAGLLEVIAGFDHQDPTCVNVPVDNYEKQLTGNIKDLVIGINEEYFFNNVDADVEKAVRASIQSLVDSGAKVEVVRIPSLQYAEWAELVTSLSEAAAIHHSDLQKRPQDFGDDIRLLFELGELPSAVDYLQAQQVRRQRKQEFTEIFNKVDVLISPTLPIVASTIGDDFAELNGQKVDL…	-1.1200562	-4.465515	0.64512515	-0.571452	0.036836565	1.2165772	-1.2165772	low
M214C	LHLKSVEELAPLLASKSLSPVELTKAILDFAEESQPKINSYMAFYREEALARAKEVEQEILQGHYKGMYHGIPMALKDNLYFKDKITTMSSKIHKDFVSDYDATVVEKLRDAGVIFTGKLSMHEYAWGITNNNPHYGPVRNPWDLDKIPGGSSGGSGAAVAAGASVASLGTDTAGSIRIPSSACGIVGLKPTHGRVSKYGCYPLAWSLDHIGPCTKTVKDAAGLLEVIAGFDHQDPTCVNVPVDNYEKQLTGNIKDLVIGINEEYFFNNVDADVEKAVRASIQSLVDSGAKVEVVRIPSLQYAEWAELVTSLSEAAAIHHSDLQKRPQDFGDDIRLLFELGELPSAVDYLQAQQVRRQIKQEFTEIFNKVDVLISPTLPIVASTIGDDFAELNGQKVDL…	-0.8829346	-4.2355957	0.7296589	-0.48683423	0.12141234	1.2164931	-1.2164931	low
G448L	LHLKSVEELAPLLASKSLSPVELTKAILDFAEESQPKINSYMAFYREEALARAKEVEQEILQGHYKGMYHGIPMALKDNLYFKDKITTMSSKIHKDFVSDYDATVVEKLRDAGVIFTGKLSMHEYAWGITNNNPHYGPVRNPWDLDKIPGGSSGGSGAAVAAGASVASLGTDTAGSIRIPSSACGIVGLKPTHGRVSKYGCYPLAWSLDHIGPMTKTVKDAAGLLEVIAGFDHQDPTCVNVPVDNYEKQLTGNIKDLVIGINEEYFFNNVDADVEKAVRASIQSLVDSGAKVEVVRIPSLQYAEWAELVTSLSEAAAIHHSDLQKRPQDFGDDIRLLFELGELPSAVDYLQAQQVRRQIKQEFTEIFNKVDVLISPTLPIVASTIGDDFAELNGQKVDL…	-6.3306885	-9.510803	-1.2124628	-2.4282808	-1.8203719	1.215818	-1.215818	low
D235R	LHLKSVEELAPLLASKSLSPVELTKAILDFAEESQPKINSYMAFYREEALARAKEVEQEILQGHYKGMYHGIPMALKDNLYFKDKITTMSSKIHKDFVSDYDATVVEKLRDAGVIFTGKLSMHEYAWGITNNNPHYGPVRNPWDLDKIPGGSSGGSGAAVAAGASVASLGTDTAGSIRIPSSACGIVGLKPTHGRVSKYGCYPLAWSLDHIGPMTKTVKDAAGLLEVIAGFDHQRPTCVNVPVDNYEKQLTGNIKDLVIGINEEYFFNNVDADVEKAVRASIQSLVDSGAKVEVVRIPSLQYAEWAELVTSLSEAAAIHHSDLQKRPQDFGDDIRLLFELGELPSAVDYLQAQQVRRQIKQEFTEIFNKVDVLISPTLPIVASTIGDDFAELNGQKVDL…	-2.9329834	-6.2194824	-0.0011825509	-1.2169685	-0.60907555	1.215786	-1.215786	low
L350W	LHLKSVEELAPLLASKSLSPVELTKAILDFAEESQPKINSYMAFYREEALARAKEVEQEILQGHYKGMYHGIPMALKDNLYFKDKITTMSSKIHKDFVSDYDATVVEKLRDAGVIFTGKLSMHEYAWGITNNNPHYGPVRNPWDLDKIPGGSSGGSGAAVAAGASVASLGTDTAGSIRIPSSACGIVGLKPTHGRVSKYGCYPLAWSLDHIGPMTKTVKDAAGLLEVIAGFDHQDPTCVNVPVDNYEKQLTGNIKDLVIGINEEYFFNNVDADVEKAVRASIQSLVDSGAKVEVVRIPSLQYAEWAELVTSLSEAAAIHHSDLQKRPQDFGDDIRLLFELGELPSAVDYWQAQQVRRQIKQEFTEIFNKVDVLISPTLPIVASTIGDDFAELNGQKVDL…	-0.7937622	-4.146057	0.7614488	-0.45388114	0.15378383	1.2153299	-1.2153299	low
D220F	LHLKSVEELAPLLASKSLSPVELTKAILDFAEESQPKINSYMAFYREEALARAKEVEQEILQGHYKGMYHGIPMALKDNLYFKDKITTMSSKIHKDFVSDYDATVVEKLRDAGVIFTGKLSMHEYAWGITNNNPHYGPVRNPWDLDKIPGGSSGGSGAAVAAGASVASLGTDTAGSIRIPSSACGIVGLKPTHGRVSKYGCYPLAWSLDHIGPMTKTVKFAAGLLEVIAGFDHQDPTCVNVPVDNYEKQLTGNIKDLVIGINEEYFFNNVDADVEKAVRASIQSLVDSGAKVEVVRIPSLQYAEWAELVTSLSEAAAIHHSDLQKRPQDFGDDIRLLFELGELPSAVDYLQAQQVRRQIKQEFTEIFNKVDVLISPTLPIVASTIGDDFAELNGQKVDL…	-1.7498779	-5.0717163	0.420594	-0.7945536	-0.18697979	1.2151476	-1.2151476	low
G170K	LHLKSVEELAPLLASKSLSPVELTKAILDFAEESQPKINSYMAFYREEALARAKEVEQEILQGHYKGMYHGIPMALKDNLYFKDKITTMSSKIHKDFVSDYDATVVEKLRDAGVIFTGKLSMHEYAWGITNNNPHYGPVRNPWDLDKIPGGSSGGSGAAVAAGASVASLKTDTAGSIRIPSSACGIVGLKPTHGRVSKYGCYPLAWSLDHIGPMTKTVKDAAGLLEVIAGFDHQDPTCVNVPVDNYEKQLTGNIKDLVIGINEEYFFNNVDADVEKAVRASIQSLVDSGAKVEVVRIPSLQYAEWAELVTSLSEAAAIHHSDLQKRPQDFGDDIRLLFELGELPSAVDYLQAQQVRRQIKQEFTEIFNKVDVLISPTLPIVASTIGDDFAELNGQKVDL…	-3.6879883	-6.9448853	-0.27034143	-1.4839402	-0.8771408	1.2135988	-1.2135988	low
S99A	LHLKSVEELAPLLASKSLSPVELTKAILDFAEESQPKINSYMAFYREEALARAKEVEQEILQGHYKGMYHGIPMALKDNLYFKDKITTMSSKIHKDFVADYDATVVEKLRDAGVIFTGKLSMHEYAWGITNNNPHYGPVRNPWDLDKIPGGSSGGSGAAVAAGASVASLGTDTAGSIRIPSSACGIVGLKPTHGRVSKYGCYPLAWSLDHIGPMTKTVKDAAGLLEVIAGFDHQDPTCVNVPVDNYEKQLTGNIKDLVIGINEEYFFNNVDADVEKAVRASIQSLVDSGAKVEVVRIPSLQYAEWAELVTSLSEAAAIHHSDLQKRPQDFGDDIRLLFELGELPSAVDYLQAQQVRRQIKQEFTEIFNKVDVLISPTLPIVASTIGDDFAELNGQKVDL…	2.1019287	-1.3338013	1.7937614	0.58111966	1.1874405	1.2126417	-1.2126417	low
D235P	LHLKSVEELAPLLASKSLSPVELTKAILDFAEESQPKINSYMAFYREEALARAKEVEQEILQGHYKGMYHGIPMALKDNLYFKDKITTMSSKIHKDFVSDYDATVVEKLRDAGVIFTGKLSMHEYAWGITNNNPHYGPVRNPWDLDKIPGGSSGGSGAAVAAGASVASLGTDTAGSIRIPSSACGIVGLKPTHGRVSKYGCYPLAWSLDHIGPMTKTVKDAAGLLEVIAGFDHQPPTCVNVPVDNYEKQLTGNIKDLVIGINEEYFFNNVDADVEKAVRASIQSLVDSGAKVEVVRIPSLQYAEWAELVTSLSEAAAIHHSDLQKRPQDFGDDIRLLFELGELPSAVDYLQAQQVRRQIKQEFTEIFNKVDVLISPTLPIVASTIGDDFAELNGQKVDL…	-4.755554	-7.9761963	-0.6509282	-1.863496	-1.257212	1.2125678	-1.2125678	low
I259E	LHLKSVEELAPLLASKSLSPVELTKAILDFAEESQPKINSYMAFYREEALARAKEVEQEILQGHYKGMYHGIPMALKDNLYFKDKITTMSSKIHKDFVSDYDATVVEKLRDAGVIFTGKLSMHEYAWGITNNNPHYGPVRNPWDLDKIPGGSSGGSGAAVAAGASVASLGTDTAGSIRIPSSACGIVGLKPTHGRVSKYGCYPLAWSLDHIGPMTKTVKDAAGLLEVIAGFDHQDPTCVNVPVDNYEKQLTGNIKDLVEGINEEYFFNNVDADVEKAVRASIQSLVDSGAKVEVVRIPSLQYAEWAELVTSLSEAAAIHHSDLQKRPQDFGDDIRLLFELGELPSAVDYLQAQQVRRQIKQEFTEIFNKVDVLISPTLPIVASTIGDDFAELNGQKVDL…	-5.836548	-9.021973	-1.036302	-2.2483754	-1.6423388	1.2120734	-1.2120734	low
I259Y	LHLKSVEELAPLLASKSLSPVELTKAILDFAEESQPKINSYMAFYREEALARAKEVEQEILQGHYKGMYHGIPMALKDNLYFKDKITTMSSKIHKDFVSDYDATVVEKLRDAGVIFTGKLSMHEYAWGITNNNPHYGPVRNPWDLDKIPGGSSGGSGAAVAAGASVASLGTDTAGSIRIPSSACGIVGLKPTHGRVSKYGCYPLAWSLDHIGPMTKTVKDAAGLLEVIAGFDHQDPTCVNVPVDNYEKQLTGNIKDLVYGINEEYFFNNVDADVEKAVRASIQSLVDSGAKVEVVRIPSLQYAEWAELVTSLSEAAAIHHSDLQKRPQDFGDDIRLLFELGELPSAVDYLQAQQVRRQIKQEFTEIFNKVDVLISPTLPIVASTIGDDFAELNGQKVDL…	-3.696228	-6.9469604	-0.2732789	-1.4847039	-0.87899137	1.2114251	-1.2114251	low
F367Y	LHLKSVEELAPLLASKSLSPVELTKAILDFAEESQPKINSYMAFYREEALARAKEVEQEILQGHYKGMYHGIPMALKDNLYFKDKITTMSSKIHKDFVSDYDATVVEKLRDAGVIFTGKLSMHEYAWGITNNNPHYGPVRNPWDLDKIPGGSSGGSGAAVAAGASVASLGTDTAGSIRIPSSACGIVGLKPTHGRVSKYGCYPLAWSLDHIGPMTKTVKDAAGLLEVIAGFDHQDPTCVNVPVDNYEKQLTGNIKDLVIGINEEYFFNNVDADVEKAVRASIQSLVDSGAKVEVVRIPSLQYAEWAELVTSLSEAAAIHHSDLQKRPQDFGDDIRLLFELGELPSAVDYLQAQQVRRQIKQEFTEIYNKVDVLISPTLPIVASTIGDDFAELNGQKVDL…	-0.98651123	-4.3164673	0.6927339	-0.51659757	0.08806816	1.2093315	-1.2093315	low
L350H	LHLKSVEELAPLLASKSLSPVELTKAILDFAEESQPKINSYMAFYREEALARAKEVEQEILQGHYKGMYHGIPMALKDNLYFKDKITTMSSKIHKDFVSDYDATVVEKLRDAGVIFTGKLSMHEYAWGITNNNPHYGPVRNPWDLDKIPGGSSGGSGAAVAAGASVASLGTDTAGSIRIPSSACGIVGLKPTHGRVSKYGCYPLAWSLDHIGPMTKTVKDAAGLLEVIAGFDHQDPTCVNVPVDNYEKQLTGNIKDLVIGINEEYFFNNVDADVEKAVRASIQSLVDSGAKVEVVRIPSLQYAEWAELVTSLSEAAAIHHSDLQKRPQDFGDDIRLLFELGELPSAVDYHQAQQVRRQIKQEFTEIFNKVDVLISPTLPIVASTIGDDFAELNGQKVDL…	-0.27142334	-3.6141357	0.94766235	-0.25811693	0.3447727	1.2057793	-1.2057793	low
E7R	LHLKSVRELAPLLASKSLSPVELTKAILDFAEESQPKINSYMAFYREEALARAKEVEQEILQGHYKGMYHGIPMALKDNLYFKDKITTMSSKIHKDFVSDYDATVVEKLRDAGVIFTGKLSMHEYAWGITNNNPHYGPVRNPWDLDKIPGGSSGGSGAAVAAGASVASLGTDTAGSIRIPSSACGIVGLKPTHGRVSKYGCYPLAWSLDHIGPMTKTVKDAAGLLEVIAGFDHQDPTCVNVPVDNYEKQLTGNIKDLVIGINEEYFFNNVDADVEKAVRASIQSLVDSGAKVEVVRIPSLQYAEWAELVTSLSEAAAIHHSDLQKRPQDFGDDIRLLFELGELPSAVDYLQAQQVRRQIKQEFTEIFNKVDVLISPTLPIVASTIGDDFAELNGQKVDL…	2.2877197	-1.1343384	1.8599957	0.65452844	1.2572621	1.2054672	-1.2054672	low
F30H	LHLKSVEELAPLLASKSLSPVELTKAILDHAEESQPKINSYMAFYREEALARAKEVEQEILQGHYKGMYHGIPMALKDNLYFKDKITTMSSKIHKDFVSDYDATVVEKLRDAGVIFTGKLSMHEYAWGITNNNPHYGPVRNPWDLDKIPGGSSGGSGAAVAAGASVASLGTDTAGSIRIPSSACGIVGLKPTHGRVSKYGCYPLAWSLDHIGPMTKTVKDAAGLLEVIAGFDHQDPTCVNVPVDNYEKQLTGNIKDLVIGINEEYFFNNVDADVEKAVRASIQSLVDSGAKVEVVRIPSLQYAEWAELVTSLSEAAAIHHSDLQKRPQDFGDDIRLLFELGELPSAVDYLQAQQVRRQIKQEFTEIFNKVDVLISPTLPIVASTIGDDFAELNGQKVDL…	-3.0820923	-6.335388	-0.0543398	-1.2596256	-0.65698266	1.2052858	-1.2052858	low
S99R	LHLKSVEELAPLLASKSLSPVELTKAILDFAEESQPKINSYMAFYREEALARAKEVEQEILQGHYKGMYHGIPMALKDNLYFKDKITTMSSKIHKDFVRDYDATVVEKLRDAGVIFTGKLSMHEYAWGITNNNPHYGPVRNPWDLDKIPGGSSGGSGAAVAAGASVASLGTDTAGSIRIPSSACGIVGLKPTHGRVSKYGCYPLAWSLDHIGPMTKTVKDAAGLLEVIAGFDHQDPTCVNVPVDNYEKQLTGNIKDLVIGINEEYFFNNVDADVEKAVRASIQSLVDSGAKVEVVRIPSLQYAEWAELVTSLSEAAAIHHSDLQKRPQDFGDDIRLLFELGELPSAVDYLQAQQVRRQIKQEFTEIFNKVDVLISPTLPIVASTIGDDFAELNGQKVDL…	-1.9381104	-5.220886	0.35348922	-0.8494529	-0.24798185	1.2029421	-1.2029421	low
I177W	LHLKSVEELAPLLASKSLSPVELTKAILDFAEESQPKINSYMAFYREEALARAKEVEQEILQGHYKGMYHGIPMALKDNLYFKDKITTMSSKIHKDFVSDYDATVVEKLRDAGVIFTGKLSMHEYAWGITNNNPHYGPVRNPWDLDKIPGGSSGGSGAAVAAGASVASLGTDTAGSWRIPSSACGIVGLKPTHGRVSKYGCYPLAWSLDHIGPMTKTVKDAAGLLEVIAGFDHQDPTCVNVPVDNYEKQLTGNIKDLVIGINEEYFFNNVDADVEKAVRASIQSLVDSGAKVEVVRIPSLQYAEWAELVTSLSEAAAIHHSDLQKRPQDFGDDIRLLFELGELPSAVDYLQAQQVRRQIKQEFTEIFNKVDVLISPTLPIVASTIGDDFAELNGQKVDL…	-3.755127	-6.9779663	-0.29427636	-1.4961151	-0.8951957	1.2018387	-1.2018387	low
G170H	LHLKSVEELAPLLASKSLSPVELTKAILDFAEESQPKINSYMAFYREEALARAKEVEQEILQGHYKGMYHGIPMALKDNLYFKDKITTMSSKIHKDFVSDYDATVVEKLRDAGVIFTGKLSMHEYAWGITNNNPHYGPVRNPWDLDKIPGGSSGGSGAAVAAGASVASLHTDTAGSIRIPSSACGIVGLKPTHGRVSKYGCYPLAWSLDHIGPMTKTVKDAAGLLEVIAGFDHQDPTCVNVPVDNYEKQLTGNIKDLVIGINEEYFFNNVDADVEKAVRASIQSLVDSGAKVEVVRIPSLQYAEWAELVTSLSEAAAIHHSDLQKRPQDFGDDIRLLFELGELPSAVDYLQAQQVRRQIKQEFTEIFNKVDVLISPTLPIVASTIGDDFAELNGQKVDL…	-3.2930298	-6.526306	-0.12953892	-1.3298895	-0.7297142	1.2003506	-1.2003506	low
Y449D	LHLKSVEELAPLLASKSLSPVELTKAILDFAEESQPKINSYMAFYREEALARAKEVEQEILQGHYKGMYHGIPMALKDNLYFKDKITTMSSKIHKDFVSDYDATVVEKLRDAGVIFTGKLSMHEYAWGITNNNPHYGPVRNPWDLDKIPGGSSGGSGAAVAAGASVASLGTDTAGSIRIPSSACGIVGLKPTHGRVSKYGCYPLAWSLDHIGPMTKTVKDAAGLLEVIAGFDHQDPTCVNVPVDNYEKQLTGNIKDLVIGINEEYFFNNVDADVEKAVRASIQSLVDSGAKVEVVRIPSLQYAEWAELVTSLSEAAAIHHSDLQKRPQDFGDDIRLLFELGELPSAVDYLQAQQVRRQIKQEFTEIFNKVDVLISPTLPIVASTIGDDFAELNGQKVDL…	-3.1859741	-6.421509	-0.09137362	-1.2913207	-0.6913471	1.1999471	-1.1999471	low
I177L	LHLKSVEELAPLLASKSLSPVELTKAILDFAEESQPKINSYMAFYREEALARAKEVEQEILQGHYKGMYHGIPMALKDNLYFKDKITTMSSKIHKDFVSDYDATVVEKLRDAGVIFTGKLSMHEYAWGITNNNPHYGPVRNPWDLDKIPGGSSGGSGAAVAAGASVASLGTDTAGSLRIPSSACGIVGLKPTHGRVSKYGCYPLAWSLDHIGPMTKTVKDAAGLLEVIAGFDHQDPTCVNVPVDNYEKQLTGNIKDLVIGINEEYFFNNVDADVEKAVRASIQSLVDSGAKVEVVRIPSLQYAEWAELVTSLSEAAAIHHSDLQKRPQDFGDDIRLLFELGELPSAVDYLQAQQVRRQIKQEFTEIFNKVDVLISPTLPIVASTIGDDFAELNGQKVDL…	2.086914	-1.3098145	1.7884086	0.5899476	1.1891781	1.198461	-1.198461	low
I318K	LHLKSVEELAPLLASKSLSPVELTKAILDFAEESQPKINSYMAFYREEALARAKEVEQEILQGHYKGMYHGIPMALKDNLYFKDKITTMSSKIHKDFVSDYDATVVEKLRDAGVIFTGKLSMHEYAWGITNNNPHYGPVRNPWDLDKIPGGSSGGSGAAVAAGASVASLGTDTAGSIRIPSSACGIVGLKPTHGRVSKYGCYPLAWSLDHIGPMTKTVKDAAGLLEVIAGFDHQDPTCVNVPVDNYEKQLTGNIKDLVIGINEEYFFNNVDADVEKAVRASIQSLVDSGAKVEVVRIPSLQYAEWAELVTSLSEAAAKHHSDLQKRPQDFGDDIRLLFELGELPSAVDYLQAQQVRRQIKQEFTEIFNKVDVLISPTLPIVASTIGDDFAELNGQKVDL…	-0.9291992	-4.229309	0.7131656	-0.48452055	0.11432251	1.1976862	-1.1976862	low
K369A	LHLKSVEELAPLLASKSLSPVELTKAILDFAEESQPKINSYMAFYREEALARAKEVEQEILQGHYKGMYHGIPMALKDNLYFKDKITTMSSKIHKDFVSDYDATVVEKLRDAGVIFTGKLSMHEYAWGITNNNPHYGPVRNPWDLDKIPGGSSGGSGAAVAAGASVASLGTDTAGSIRIPSSACGIVGLKPTHGRVSKYGCYPLAWSLDHIGPMTKTVKDAAGLLEVIAGFDHQDPTCVNVPVDNYEKQLTGNIKDLVIGINEEYFFNNVDADVEKAVRASIQSLVDSGAKVEVVRIPSLQYAEWAELVTSLSEAAAIHHSDLQKRPQDFGDDIRLLFELGELPSAVDYLQAQQVRRQIKQEFTEIFNAVDVLISPTLPIVASTIGDDFAELNGQKVDL…	-1.869873	-5.1397095	0.37781578	-0.8195772	-0.22088072	1.197393	-1.197393	low
L337I	LHLKSVEELAPLLASKSLSPVELTKAILDFAEESQPKINSYMAFYREEALARAKEVEQEILQGHYKGMYHGIPMALKDNLYFKDKITTMSSKIHKDFVSDYDATVVEKLRDAGVIFTGKLSMHEYAWGITNNNPHYGPVRNPWDLDKIPGGSSGGSGAAVAAGASVASLGTDTAGSIRIPSSACGIVGLKPTHGRVSKYGCYPLAWSLDHIGPMTKTVKDAAGLLEVIAGFDHQDPTCVNVPVDNYEKQLTGNIKDLVIGINEEYFFNNVDADVEKAVRASIQSLVDSGAKVEVVRIPSLQYAEWAELVTSLSEAAAIHHSDLQKRPQDFGDDIRLIFELGELPSAVDYLQAQQVRRQIKQEFTEIFNKVDVLISPTLPIVASTIGDDFAELNGQKVDL…	-2.3139648	-5.565674	0.21949728	-0.97634584	-0.3784243	1.1958431	-1.1958431	low
K119A	LHLKSVEELAPLLASKSLSPVELTKAILDFAEESQPKINSYMAFYREEALARAKEVEQEILQGHYKGMYHGIPMALKDNLYFKDKITTMSSKIHKDFVSDYDATVVEKLRDAGVIFTGALSMHEYAWGITNNNPHYGPVRNPWDLDKIPGGSSGGSGAAVAAGASVASLGTDTAGSIRIPSSACGIVGLKPTHGRVSKYGCYPLAWSLDHIGPMTKTVKDAAGLLEVIAGFDHQDPTCVNVPVDNYEKQLTGNIKDLVIGINEEYFFNNVDADVEKAVRASIQSLVDSGAKVEVVRIPSLQYAEWAELVTSLSEAAAIHHSDLQKRPQDFGDDIRLLFELGELPSAVDYLQAQQVRRQIKQEFTEIFNKVDVLISPTLPIVASTIGDDFAELNGQKVDL…	0.8613281	-2.4846802	1.3514878	0.15755911	0.75452346	1.1939286	-1.1939286	low
T215A	LHLKSVEELAPLLASKSLSPVELTKAILDFAEESQPKINSYMAFYREEALARAKEVEQEILQGHYKGMYHGIPMALKDNLYFKDKITTMSSKIHKDFVSDYDATVVEKLRDAGVIFTGKLSMHEYAWGITNNNPHYGPVRNPWDLDKIPGGSSGGSGAAVAAGASVASLGTDTAGSIRIPSSACGIVGLKPTHGRVSKYGCYPLAWSLDHIGPMAKTVKDAAGLLEVIAGFDHQDPTCVNVPVDNYEKQLTGNIKDLVIGINEEYFFNNVDADVEKAVRASIQSLVDSGAKVEVVRIPSLQYAEWAELVTSLSEAAAIHHSDLQKRPQDFGDDIRLLFELGELPSAVDYLQAQQVRRQIKQEFTEIFNKVDVLISPTLPIVASTIGDDFAELNGQKVDL…	0.99871826	-2.3497314	1.4004673	0.2072246	0.80384594	1.1932427	-1.1932427	low
D271H	LHLKSVEELAPLLASKSLSPVELTKAILDFAEESQPKINSYMAFYREEALARAKEVEQEILQGHYKGMYHGIPMALKDNLYFKDKITTMSSKIHKDFVSDYDATVVEKLRDAGVIFTGKLSMHEYAWGITNNNPHYGPVRNPWDLDKIPGGSSGGSGAAVAAGASVASLGTDTAGSIRIPSSACGIVGLKPTHGRVSKYGCYPLAWSLDHIGPMTKTVKDAAGLLEVIAGFDHQDPTCVNVPVDNYEKQLTGNIKDLVIGINEEYFFNNVHADVEKAVRASIQSLVDSGAKVEVVRIPSLQYAEWAELVTSLSEAAAIHHSDLQKRPQDFGDDIRLLFELGELPSAVDYLQAQQVRRQIKQEFTEIFNKVDVLISPTLPIVASTIGDDFAELNGQKVDL…	-1.8580933	-5.1151733	0.3820153	-0.8105472	-0.21426594	1.1925625	-1.1925625	low
Y449P	LHLKSVEELAPLLASKSLSPVELTKAILDFAEESQPKINSYMAFYREEALARAKEVEQEILQGHYKGMYHGIPMALKDNLYFKDKITTMSSKIHKDFVSDYDATVVEKLRDAGVIFTGKLSMHEYAWGITNNNPHYGPVRNPWDLDKIPGGSSGGSGAAVAAGASVASLGTDTAGSIRIPSSACGIVGLKPTHGRVSKYGCYPLAWSLDHIGPMTKTVKDAAGLLEVIAGFDHQDPTCVNVPVDNYEKQLTGNIKDLVIGINEEYFFNNVDADVEKAVRASIQSLVDSGAKVEVVRIPSLQYAEWAELVTSLSEAAAIHHSDLQKRPQDFGDDIRLLFELGELPSAVDYLQAQQVRRQIKQEFTEIFNKVDVLISPTLPIVASTIGDDFAELNGQKVDL…	-2.7335815	-5.9613037	0.06990412	-1.1219504	-0.52602315	1.1918545	-1.1918545	low
F406E	LHLKSVEELAPLLASKSLSPVELTKAILDFAEESQPKINSYMAFYREEALARAKEVEQEILQGHYKGMYHGIPMALKDNLYFKDKITTMSSKIHKDFVSDYDATVVEKLRDAGVIFTGKLSMHEYAWGITNNNPHYGPVRNPWDLDKIPGGSSGGSGAAVAAGASVASLGTDTAGSIRIPSSACGIVGLKPTHGRVSKYGCYPLAWSLDHIGPMTKTVKDAAGLLEVIAGFDHQDPTCVNVPVDNYEKQLTGNIKDLVIGINEEYFFNNVDADVEKAVRASIQSLVDSGAKVEVVRIPSLQYAEWAELVTSLSEAAAIHHSDLQKRPQDFGDDIRLLFELGELPSAVDYLQAQQVRRQIKQEFTEIFNKVDVLISPTLPIVASTIGDDFAELNGQKVDL…	1.5483398	-1.8134766	1.5964072	0.4045837	1.0004954	1.1918235	-1.1918235	low
L336K	LHLKSVEELAPLLASKSLSPVELTKAILDFAEESQPKINSYMAFYREEALARAKEVEQEILQGHYKGMYHGIPMALKDNLYFKDKITTMSSKIHKDFVSDYDATVVEKLRDAGVIFTGKLSMHEYAWGITNNNPHYGPVRNPWDLDKIPGGSSGGSGAAVAAGASVASLGTDTAGSIRIPSSACGIVGLKPTHGRVSKYGCYPLAWSLDHIGPMTKTVKDAAGLLEVIAGFDHQDPTCVNVPVDNYEKQLTGNIKDLVIGINEEYFFNNVDADVEKAVRASIQSLVDSGAKVEVVRIPSLQYAEWAELVTSLSEAAAIHHSDLQKRPQDFGDDIRKLFELGELPSAVDYLQAQQVRRQIKQEFTEIFNKVDVLISPTLPIVASTIGDDFAELNGQKVDL…	-0.72143555	-4.0115356	0.78723323	-0.4043729	0.19143017	1.1916062	-1.1916062	low
Q35V	LHLKSVEELAPLLASKSLSPVELTKAILDFAEESVPKINSYMAFYREEALARAKEVEQEILQGHYKGMYHGIPMALKDNLYFKDKITTMSSKIHKDFVSDYDATVVEKLRDAGVIFTGKLSMHEYAWGITNNNPHYGPVRNPWDLDKIPGGSSGGSGAAVAAGASVASLGTDTAGSIRIPSSACGIVGLKPTHGRVSKYGCYPLAWSLDHIGPMTKTVKDAAGLLEVIAGFDHQDPTCVNVPVDNYEKQLTGNIKDLVIGINEEYFFNNVDADVEKAVRASIQSLVDSGAKVEVVRIPSLQYAEWAELVTSLSEAAAIHHSDLQKRPQDFGDDIRLLFELGELPSAVDYLQAQQVRRQIKQEFTEIFNKVDVLISPTLPIVASTIGDDFAELNGQKVDL…	0.77404785	-2.562561	1.3203723	0.12889645	0.7246344	1.1914759	-1.1914759	low
Y199I	LHLKSVEELAPLLASKSLSPVELTKAILDFAEESQPKINSYMAFYREEALARAKEVEQEILQGHYKGMYHGIPMALKDNLYFKDKITTMSSKIHKDFVSDYDATVVEKLRDAGVIFTGKLSMHEYAWGITNNNPHYGPVRNPWDLDKIPGGSSGGSGAAVAAGASVASLGTDTAGSIRIPSSACGIVGLKPTHGRVSKIGCYPLAWSLDHIGPMTKTVKDAAGLLEVIAGFDHQDPTCVNVPVDNYEKQLTGNIKDLVIGINEEYFFNNVDADVEKAVRASIQSLVDSGAKVEVVRIPSLQYAEWAELVTSLSEAAAIHHSDLQKRPQDFGDDIRLLFELGELPSAVDYLQAQQVRRQIKQEFTEIFNKVDVLISPTLPIVASTIGDDFAELNGQKVDL…	0.8453369	-2.489685	1.3457869	0.15571715	0.75075203	1.1900698	-1.1900698	low
M122P	LHLKSVEELAPLLASKSLSPVELTKAILDFAEESQPKINSYMAFYREEALARAKEVEQEILQGHYKGMYHGIPMALKDNLYFKDKITTMSSKIHKDFVSDYDATVVEKLRDAGVIFTGKLSPHEYAWGITNNNPHYGPVRNPWDLDKIPGGSSGGSGAAVAAGASVASLGTDTAGSIRIPSSACGIVGLKPTHGRVSKYGCYPLAWSLDHIGPMTKTVKDAAGLLEVIAGFDHQDPTCVNVPVDNYEKQLTGNIKDLVIGINEEYFFNNVDADVEKAVRASIQSLVDSGAKVEVVRIPSLQYAEWAELVTSLSEAAAIHHSDLQKRPQDFGDDIRLLFELGELPSAVDYLQAQQVRRQIKQEFTEIFNKVDVLISPTLPIVASTIGDDFAELNGQKVDL…	-1.09375	-4.36792	0.6545033	-0.5355338	0.05948475	1.190037	-1.190037	low
I259W	LHLKSVEELAPLLASKSLSPVELTKAILDFAEESQPKINSYMAFYREEALARAKEVEQEILQGHYKGMYHGIPMALKDNLYFKDKITTMSSKIHKDFVSDYDATVVEKLRDAGVIFTGKLSMHEYAWGITNNNPHYGPVRNPWDLDKIPGGSSGGSGAAVAAGASVASLGTDTAGSIRIPSSACGIVGLKPTHGRVSKYGCYPLAWSLDHIGPMTKTVKDAAGLLEVIAGFDHQDPTCVNVPVDNYEKQLTGNIKDLVWGINEEYFFNNVDADVEKAVRASIQSLVDSGAKVEVVRIPSLQYAEWAELVTSLSEAAAIHHSDLQKRPQDFGDDIRLLFELGELPSAVDYLQAQQVRRQIKQEFTEIFNKVDVLISPTLPIVASTIGDDFAELNGQKVDL…	-5.0028076	-8.152893	-0.73907393	-1.928526	-1.3338	1.1894522	-1.1894522	low
E263G	LHLKSVEELAPLLASKSLSPVELTKAILDFAEESQPKINSYMAFYREEALARAKEVEQEILQGHYKGMYHGIPMALKDNLYFKDKITTMSSKIHKDFVSDYDATVVEKLRDAGVIFTGKLSMHEYAWGITNNNPHYGPVRNPWDLDKIPGGSSGGSGAAVAAGASVASLGTDTAGSIRIPSSACGIVGLKPTHGRVSKYGCYPLAWSLDHIGPMTKTVKDAAGLLEVIAGFDHQDPTCVNVPVDNYEKQLTGNIKDLVIGINGEYFFNNVDADVEKAVRASIQSLVDSGAKVEVVRIPSLQYAEWAELVTSLSEAAAIHHSDLQKRPQDFGDDIRLLFELGELPSAVDYLQAQQVRRQIKQEFTEIFNKVDVLISPTLPIVASTIGDDFAELNGQKVDL…	0.52948	-2.7931519	1.233184	0.044031594	0.6386078	1.1891524	-1.1891524	low
A162R	LHLKSVEELAPLLASKSLSPVELTKAILDFAEESQPKINSYMAFYREEALARAKEVEQEILQGHYKGMYHGIPMALKDNLYFKDKITTMSSKIHKDFVSDYDATVVEKLRDAGVIFTGKLSMHEYAWGITNNNPHYGPVRNPWDLDKIPGGSSGGSGAAVARGASVASLGTDTAGSIRIPSSACGIVGLKPTHGRVSKYGCYPLAWSLDHIGPMTKTVKDAAGLLEVIAGFDHQDPTCVNVPVDNYEKQLTGNIKDLVIGINEEYFFNNVDADVEKAVRASIQSLVDSGAKVEVVRIPSLQYAEWAELVTSLSEAAAIHHSDLQKRPQDFGDDIRLLFELGELPSAVDYLQAQQVRRQIKQEFTEIFNKVDVLISPTLPIVASTIGDDFAELNGQKVDL…	0.4519043	-2.867981	1.2055284	0.016492072	0.61101025	1.1890363	-1.1890363	low
I115W	LHLKSVEELAPLLASKSLSPVELTKAILDFAEESQPKINSYMAFYREEALARAKEVEQEILQGHYKGMYHGIPMALKDNLYFKDKITTMSSKIHKDFVSDYDATVVEKLRDAGVWFTGKLSMHEYAWGITNNNPHYGPVRNPWDLDKIPGGSSGGSGAAVAAGASVASLGTDTAGSIRIPSSACGIVGLKPTHGRVSKYGCYPLAWSLDHIGPMTKTVKDAAGLLEVIAGFDHQDPTCVNVPVDNYEKQLTGNIKDLVIGINEEYFFNNVDADVEKAVRASIQSLVDSGAKVEVVRIPSLQYAEWAELVTSLSEAAAIHHSDLQKRPQDFGDDIRLLFELGELPSAVDYLQAQQVRRQIKQEFTEIFNKVDVLISPTLPIVASTIGDDFAELNGQKVDL…	-2.5827637	-5.805603	0.123670615	-1.0646476	-0.47048846	1.1883181	-1.1883181	low
L308C	LHLKSVEELAPLLASKSLSPVELTKAILDFAEESQPKINSYMAFYREEALARAKEVEQEILQGHYKGMYHGIPMALKDNLYFKDKITTMSSKIHKDFVSDYDATVVEKLRDAGVIFTGKLSMHEYAWGITNNNPHYGPVRNPWDLDKIPGGSSGGSGAAVAAGASVASLGTDTAGSIRIPSSACGIVGLKPTHGRVSKYGCYPLAWSLDHIGPMTKTVKDAAGLLEVIAGFDHQDPTCVNVPVDNYEKQLTGNIKDLVIGINEEYFFNNVDADVEKAVRASIQSLVDSGAKVEVVRIPSLQYAEWAECVTSLSEAAAIHHSDLQKRPQDFGDDIRLLFELGELPSAVDYLQAQQVRRQIKQEFTEIFNKVDVLISPTLPIVASTIGDDFAELNGQKVDL…	-1.6966553	-4.9467163	0.43956786	-0.7485495	-0.15449083	1.1881174	-1.1881174	low
S90L	LHLKSVEELAPLLASKSLSPVELTKAILDFAEESQPKINSYMAFYREEALARAKEVEQEILQGHYKGMYHGIPMALKDNLYFKDKITTMLSKIHKDFVSDYDATVVEKLRDAGVIFTGKLSMHEYAWGITNNNPHYGPVRNPWDLDKIPGGSSGGSGAAVAAGASVASLGTDTAGSIRIPSSACGIVGLKPTHGRVSKYGCYPLAWSLDHIGPMTKTVKDAAGLLEVIAGFDHQDPTCVNVPVDNYEKQLTGNIKDLVIGINEEYFFNNVDADVEKAVRASIQSLVDSGAKVEVVRIPSLQYAEWAELVTSLSEAAAIHHSDLQKRPQDFGDDIRLLFELGELPSAVDYLQAQQVRRQIKQEFTEIFNKVDVLISPTLPIVASTIGDDFAELNGQKVDL…	-4.3339844	-7.4977417	-0.5006387	-1.6874092	-1.094024	1.1867704	-1.1867704	low
I129L	LHLKSVEELAPLLASKSLSPVELTKAILDFAEESQPKINSYMAFYREEALARAKEVEQEILQGHYKGMYHGIPMALKDNLYFKDKITTMSSKIHKDFVSDYDATVVEKLRDAGVIFTGKLSMHEYAWGLTNNNPHYGPVRNPWDLDKIPGGSSGGSGAAVAAGASVASLGTDTAGSIRIPSSACGIVGLKPTHGRVSKYGCYPLAWSLDHIGPMTKTVKDAAGLLEVIAGFDHQDPTCVNVPVDNYEKQLTGNIKDLVIGINEEYFFNNVDADVEKAVRASIQSLVDSGAKVEVVRIPSLQYAEWAELVTSLSEAAAIHHSDLQKRPQDFGDDIRLLFELGELPSAVDYLQAQQVRRQIKQEFTEIFNKVDVLISPTLPIVASTIGDDFAELNGQKVDL…	1.3270264	-2.0123901	1.517509	0.33137706	0.924443	1.186132	-1.186132	low
N132L	LHLKSVEELAPLLASKSLSPVELTKAILDFAEESQPKINSYMAFYREEALARAKEVEQEILQGHYKGMYHGIPMALKDNLYFKDKITTMSSKIHKDFVSDYDATVVEKLRDAGVIFTGKLSMHEYAWGITNLNPHYGPVRNPWDLDKIPGGSSGGSGAAVAAGASVASLGTDTAGSIRIPSSACGIVGLKPTHGRVSKYGCYPLAWSLDHIGPMTKTVKDAAGLLEVIAGFDHQDPTCVNVPVDNYEKQLTGNIKDLVIGINEEYFFNNVDADVEKAVRASIQSLVDSGAKVEVVRIPSLQYAEWAELVTSLSEAAAIHHSDLQKRPQDFGDDIRLLFELGELPSAVDYLQAQQVRRQIKQEFTEIFNKVDVLISPTLPIVASTIGDDFAELNGQKVDL…	0.51049805	-2.8029175	1.226417	0.040437527	0.63342726	1.1859794	-1.1859794	low
S321K	LHLKSVEELAPLLASKSLSPVELTKAILDFAEESQPKINSYMAFYREEALARAKEVEQEILQGHYKGMYHGIPMALKDNLYFKDKITTMSSKIHKDFVSDYDATVVEKLRDAGVIFTGKLSMHEYAWGITNNNPHYGPVRNPWDLDKIPGGSSGGSGAAVAAGASVASLGTDTAGSIRIPSSACGIVGLKPTHGRVSKYGCYPLAWSLDHIGPMTKTVKDAAGLLEVIAGFDHQDPTCVNVPVDNYEKQLTGNIKDLVIGINEEYFFNNVDADVEKAVRASIQSLVDSGAKVEVVRIPSLQYAEWAELVTSLSEAAAIHHKDLQKRPQDFGDDIRLLFELGELPSAVDYLQAQQVRRQIKQEFTEIFNKVDVLISPTLPIVASTIGDDFAELNGQKVDL…	1.3933105	-1.9429321	1.5411394	0.35693985	0.9490396	1.1841996	-1.1841996	low
K198E	LHLKSVEELAPLLASKSLSPVELTKAILDFAEESQPKINSYMAFYREEALARAKEVEQEILQGHYKGMYHGIPMALKDNLYFKDKITTMSSKIHKDFVSDYDATVVEKLRDAGVIFTGKLSMHEYAWGITNNNPHYGPVRNPWDLDKIPGGSSGGSGAAVAAGASVASLGTDTAGSIRIPSSACGIVGLKPTHGRVSEYGCYPLAWSLDHIGPMTKTVKDAAGLLEVIAGFDHQDPTCVNVPVDNYEKQLTGNIKDLVIGINEEYFFNNVDADVEKAVRASIQSLVDSGAKVEVVRIPSLQYAEWAELVTSLSEAAAIHHSDLQKRPQDFGDDIRLLFELGELPSAVDYLQAQQVRRQIKQEFTEIFNKVDVLISPTLPIVASTIGDDFAELNGQKVDL…	-2.1243896	-5.347107	0.28708073	-0.8959062	-0.30441272	1.182987	-1.182987	low
D235F	LHLKSVEELAPLLASKSLSPVELTKAILDFAEESQPKINSYMAFYREEALARAKEVEQEILQGHYKGMYHGIPMALKDNLYFKDKITTMSSKIHKDFVSDYDATVVEKLRDAGVIFTGKLSMHEYAWGITNNNPHYGPVRNPWDLDKIPGGSSGGSGAAVAAGASVASLGTDTAGSIRIPSSACGIVGLKPTHGRVSKYGCYPLAWSLDHIGPMTKTVKDAAGLLEVIAGFDHQFPTCVNVPVDNYEKQLTGNIKDLVIGINEEYFFNNVDADVEKAVRASIQSLVDSGAKVEVVRIPSLQYAEWAELVTSLSEAAAIHHSDLQKRPQDFGDDIRLLFELGELPSAVDYLQAQQVRRQIKQEFTEIFNKVDVLISPTLPIVASTIGDDFAELNGQKVDL…	-4.345459	-7.4976196	-0.50472945	-1.6873642	-1.0960468	1.1826348	-1.1826348	low
T130I	LHLKSVEELAPLLASKSLSPVELTKAILDFAEESQPKINSYMAFYREEALARAKEVEQEILQGHYKGMYHGIPMALKDNLYFKDKITTMSSKIHKDFVSDYDATVVEKLRDAGVIFTGKLSMHEYAWGIINNNPHYGPVRNPWDLDKIPGGSSGGSGAAVAAGASVASLGTDTAGSIRIPSSACGIVGLKPTHGRVSKYGCYPLAWSLDHIGPMTKTVKDAAGLLEVIAGFDHQDPTCVNVPVDNYEKQLTGNIKDLVIGINEEYFFNNVDADVEKAVRASIQSLVDSGAKVEVVRIPSLQYAEWAELVTSLSEAAAIHHSDLQKRPQDFGDDIRLLFELGELPSAVDYLQAQQVRRQIKQEFTEIFNKVDVLISPTLPIVASTIGDDFAELNGQKVDL…	0.051696777	-3.237793	1.0628545	-0.11961067	0.47162193	1.1824652	-1.1824652	low
T217C	LHLKSVEELAPLLASKSLSPVELTKAILDFAEESQPKINSYMAFYREEALARAKEVEQEILQGHYKGMYHGIPMALKDNLYFKDKITTMSSKIHKDFVSDYDATVVEKLRDAGVIFTGKLSMHEYAWGITNNNPHYGPVRNPWDLDKIPGGSSGGSGAAVAAGASVASLGTDTAGSIRIPSSACGIVGLKPTHGRVSKYGCYPLAWSLDHIGPMTKCVKDAAGLLEVIAGFDHQDPTCVNVPVDNYEKQLTGNIKDLVIGINEEYFFNNVDADVEKAVRASIQSLVDSGAKVEVVRIPSLQYAEWAELVTSLSEAAAIHHSDLQKRPQDFGDDIRLLFELGELPSAVDYLQAQQVRRQIKQEFTEIFNKVDVLISPTLPIVASTIGDDFAELNGQKVDL…	-2.1768188	-5.39563	0.26838976	-0.9137642	-0.3226872	1.1821539	-1.1821539	low
D271I	LHLKSVEELAPLLASKSLSPVELTKAILDFAEESQPKINSYMAFYREEALARAKEVEQEILQGHYKGMYHGIPMALKDNLYFKDKITTMSSKIHKDFVSDYDATVVEKLRDAGVIFTGKLSMHEYAWGITNNNPHYGPVRNPWDLDKIPGGSSGGSGAAVAAGASVASLGTDTAGSIRIPSSACGIVGLKPTHGRVSKYGCYPLAWSLDHIGPMTKTVKDAAGLLEVIAGFDHQDPTCVNVPVDNYEKQLTGNIKDLVIGINEEYFFNNVIADVEKAVRASIQSLVDSGAKVEVVRIPSLQYAEWAELVTSLSEAAAIHHSDLQKRPQDFGDDIRLLFELGELPSAVDYLQAQQVRRQIKQEFTEIFNKVDVLISPTLPIVASTIGDDFAELNGQKVDL…	-0.95355225	-4.2088623	0.70448375	-0.4769955	0.113744125	1.1814792	-1.1814792	low
S153I	LHLKSVEELAPLLASKSLSPVELTKAILDFAEESQPKINSYMAFYREEALARAKEVEQEILQGHYKGMYHGIPMALKDNLYFKDKITTMSSKIHKDFVSDYDATVVEKLRDAGVIFTGKLSMHEYAWGITNNNPHYGPVRNPWDLDKIPGGSIGGSGAAVAAGASVASLGTDTAGSIRIPSSACGIVGLKPTHGRVSKYGCYPLAWSLDHIGPMTKTVKDAAGLLEVIAGFDHQDPTCVNVPVDNYEKQLTGNIKDLVIGINEEYFFNNVDADVEKAVRASIQSLVDSGAKVEVVRIPSLQYAEWAELVTSLSEAAAIHHSDLQKRPQDFGDDIRLLFELGELPSAVDYLQAQQVRRQIKQEFTEIFNKVDVLISPTLPIVASTIGDDFAELNGQKVDL…	-3.7046509	-6.8720093	-0.27628165	-1.4571195	-0.86670053	1.1808379	-1.1808379	low
G448W	LHLKSVEELAPLLASKSLSPVELTKAILDFAEESQPKINSYMAFYREEALARAKEVEQEILQGHYKGMYHGIPMALKDNLYFKDKITTMSSKIHKDFVSDYDATVVEKLRDAGVIFTGKLSMHEYAWGITNNNPHYGPVRNPWDLDKIPGGSSGGSGAAVAAGASVASLGTDTAGSIRIPSSACGIVGLKPTHGRVSKYGCYPLAWSLDHIGPMTKTVKDAAGLLEVIAGFDHQDPTCVNVPVDNYEKQLTGNIKDLVIGINEEYFFNNVDADVEKAVRASIQSLVDSGAKVEVVRIPSLQYAEWAELVTSLSEAAAIHHSDLQKRPQDFGDDIRLLFELGELPSAVDYLQAQQVRRQIKQEFTEIFNKVDVLISPTLPIVASTIGDDFAELNGQKVDL…	-6.6534424	-9.726624	-1.3275244	-2.5077095	-1.917617	1.1801851	-1.1801851	low
E263F	LHLKSVEELAPLLASKSLSPVELTKAILDFAEESQPKINSYMAFYREEALARAKEVEQEILQGHYKGMYHGIPMALKDNLYFKDKITTMSSKIHKDFVSDYDATVVEKLRDAGVIFTGKLSMHEYAWGITNNNPHYGPVRNPWDLDKIPGGSSGGSGAAVAAGASVASLGTDTAGSIRIPSSACGIVGLKPTHGRVSKYGCYPLAWSLDHIGPMTKTVKDAAGLLEVIAGFDHQDPTCVNVPVDNYEKQLTGNIKDLVIGINFEYFFNNVDADVEKAVRASIQSLVDSGAKVEVVRIPSLQYAEWAELVTSLSEAAAIHHSDLQKRPQDFGDDIRLLFELGELPSAVDYLQAQQVRRQIKQEFTEIFNKVDVLISPTLPIVASTIGDDFAELNGQKVDL…	2.7954102	-0.57159424	2.0409873	0.8616364	1.4513118	1.1793509	-1.1793509	low
F97A	LHLKSVEELAPLLASKSLSPVELTKAILDFAEESQPKINSYMAFYREEALARAKEVEQEILQGHYKGMYHGIPMALKDNLYFKDKITTMSSKIHKDAVSDYDATVVEKLRDAGVIFTGKLSMHEYAWGITNNNPHYGPVRNPWDLDKIPGGSSGGSGAAVAAGASVASLGTDTAGSIRIPSSACGIVGLKPTHGRVSKYGCYPLAWSLDHIGPMTKTVKDAAGLLEVIAGFDHQDPTCVNVPVDNYEKQLTGNIKDLVIGINEEYFFNNVDADVEKAVRASIQSLVDSGAKVEVVRIPSLQYAEWAELVTSLSEAAAIHHSDLQKRPQDFGDDIRLLFELGELPSAVDYLQAQQVRRQIKQEFTEIFNKVDVLISPTLPIVASTIGDDFAELNGQKVDL…	1.6849365	-1.6455688	1.6451038	0.46637914	1.0557414	1.1787246	-1.1787246	low
E362G	LHLKSVEELAPLLASKSLSPVELTKAILDFAEESQPKINSYMAFYREEALARAKEVEQEILQGHYKGMYHGIPMALKDNLYFKDKITTMSSKIHKDFVSDYDATVVEKLRDAGVIFTGKLSMHEYAWGITNNNPHYGPVRNPWDLDKIPGGSSGGSGAAVAAGASVASLGTDTAGSIRIPSSACGIVGLKPTHGRVSKYGCYPLAWSLDHIGPMTKTVKDAAGLLEVIAGFDHQDPTCVNVPVDNYEKQLTGNIKDLVIGINEEYFFNNVDADVEKAVRASIQSLVDSGAKVEVVRIPSLQYAEWAELVTSLSEAAAIHHSDLQKRPQDFGDDIRLLFELGELPSAVDYLQAQQVRRQIKQGFTEIFNKVDVLISPTLPIVASTIGDDFAELNGQKVDL…	0.8439331	-2.460144	1.3452864	0.1665892	0.7559378	1.1786971	-1.1786971	low
P36K	LHLKSVEELAPLLASKSLSPVELTKAILDFAEESQKKINSYMAFYREEALARAKEVEQEILQGHYKGMYHGIPMALKDNLYFKDKITTMSSKIHKDFVSDYDATVVEKLRDAGVIFTGKLSMHEYAWGITNNNPHYGPVRNPWDLDKIPGGSSGGSGAAVAAGASVASLGTDTAGSIRIPSSACGIVGLKPTHGRVSKYGCYPLAWSLDHIGPMTKTVKDAAGLLEVIAGFDHQDPTCVNVPVDNYEKQLTGNIKDLVIGINEEYFFNNVDADVEKAVRASIQSLVDSGAKVEVVRIPSLQYAEWAELVTSLSEAAAIHHSDLQKRPQDFGDDIRLLFELGELPSAVDYLQAQQVRRQIKQEFTEIFNKVDVLISPTLPIVASTIGDDFAELNGQKVDL…	-0.07385254	-3.3405151	1.0180962	-0.15741573	0.43034023	1.175512	-1.175512	low
V355G	LHLKSVEELAPLLASKSLSPVELTKAILDFAEESQPKINSYMAFYREEALARAKEVEQEILQGHYKGMYHGIPMALKDNLYFKDKITTMSSKIHKDFVSDYDATVVEKLRDAGVIFTGKLSMHEYAWGITNNNPHYGPVRNPWDLDKIPGGSSGGSGAAVAAGASVASLGTDTAGSIRIPSSACGIVGLKPTHGRVSKYGCYPLAWSLDHIGPMTKTVKDAAGLLEVIAGFDHQDPTCVNVPVDNYEKQLTGNIKDLVIGINEEYFFNNVDADVEKAVRASIQSLVDSGAKVEVVRIPSLQYAEWAELVTSLSEAAAIHHSDLQKRPQDFGDDIRLLFELGELPSAVDYLQAQQGRRQIKQEFTEIFNKVDVLISPTLPIVASTIGDDFAELNGQKVDL…	-3.2365112	-6.4040527	-0.10939008	-1.2848964	-0.6971432	1.1755064	-1.1755064	low
L392G	LHLKSVEELAPLLASKSLSPVELTKAILDFAEESQPKINSYMAFYREEALARAKEVEQEILQGHYKGMYHGIPMALKDNLYFKDKITTMSSKIHKDFVSDYDATVVEKLRDAGVIFTGKLSMHEYAWGITNNNPHYGPVRNPWDLDKIPGGSSGGSGAAVAAGASVASLGTDTAGSIRIPSSACGIVGLKPTHGRVSKYGCYPLAWSLDHIGPMTKTVKDAAGLLEVIAGFDHQDPTCVNVPVDNYEKQLTGNIKDLVIGINEEYFFNNVDADVEKAVRASIQSLVDSGAKVEVVRIPSLQYAEWAELVTSLSEAAAIHHSDLQKRPQDFGDDIRLLFELGELPSAVDYLQAQQVRRQIKQEFTEIFNKVDVLISPTLPIVASTIGDDFAEGNGQKVDL…	1.0148926	-2.284851	1.4062334	0.23110266	0.81866807	1.1751307	-1.1751307	low
Y449S	LHLKSVEELAPLLASKSLSPVELTKAILDFAEESQPKINSYMAFYREEALARAKEVEQEILQGHYKGMYHGIPMALKDNLYFKDKITTMSSKIHKDFVSDYDATVVEKLRDAGVIFTGKLSMHEYAWGITNNNPHYGPVRNPWDLDKIPGGSSGGSGAAVAAGASVASLGTDTAGSIRIPSSACGIVGLKPTHGRVSKYGCYPLAWSLDHIGPMTKTVKDAAGLLEVIAGFDHQDPTCVNVPVDNYEKQLTGNIKDLVIGINEEYFFNNVDADVEKAVRASIQSLVDSGAKVEVVRIPSLQYAEWAELVTSLSEAAAIHHSDLQKRPQDFGDDIRLLFELGELPSAVDYLQAQQVRRQIKQEFTEIFNKVDVLISPTLPIVASTIGDDFAELNGQKVDL…	0.012084961	-3.2555542	1.048733	-0.12614737	0.4612928	1.1748804	-1.1748804	low
D398R	LHLKSVEELAPLLASKSLSPVELTKAILDFAEESQPKINSYMAFYREEALARAKEVEQEILQGHYKGMYHGIPMALKDNLYFKDKITTMSSKIHKDFVSDYDATVVEKLRDAGVIFTGKLSMHEYAWGITNNNPHYGPVRNPWDLDKIPGGSSGGSGAAVAAGASVASLGTDTAGSIRIPSSACGIVGLKPTHGRVSKYGCYPLAWSLDHIGPMTKTVKDAAGLLEVIAGFDHQDPTCVNVPVDNYEKQLTGNIKDLVIGINEEYFFNNVDADVEKAVRASIQSLVDSGAKVEVVRIPSLQYAEWAELVTSLSEAAAIHHSDLQKRPQDFGDDIRLLFELGELPSAVDYLQAQQVRRQIKQEFTEIFNKVDVLISPTLPIVASTIGDDFAELNGQKVRL…	3.9366455	0.5463257	2.447837	1.273067	1.860452	1.1747701	-1.1747701	low
N79D	LHLKSVEELAPLLASKSLSPVELTKAILDFAEESQPKINSYMAFYREEALARAKEVEQEILQGHYKGMYHGIPMALKDDLYFKDKITTMSSKIHKDFVSDYDATVVEKLRDAGVIFTGKLSMHEYAWGITNNNPHYGPVRNPWDLDKIPGGSSGGSGAAVAAGASVASLGTDTAGSIRIPSSACGIVGLKPTHGRVSKYGCYPLAWSLDHIGPMTKTVKDAAGLLEVIAGFDHQDPTCVNVPVDNYEKQLTGNIKDLVIGINEEYFFNNVDADVEKAVRASIQSLVDSGAKVEVVRIPSLQYAEWAELVTSLSEAAAIHHSDLQKRPQDFGDDIRLLFELGELPSAVDYLQAQQVRRQIKQEFTEIFNKVDVLISPTLPIVASTIGDDFAELNGQKVDL…	-0.99871826	-4.2315063	0.6883821	-0.4853292	0.10152644	1.1737113	-1.1737113	low
K25Y	LHLKSVEELAPLLASKSLSPVELTYAILDFAEESQPKINSYMAFYREEALARAKEVEQEILQGHYKGMYHGIPMALKDNLYFKDKITTMSSKIHKDFVSDYDATVVEKLRDAGVIFTGKLSMHEYAWGITNNNPHYGPVRNPWDLDKIPGGSSGGSGAAVAAGASVASLGTDTAGSIRIPSSACGIVGLKPTHGRVSKYGCYPLAWSLDHIGPMTKTVKDAAGLLEVIAGFDHQDPTCVNVPVDNYEKQLTGNIKDLVIGINEEYFFNNVDADVEKAVRASIQSLVDSGAKVEVVRIPSLQYAEWAELVTSLSEAAAIHHSDLQKRPQDFGDDIRLLFELGELPSAVDYLQAQQVRRQIKQEFTEIFNKVDVLISPTLPIVASTIGDDFAELNGQKVDL…	-5.043335	-8.14917	-0.7535219	-1.9271557	-1.3403388	1.1736338	-1.1736338	low
G442I	LHLKSVEELAPLLASKSLSPVELTKAILDFAEESQPKINSYMAFYREEALARAKEVEQEILQGHYKGMYHGIPMALKDNLYFKDKITTMSSKIHKDFVSDYDATVVEKLRDAGVIFTGKLSMHEYAWGITNNNPHYGPVRNPWDLDKIPGGSSGGSGAAVAAGASVASLGTDTAGSIRIPSSACGIVGLKPTHGRVSKYGCYPLAWSLDHIGPMTKTVKDAAGLLEVIAGFDHQDPTCVNVPVDNYEKQLTGNIKDLVIGINEEYFFNNVDADVEKAVRASIQSLVDSGAKVEVVRIPSLQYAEWAELVTSLSEAAAIHHSDLQKRPQDFGDDIRLLFELGELPSAVDYLQAQQVRRQIKQEFTEIFNKVDVLISPTLPIVASTIGDDFAELNGQKVDL…	-4.767578	-7.8814087	-0.6552147	-1.828611	-1.2419128	1.1733963	-1.1733963	low
S99Y	LHLKSVEELAPLLASKSLSPVELTKAILDFAEESQPKINSYMAFYREEALARAKEVEQEILQGHYKGMYHGIPMALKDNLYFKDKITTMSSKIHKDFVYDYDATVVEKLRDAGVIFTGKLSMHEYAWGITNNNPHYGPVRNPWDLDKIPGGSSGGSGAAVAAGASVASLGTDTAGSIRIPSSACGIVGLKPTHGRVSKYGCYPLAWSLDHIGPMTKTVKDAAGLLEVIAGFDHQDPTCVNVPVDNYEKQLTGNIKDLVIGINEEYFFNNVDADVEKAVRASIQSLVDSGAKVEVVRIPSLQYAEWAELVTSLSEAAAIHHSDLQKRPQDFGDDIRLLFELGELPSAVDYLQAQQVRRQIKQEFTEIFNKVDVLISPTLPIVASTIGDDFAELNGQKVDL…	-4.593994	-7.7127686	-0.5933321	-1.766546	-1.179939	1.173214	-1.173214	low
P298K	LHLKSVEELAPLLASKSLSPVELTKAILDFAEESQPKINSYMAFYREEALARAKEVEQEILQGHYKGMYHGIPMALKDNLYFKDKITTMSSKIHKDFVSDYDATVVEKLRDAGVIFTGKLSMHEYAWGITNNNPHYGPVRNPWDLDKIPGGSSGGSGAAVAAGASVASLGTDTAGSIRIPSSACGIVGLKPTHGRVSKYGCYPLAWSLDHIGPMTKTVKDAAGLLEVIAGFDHQDPTCVNVPVDNYEKQLTGNIKDLVIGINEEYFFNNVDADVEKAVRASIQSLVDSGAKVEVVRIKSLQYAEWAELVTSLSEAAAIHHSDLQKRPQDFGDDIRLLFELGELPSAVDYLQAQQVRRQIKQEFTEIFNKVDVLISPTLPIVASTIGDDFAELNGQKVDL…	-0.31921387	-3.5718384	0.9306251	-0.24255015	0.34403747	1.1731752	-1.1731752	low
P36Y	LHLKSVEELAPLLASKSLSPVELTKAILDFAEESQYKINSYMAFYREEALARAKEVEQEILQGHYKGMYHGIPMALKDNLYFKDKITTMSSKIHKDFVSDYDATVVEKLRDAGVIFTGKLSMHEYAWGITNNNPHYGPVRNPWDLDKIPGGSSGGSGAAVAAGASVASLGTDTAGSIRIPSSACGIVGLKPTHGRVSKYGCYPLAWSLDHIGPMTKTVKDAAGLLEVIAGFDHQDPTCVNVPVDNYEKQLTGNIKDLVIGINEEYFFNNVDADVEKAVRASIQSLVDSGAKVEVVRIPSLQYAEWAELVTSLSEAAAIHHSDLQKRPQDFGDDIRLLFELGELPSAVDYLQAQQVRRQIKQEFTEIFNKVDVLISPTLPIVASTIGDDFAELNGQKVDL…	-1.776062	-4.9821167	0.41125938	-0.761578	-0.17515932	1.1728374	-1.1728374	low
H123P	LHLKSVEELAPLLASKSLSPVELTKAILDFAEESQPKINSYMAFYREEALARAKEVEQEILQGHYKGMYHGIPMALKDNLYFKDKITTMSSKIHKDFVSDYDATVVEKLRDAGVIFTGKLSMPEYAWGITNNNPHYGPVRNPWDLDKIPGGSSGGSGAAVAAGASVASLGTDTAGSIRIPSSACGIVGLKPTHGRVSKYGCYPLAWSLDHIGPMTKTVKDAAGLLEVIAGFDHQDPTCVNVPVDNYEKQLTGNIKDLVIGINEEYFFNNVDADVEKAVRASIQSLVDSGAKVEVVRIPSLQYAEWAELVTSLSEAAAIHHSDLQKRPQDFGDDIRLLFELGELPSAVDYLQAQQVRRQIKQEFTEIFNKVDVLISPTLPIVASTIGDDFAELNGQKVDL…	0.26031494	-3.0056763	1.1372268	-0.03418424	0.5515213	1.171411	-1.171411	low
N253G	LHLKSVEELAPLLASKSLSPVELTKAILDFAEESQPKINSYMAFYREEALARAKEVEQEILQGHYKGMYHGIPMALKDNLYFKDKITTMSSKIHKDFVSDYDATVVEKLRDAGVIFTGKLSMHEYAWGITNNNPHYGPVRNPWDLDKIPGGSSGGSGAAVAAGASVASLGTDTAGSIRIPSSACGIVGLKPTHGRVSKYGCYPLAWSLDHIGPMTKTVKDAAGLLEVIAGFDHQDPTCVNVPVDNYEKQLTGGIKDLVIGINEEYFFNNVDADVEKAVRASIQSLVDSGAKVEVVRIPSLQYAEWAELVTSLSEAAAIHHSDLQKRPQDFGDDIRLLFELGELPSAVDYLQAQQVRRQIKQEFTEIFNKVDVLISPTLPIVASTIGDDFAELNGQKVDL…	1.557312	-1.7444458	1.5996058	0.42998922	1.0147974	1.1696166	-1.1696166	low
T192N	LHLKSVEELAPLLASKSLSPVELTKAILDFAEESQPKINSYMAFYREEALARAKEVEQEILQGHYKGMYHGIPMALKDNLYFKDKITTMSSKIHKDFVSDYDATVVEKLRDAGVIFTGKLSMHEYAWGITNNNPHYGPVRNPWDLDKIPGGSSGGSGAAVAAGASVASLGTDTAGSIRIPSSACGIVGLKPNHGRVSKYGCYPLAWSLDHIGPMTKTVKDAAGLLEVIAGFDHQDPTCVNVPVDNYEKQLTGNIKDLVIGINEEYFFNNVDADVEKAVRASIQSLVDSGAKVEVVRIPSLQYAEWAELVTSLSEAAAIHHSDLQKRPQDFGDDIRLLFELGELPSAVDYLQAQQVRRQIKQEFTEIFNKVDVLISPTLPIVASTIGDDFAELNGQKVDL…	-1.8255615	-5.008423	0.39361283	-0.77125955	-0.18882336	1.1648724	-1.1648724	low
T217Q	LHLKSVEELAPLLASKSLSPVELTKAILDFAEESQPKINSYMAFYREEALARAKEVEQEILQGHYKGMYHGIPMALKDNLYFKDKITTMSSKIHKDFVSDYDATVVEKLRDAGVIFTGKLSMHEYAWGITNNNPHYGPVRNPWDLDKIPGGSSGGSGAAVAAGASVASLGTDTAGSIRIPSSACGIVGLKPTHGRVSKYGCYPLAWSLDHIGPMTKQVKDAAGLLEVIAGFDHQDPTCVNVPVDNYEKQLTGNIKDLVIGINEEYFFNNVDADVEKAVRASIQSLVDSGAKVEVVRIPSLQYAEWAELVTSLSEAAAIHHSDLQKRPQDFGDDIRLLFELGELPSAVDYLQAQQVRRQIKQEFTEIFNKVDVLISPTLPIVASTIGDDFAELNGQKVDL…	-2.2426758	-5.4108276	0.24491179	-0.9193575	-0.33722284	1.1642692	-1.1642692	low
Q249Y	LHLKSVEELAPLLASKSLSPVELTKAILDFAEESQPKINSYMAFYREEALARAKEVEQEILQGHYKGMYHGIPMALKDNLYFKDKITTMSSKIHKDFVSDYDATVVEKLRDAGVIFTGKLSMHEYAWGITNNNPHYGPVRNPWDLDKIPGGSSGGSGAAVAAGASVASLGTDTAGSIRIPSSACGIVGLKPTHGRVSKYGCYPLAWSLDHIGPMTKTVKDAAGLLEVIAGFDHQDPTCVNVPVDNYEKYLTGNIKDLVIGINEEYFFNNVDADVEKAVRASIQSLVDSGAKVEVVRIPSLQYAEWAELVTSLSEAAAIHHSDLQKRPQDFGDDIRLLFELGELPSAVDYLQAQQVRRQIKQEFTEIFNKVDVLISPTLPIVASTIGDDFAELNGQKVDL…	3.973755	0.6148071	2.4610665	1.2982703	1.8796685	1.1627961	-1.1627961	low
K77T	LHLKSVEELAPLLASKSLSPVELTKAILDFAEESQPKINSYMAFYREEALARAKEVEQEILQGHYKGMYHGIPMALTDNLYFKDKITTMSSKIHKDFVSDYDATVVEKLRDAGVIFTGKLSMHEYAWGITNNNPHYGPVRNPWDLDKIPGGSSGGSGAAVAAGASVASLGTDTAGSIRIPSSACGIVGLKPTHGRVSKYGCYPLAWSLDHIGPMTKTVKDAAGLLEVIAGFDHQDPTCVNVPVDNYEKQLTGNIKDLVIGINEEYFFNNVDADVEKAVRASIQSLVDSGAKVEVVRIPSLQYAEWAELVTSLSEAAAIHHSDLQKRPQDFGDDIRLLFELGELPSAVDYLQAQQVRRQIKQEFTEIFNKVDVLISPTLPIVASTIGDDFAELNGQKVDL…	0.71447754	-2.5411377	1.2991356	0.13678093	0.7179583	1.1623546	-1.1623546	low
V98H	LHLKSVEELAPLLASKSLSPVELTKAILDFAEESQPKINSYMAFYREEALARAKEVEQEILQGHYKGMYHGIPMALKDNLYFKDKITTMSSKIHKDFHSDYDATVVEKLRDAGVIFTGKLSMHEYAWGITNNNPHYGPVRNPWDLDKIPGGSSGGSGAAVAAGASVASLGTDTAGSIRIPSSACGIVGLKPTHGRVSKYGCYPLAWSLDHIGPMTKTVKDAAGLLEVIAGFDHQDPTCVNVPVDNYEKQLTGNIKDLVIGINEEYFFNNVDADVEKAVRASIQSLVDSGAKVEVVRIPSLQYAEWAELVTSLSEAAAIHHSDLQKRPQDFGDDIRLLFELGELPSAVDYLQAQQVRRQIKQEFTEIFNKVDVLISPTLPIVASTIGDDFAELNGQKVDL…	0.963501	-2.2990723	1.3879123	0.2258688	0.80689055	1.1620435	-1.1620435	low
Y69K	LHLKSVEELAPLLASKSLSPVELTKAILDFAEESQPKINSYMAFYREEALARAKEVEQEILQGHYKGMKHGIPMALKDNLYFKDKITTMSSKIHKDFVSDYDATVVEKLRDAGVIFTGKLSMHEYAWGITNNNPHYGPVRNPWDLDKIPGGSSGGSGAAVAAGASVASLGTDTAGSIRIPSSACGIVGLKPTHGRVSKYGCYPLAWSLDHIGPMTKTVKDAAGLLEVIAGFDHQDPTCVNVPVDNYEKQLTGNIKDLVIGINEEYFFNNVDADVEKAVRASIQSLVDSGAKVEVVRIPSLQYAEWAELVTSLSEAAAIHHSDLQKRPQDFGDDIRLLFELGELPSAVDYLQAQQVRRQIKQEFTEIFNKVDVLISPTLPIVASTIGDDFAELNGQKVDL…	-3.0625	-6.196594	-0.04735516	-1.2085449	-0.62795	1.1611897	-1.1611897	low
D220V	LHLKSVEELAPLLASKSLSPVELTKAILDFAEESQPKINSYMAFYREEALARAKEVEQEILQGHYKGMYHGIPMALKDNLYFKDKITTMSSKIHKDFVSDYDATVVEKLRDAGVIFTGKLSMHEYAWGITNNNPHYGPVRNPWDLDKIPGGSSGGSGAAVAAGASVASLGTDTAGSIRIPSSACGIVGLKPTHGRVSKYGCYPLAWSLDHIGPMTKTVKVAAGLLEVIAGFDHQDPTCVNVPVDNYEKQLTGNIKDLVIGINEEYFFNNVDADVEKAVRASIQSLVDSGAKVEVVRIPSLQYAEWAELVTSLSEAAAIHHSDLQKRPQDFGDDIRLLFELGELPSAVDYLQAQQVRRQIKQEFTEIFNKVDVLISPTLPIVASTIGDDFAELNGQKVDL…	-1.5696411	-4.7504272	0.48484835	-0.6763088	-0.09573023	1.1611571	-1.1611571	low
P36V	LHLKSVEELAPLLASKSLSPVELTKAILDFAEESQVKINSYMAFYREEALARAKEVEQEILQGHYKGMYHGIPMALKDNLYFKDKITTMSSKIHKDFVSDYDATVVEKLRDAGVIFTGKLSMHEYAWGITNNNPHYGPVRNPWDLDKIPGGSSGGSGAAVAAGASVASLGTDTAGSIRIPSSACGIVGLKPTHGRVSKYGCYPLAWSLDHIGPMTKTVKDAAGLLEVIAGFDHQDPTCVNVPVDNYEKQLTGNIKDLVIGINEEYFFNNVDADVEKAVRASIQSLVDSGAKVEVVRIPSLQYAEWAELVTSLSEAAAIHHSDLQKRPQDFGDDIRLLFELGELPSAVDYLQAQQVRRQIKQEFTEIFNKVDVLISPTLPIVASTIGDDFAELNGQKVDL…	-1.7112427	-4.8829956	0.43436745	-0.72509825	-0.1453654	1.1594657	-1.1594657	low
W127I	LHLKSVEELAPLLASKSLSPVELTKAILDFAEESQPKINSYMAFYREEALARAKEVEQEILQGHYKGMYHGIPMALKDNLYFKDKITTMSSKIHKDFVSDYDATVVEKLRDAGVIFTGKLSMHEYAIGITNNNPHYGPVRNPWDLDKIPGGSSGGSGAAVAAGASVASLGTDTAGSIRIPSSACGIVGLKPTHGRVSKYGCYPLAWSLDHIGPMTKTVKDAAGLLEVIAGFDHQDPTCVNVPVDNYEKQLTGNIKDLVIGINEEYFFNNVDADVEKAVRASIQSLVDSGAKVEVVRIPSLQYAEWAELVTSLSEAAAIHHSDLQKRPQDFGDDIRLLFELGELPSAVDYLQAQQVRRQIKQEFTEIFNKVDVLISPTLPIVASTIGDDFAELNGQKVDL…	-0.28875732	-3.503479	0.9414828	-0.2173917	0.36204553	1.1588745	-1.1588745	low
L23V	LHLKSVEELAPLLASKSLSPVEVTKAILDFAEESQPKINSYMAFYREEALARAKEVEQEILQGHYKGMYHGIPMALKDNLYFKDKITTMSSKIHKDFVSDYDATVVEKLRDAGVIFTGKLSMHEYAWGITNNNPHYGPVRNPWDLDKIPGGSSGGSGAAVAAGASVASLGTDTAGSIRIPSSACGIVGLKPTHGRVSKYGCYPLAWSLDHIGPMTKTVKDAAGLLEVIAGFDHQDPTCVNVPVDNYEKQLTGNIKDLVIGINEEYFFNNVDADVEKAVRASIQSLVDSGAKVEVVRIPSLQYAEWAELVTSLSEAAAIHHSDLQKRPQDFGDDIRLLFELGELPSAVDYLQAQQVRRQIKQEFTEIFNKVDVLISPTLPIVASTIGDDFAELNGQKVDL…	-1.6727295	-4.8428345	0.44809738	-0.7103177	-0.13111015	1.1584151	-1.1584151	low
P36N	LHLKSVEELAPLLASKSLSPVELTKAILDFAEESQNKINSYMAFYREEALARAKEVEQEILQGHYKGMYHGIPMALKDNLYFKDKITTMSSKIHKDFVSDYDATVVEKLRDAGVIFTGKLSMHEYAWGITNNNPHYGPVRNPWDLDKIPGGSSGGSGAAVAAGASVASLGTDTAGSIRIPSSACGIVGLKPTHGRVSKYGCYPLAWSLDHIGPMTKTVKDAAGLLEVIAGFDHQDPTCVNVPVDNYEKQLTGNIKDLVIGINEEYFFNNVDADVEKAVRASIQSLVDSGAKVEVVRIPSLQYAEWAELVTSLSEAAAIHHSDLQKRPQDFGDDIRLLFELGELPSAVDYLQAQQVRRQIKQEFTEIFNKVDVLISPTLPIVASTIGDDFAELNGQKVDL…	-0.99365234	-4.1849976	0.69018805	-0.4682125	0.11098778	1.1584005	-1.1584005	low
V381D	LHLKSVEELAPLLASKSLSPVELTKAILDFAEESQPKINSYMAFYREEALARAKEVEQEILQGHYKGMYHGIPMALKDNLYFKDKITTMSSKIHKDFVSDYDATVVEKLRDAGVIFTGKLSMHEYAWGITNNNPHYGPVRNPWDLDKIPGGSSGGSGAAVAAGASVASLGTDTAGSIRIPSSACGIVGLKPTHGRVSKYGCYPLAWSLDHIGPMTKTVKDAAGLLEVIAGFDHQDPTCVNVPVDNYEKQLTGNIKDLVIGINEEYFFNNVDADVEKAVRASIQSLVDSGAKVEVVRIPSLQYAEWAELVTSLSEAAAIHHSDLQKRPQDFGDDIRLLFELGELPSAVDYLQAQQVRRQIKQEFTEIFNKVDVLISPTLPIDASTIGDDFAELNGQKVDL…	-1.4726562	-4.6488647	0.5194234	-0.63893056	-0.059753567	1.158354	-1.158354	low
S284D	LHLKSVEELAPLLASKSLSPVELTKAILDFAEESQPKINSYMAFYREEALARAKEVEQEILQGHYKGMYHGIPMALKDNLYFKDKITTMSSKIHKDFVSDYDATVVEKLRDAGVIFTGKLSMHEYAWGITNNNPHYGPVRNPWDLDKIPGGSSGGSGAAVAAGASVASLGTDTAGSIRIPSSACGIVGLKPTHGRVSKYGCYPLAWSLDHIGPMTKTVKDAAGLLEVIAGFDHQDPTCVNVPVDNYEKQLTGNIKDLVIGINEEYFFNNVDADVEKAVRASIQDLVDSGAKVEVVRIPSLQYAEWAELVTSLSEAAAIHHSDLQKRPQDFGDDIRLLFELGELPSAVDYLQAQQVRRQIKQEFTEIFNKVDVLISPTLPIVASTIGDDFAELNGQKVDL…	-2.2026367	-5.352234	0.2591857	-0.89779305	-0.3193037	1.1569787	-1.1569787	low
K198H	LHLKSVEELAPLLASKSLSPVELTKAILDFAEESQPKINSYMAFYREEALARAKEVEQEILQGHYKGMYHGIPMALKDNLYFKDKITTMSSKIHKDFVSDYDATVVEKLRDAGVIFTGKLSMHEYAWGITNNNPHYGPVRNPWDLDKIPGGSSGGSGAAVAAGASVASLGTDTAGSIRIPSSACGIVGLKPTHGRVSHYGCYPLAWSLDHIGPMTKTVKDAAGLLEVIAGFDHQDPTCVNVPVDNYEKQLTGNIKDLVIGINEEYFFNNVDADVEKAVRASIQSLVDSGAKVEVVRIPSLQYAEWAELVTSLSEAAAIHHSDLQKRPQDFGDDIRLLFELGELPSAVDYLQAQQVRRQIKQEFTEIFNKVDVLISPTLPIVASTIGDDFAELNGQKVDL…	0.64398193	-2.5899048	1.2740039	0.118833065	0.69641846	1.1551708	-1.1551708	low
A315N	LHLKSVEELAPLLASKSLSPVELTKAILDFAEESQPKINSYMAFYREEALARAKEVEQEILQGHYKGMYHGIPMALKDNLYFKDKITTMSSKIHKDFVSDYDATVVEKLRDAGVIFTGKLSMHEYAWGITNNNPHYGPVRNPWDLDKIPGGSSGGSGAAVAAGASVASLGTDTAGSIRIPSSACGIVGLKPTHGRVSKYGCYPLAWSLDHIGPMTKTVKDAAGLLEVIAGFDHQDPTCVNVPVDNYEKQLTGNIKDLVIGINEEYFFNNVDADVEKAVRASIQSLVDSGAKVEVVRIPSLQYAEWAELVTSLSENAAIHHSDLQKRPQDFGDDIRLLFELGELPSAVDYLQAQQVRRQIKQEFTEIFNKVDVLISPTLPIVASTIGDDFAELNGQKVDL…	-3.0013428	-6.117859	-0.025552636	-1.1795678	-0.6025602	1.1540152	-1.1540152	low
D271Y	LHLKSVEELAPLLASKSLSPVELTKAILDFAEESQPKINSYMAFYREEALARAKEVEQEILQGHYKGMYHGIPMALKDNLYFKDKITTMSSKIHKDFVSDYDATVVEKLRDAGVIFTGKLSMHEYAWGITNNNPHYGPVRNPWDLDKIPGGSSGGSGAAVAAGASVASLGTDTAGSIRIPSSACGIVGLKPTHGRVSKYGCYPLAWSLDHIGPMTKTVKDAAGLLEVIAGFDHQDPTCVNVPVDNYEKQLTGNIKDLVIGINEEYFFNNVYADVEKAVRASIQSLVDSGAKVEVVRIPSLQYAEWAELVTSLSEAAAIHHSDLQKRPQDFGDDIRLLFELGELPSAVDYLQAQQVRRQIKQEFTEIFNKVDVLISPTLPIVASTIGDDFAELNGQKVDL…	-2.8580322	-5.9769897	0.025537508	-1.1277233	-0.5510929	1.1532608	-1.1532608	low
V227I	LHLKSVEELAPLLASKSLSPVELTKAILDFAEESQPKINSYMAFYREEALARAKEVEQEILQGHYKGMYHGIPMALKDNLYFKDKITTMSSKIHKDFVSDYDATVVEKLRDAGVIFTGKLSMHEYAWGITNNNPHYGPVRNPWDLDKIPGGSSGGSGAAVAAGASVASLGTDTAGSIRIPSSACGIVGLKPTHGRVSKYGCYPLAWSLDHIGPMTKTVKDAAGLLEIIAGFDHQDPTCVNVPVDNYEKQLTGNIKDLVIGINEEYFFNNVDADVEKAVRASIQSLVDSGAKVEVVRIPSLQYAEWAELVTSLSEAAAIHHSDLQKRPQDFGDDIRLLFELGELPSAVDYLQAQQVRRQIKQEFTEIFNKVDVLISPTLPIVASTIGDDFAELNGQKVDL…	-0.66748047	-3.854065	0.8064682	-0.34641862	0.23002478	1.1528869	-1.1528869	low
K369S	LHLKSVEELAPLLASKSLSPVELTKAILDFAEESQPKINSYMAFYREEALARAKEVEQEILQGHYKGMYHGIPMALKDNLYFKDKITTMSSKIHKDFVSDYDATVVEKLRDAGVIFTGKLSMHEYAWGITNNNPHYGPVRNPWDLDKIPGGSSGGSGAAVAAGASVASLGTDTAGSIRIPSSACGIVGLKPTHGRVSKYGCYPLAWSLDHIGPMTKTVKDAAGLLEVIAGFDHQDPTCVNVPVDNYEKQLTGNIKDLVIGINEEYFFNNVDADVEKAVRASIQSLVDSGAKVEVVRIPSLQYAEWAELVTSLSEAAAIHHSDLQKRPQDFGDDIRLLFELGELPSAVDYLQAQQVRRQIKQEFTEIFNSVDVLISPTLPIVASTIGDDFAELNGQKVDL…	0.20776367	-2.998108	1.1184924	-0.03139884	0.54354674	1.1498913	-1.1498913	low
I334C	LHLKSVEELAPLLASKSLSPVELTKAILDFAEESQPKINSYMAFYREEALARAKEVEQEILQGHYKGMYHGIPMALKDNLYFKDKITTMSSKIHKDFVSDYDATVVEKLRDAGVIFTGKLSMHEYAWGITNNNPHYGPVRNPWDLDKIPGGSSGGSGAAVAAGASVASLGTDTAGSIRIPSSACGIVGLKPTHGRVSKYGCYPLAWSLDHIGPMTKTVKDAAGLLEVIAGFDHQDPTCVNVPVDNYEKQLTGNIKDLVIGINEEYFFNNVDADVEKAVRASIQSLVDSGAKVEVVRIPSLQYAEWAELVTSLSEAAAIHHSDLQKRPQDFGDDCRLLFELGELPSAVDYLQAQQVRRQIKQEFTEIFNKVDVLISPTLPIVASTIGDDFAELNGQKVDL…	-1.6669922	-4.8136597	0.4501427	-0.69958043	-0.12471886	1.1497232	-1.1497232	low
I374Y	LHLKSVEELAPLLASKSLSPVELTKAILDFAEESQPKINSYMAFYREEALARAKEVEQEILQGHYKGMYHGIPMALKDNLYFKDKITTMSSKIHKDFVSDYDATVVEKLRDAGVIFTGKLSMHEYAWGITNNNPHYGPVRNPWDLDKIPGGSSGGSGAAVAAGASVASLGTDTAGSIRIPSSACGIVGLKPTHGRVSKYGCYPLAWSLDHIGPMTKTVKDAAGLLEVIAGFDHQDPTCVNVPVDNYEKQLTGNIKDLVIGINEEYFFNNVDADVEKAVRASIQSLVDSGAKVEVVRIPSLQYAEWAELVTSLSEAAAIHHSDLQKRPQDFGDDIRLLFELGELPSAVDYLQAQQVRRQIKQEFTEIFNKVDVLYSPTLPIVASTIGDDFAELNGQKVDL…	-1.8908081	-5.0304565	0.37035245	-0.77936864	-0.2045081	1.1497211	-1.1497211	low
H94L	LHLKSVEELAPLLASKSLSPVELTKAILDFAEESQPKINSYMAFYREEALARAKEVEQEILQGHYKGMYHGIPMALKDNLYFKDKITTMSSKILKDFVSDYDATVVEKLRDAGVIFTGKLSMHEYAWGITNNNPHYGPVRNPWDLDKIPGGSSGGSGAAVAAGASVASLGTDTAGSIRIPSSACGIVGLKPTHGRVSKYGCYPLAWSLDHIGPMTKTVKDAAGLLEVIAGFDHQDPTCVNVPVDNYEKQLTGNIKDLVIGINEEYFFNNVDADVEKAVRASIQSLVDSGAKVEVVRIPSLQYAEWAELVTSLSEAAAIHHSDLQKRPQDFGDDIRLLFELGELPSAVDYLQAQQVRRQIKQEFTEIFNKVDVLISPTLPIVASTIGDDFAELNGQKVDL…	-0.32330322	-3.5114746	0.9291672	-0.22033434	0.35441643	1.1495016	-1.1495016	low
K276Y	LHLKSVEELAPLLASKSLSPVELTKAILDFAEESQPKINSYMAFYREEALARAKEVEQEILQGHYKGMYHGIPMALKDNLYFKDKITTMSSKIHKDFVSDYDATVVEKLRDAGVIFTGKLSMHEYAWGITNNNPHYGPVRNPWDLDKIPGGSSGGSGAAVAAGASVASLGTDTAGSIRIPSSACGIVGLKPTHGRVSKYGCYPLAWSLDHIGPMTKTVKDAAGLLEVIAGFDHQDPTCVNVPVDNYEKQLTGNIKDLVIGINEEYFFNNVDADVEYAVRASIQSLVDSGAKVEVVRIPSLQYAEWAELVTSLSEAAAIHHSDLQKRPQDFGDDIRLLFELGELPSAVDYLQAQQVRRQIKQEFTEIFNKVDVLISPTLPIVASTIGDDFAELNGQKVDL…	-3.631958	-6.7161865	-0.2503667	-1.3997716	-0.8250691	1.1494049	-1.1494049	low
F231H	LHLKSVEELAPLLASKSLSPVELTKAILDFAEESQPKINSYMAFYREEALARAKEVEQEILQGHYKGMYHGIPMALKDNLYFKDKITTMSSKIHKDFVSDYDATVVEKLRDAGVIFTGKLSMHEYAWGITNNNPHYGPVRNPWDLDKIPGGSSGGSGAAVAAGASVASLGTDTAGSIRIPSSACGIVGLKPTHGRVSKYGCYPLAWSLDHIGPMTKTVKDAAGLLEVIAGHDHQDPTCVNVPVDNYEKQLTGNIKDLVIGINEEYFFNNVDADVEKAVRASIQSLVDSGAKVEVVRIPSLQYAEWAELVTSLSEAAAIHHSDLQKRPQDFGDDIRLLFELGELPSAVDYLQAQQVRRQIKQEFTEIFNKVDVLISPTLPIVASTIGDDFAELNGQKVDL…	1.5731201	-1.6729126	1.6052413	0.45631576	1.0307785	1.1489255	-1.1489255	low
K77E	LHLKSVEELAPLLASKSLSPVELTKAILDFAEESQPKINSYMAFYREEALARAKEVEQEILQGHYKGMYHGIPMALEDNLYFKDKITTMSSKIHKDFVSDYDATVVEKLRDAGVIFTGKLSMHEYAWGITNNNPHYGPVRNPWDLDKIPGGSSGGSGAAVAAGASVASLGTDTAGSIRIPSSACGIVGLKPTHGRVSKYGCYPLAWSLDHIGPMTKTVKDAAGLLEVIAGFDHQDPTCVNVPVDNYEKQLTGNIKDLVIGINEEYFFNNVDADVEKAVRASIQSLVDSGAKVEVVRIPSLQYAEWAELVTSLSEAAAIHHSDLQKRPQDFGDDIRLLFELGELPSAVDYLQAQQVRRQIKQEFTEIFNKVDVLISPTLPIVASTIGDDFAELNGQKVDL…	-0.92297363	-4.0906982	0.715385	-0.4335073	0.14093886	1.1488923	-1.1488923	low
D235Y	LHLKSVEELAPLLASKSLSPVELTKAILDFAEESQPKINSYMAFYREEALARAKEVEQEILQGHYKGMYHGIPMALKDNLYFKDKITTMSSKIHKDFVSDYDATVVEKLRDAGVIFTGKLSMHEYAWGITNNNPHYGPVRNPWDLDKIPGGSSGGSGAAVAAGASVASLGTDTAGSIRIPSSACGIVGLKPTHGRVSKYGCYPLAWSLDHIGPMTKTVKDAAGLLEVIAGFDHQYPTCVNVPVDNYEKQLTGNIKDLVIGINEEYFFNNVDADVEKAVRASIQSLVDSGAKVEVVRIPSLQYAEWAELVTSLSEAAAIHHSDLQKRPQDFGDDIRLLFELGELPSAVDYLQAQQVRRQIKQEFTEIFNKVDVLISPTLPIVASTIGDDFAELNGQKVDL…	-4.401245	-7.4594727	-0.5246172	-1.673325	-1.0989711	1.1487077	-1.1487077	low
I385R	LHLKSVEELAPLLASKSLSPVELTKAILDFAEESQPKINSYMAFYREEALARAKEVEQEILQGHYKGMYHGIPMALKDNLYFKDKITTMSSKIHKDFVSDYDATVVEKLRDAGVIFTGKLSMHEYAWGITNNNPHYGPVRNPWDLDKIPGGSSGGSGAAVAAGASVASLGTDTAGSIRIPSSACGIVGLKPTHGRVSKYGCYPLAWSLDHIGPMTKTVKDAAGLLEVIAGFDHQDPTCVNVPVDNYEKQLTGNIKDLVIGINEEYFFNNVDADVEKAVRASIQSLVDSGAKVEVVRIPSLQYAEWAELVTSLSEAAAIHHSDLQKRPQDFGDDIRLLFELGELPSAVDYLQAQQVRRQIKQEFTEIFNKVDVLISPTLPIVASTRGDDFAELNGQKVDL…	-2.3220215	-5.444763	0.21662508	-0.93184686	-0.35761088	1.148472	-1.148472	low
D271G	LHLKSVEELAPLLASKSLSPVELTKAILDFAEESQPKINSYMAFYREEALARAKEVEQEILQGHYKGMYHGIPMALKDNLYFKDKITTMSSKIHKDFVSDYDATVVEKLRDAGVIFTGKLSMHEYAWGITNNNPHYGPVRNPWDLDKIPGGSSGGSGAAVAAGASVASLGTDTAGSIRIPSSACGIVGLKPTHGRVSKYGCYPLAWSLDHIGPMTKTVKDAAGLLEVIAGFDHQDPTCVNVPVDNYEKQLTGNIKDLVIGINEEYFFNNVGADVEKAVRASIQSLVDSGAKVEVVRIPSLQYAEWAELVTSLSEAAAIHHSDLQKRPQDFGDDIRLLFELGELPSAVDYLQAQQVRRQIKQEFTEIFNKVDVLISPTLPIVASTIGDDFAELNGQKVDL…	-2.0480957	-5.178833	0.3142795	-0.833976	-0.25984824	1.1482555	-1.1482555	low
E307S	LHLKSVEELAPLLASKSLSPVELTKAILDFAEESQPKINSYMAFYREEALARAKEVEQEILQGHYKGMYHGIPMALKDNLYFKDKITTMSSKIHKDFVSDYDATVVEKLRDAGVIFTGKLSMHEYAWGITNNNPHYGPVRNPWDLDKIPGGSSGGSGAAVAAGASVASLGTDTAGSIRIPSSACGIVGLKPTHGRVSKYGCYPLAWSLDHIGPMTKTVKDAAGLLEVIAGFDHQDPTCVNVPVDNYEKQLTGNIKDLVIGINEEYFFNNVDADVEKAVRASIQSLVDSGAKVEVVRIPSLQYAEWASLVTSLSEAAAIHHSDLQKRPQDFGDDIRLLFELGELPSAVDYLQAQQVRRQIKQEFTEIFNKVDVLISPTLPIVASTIGDDFAELNGQKVDL…	1.3287354	-1.9064331	1.5181183	0.37037268	0.94424546	1.1477456	-1.1477456	low
V218D	LHLKSVEELAPLLASKSLSPVELTKAILDFAEESQPKINSYMAFYREEALARAKEVEQEILQGHYKGMYHGIPMALKDNLYFKDKITTMSSKIHKDFVSDYDATVVEKLRDAGVIFTGKLSMHEYAWGITNNNPHYGPVRNPWDLDKIPGGSSGGSGAAVAAGASVASLGTDTAGSIRIPSSACGIVGLKPTHGRVSKYGCYPLAWSLDHIGPMTKTDKDAAGLLEVIAGFDHQDPTCVNVPVDNYEKQLTGNIKDLVIGINEEYFFNNVDADVEKAVRASIQSLVDSGAKVEVVRIPSLQYAEWAELVTSLSEAAAIHHSDLQKRPQDFGDDIRLLFELGELPSAVDYLQAQQVRRQIKQEFTEIFNKVDVLISPTLPIVASTIGDDFAELNGQKVDL…	-5.963623	-8.969727	-1.0816041	-2.229147	-1.6553755	1.1475428	-1.1475428	low
A43W	LHLKSVEELAPLLASKSLSPVELTKAILDFAEESQPKINSYMWFYREEALARAKEVEQEILQGHYKGMYHGIPMALKDNLYFKDKITTMSSKIHKDFVSDYDATVVEKLRDAGVIFTGKLSMHEYAWGITNNNPHYGPVRNPWDLDKIPGGSSGGSGAAVAAGASVASLGTDTAGSIRIPSSACGIVGLKPTHGRVSKYGCYPLAWSLDHIGPMTKTVKDAAGLLEVIAGFDHQDPTCVNVPVDNYEKQLTGNIKDLVIGINEEYFFNNVDADVEKAVRASIQSLVDSGAKVEVVRIPSLQYAEWAELVTSLSEAAAIHHSDLQKRPQDFGDDIRLLFELGELPSAVDYLQAQQVRRQIKQEFTEIFNKVDVLISPTLPIVASTIGDDFAELNGQKVDL…	-3.204773	-6.296875	-0.0980754	-1.2454515	-0.6717634	1.1473761	-1.1473761	low
A126Q	LHLKSVEELAPLLASKSLSPVELTKAILDFAEESQPKINSYMAFYREEALARAKEVEQEILQGHYKGMYHGIPMALKDNLYFKDKITTMSSKIHKDFVSDYDATVVEKLRDAGVIFTGKLSMHEYQWGITNNNPHYGPVRNPWDLDKIPGGSSGGSGAAVAAGASVASLGTDTAGSIRIPSSACGIVGLKPTHGRVSKYGCYPLAWSLDHIGPMTKTVKDAAGLLEVIAGFDHQDPTCVNVPVDNYEKQLTGNIKDLVIGINEEYFFNNVDADVEKAVRASIQSLVDSGAKVEVVRIPSLQYAEWAELVTSLSEAAAIHHSDLQKRPQDFGDDIRLLFELGELPSAVDYLQAQQVRRQIKQEFTEIFNKVDVLISPTLPIVASTIGDDFAELNGQKVDL…	-2.7634277	-5.868164	0.059263963	-1.087672	-0.514204	1.1469359	-1.1469359	low
K440T	LHLKSVEELAPLLASKSLSPVELTKAILDFAEESQPKINSYMAFYREEALARAKEVEQEILQGHYKGMYHGIPMALKDNLYFKDKITTMSSKIHKDFVSDYDATVVEKLRDAGVIFTGKLSMHEYAWGITNNNPHYGPVRNPWDLDKIPGGSSGGSGAAVAAGASVASLGTDTAGSIRIPSSACGIVGLKPTHGRVSKYGCYPLAWSLDHIGPMTKTVKDAAGLLEVIAGFDHQDPTCVNVPVDNYEKQLTGNIKDLVIGINEEYFFNNVDADVEKAVRASIQSLVDSGAKVEVVRIPSLQYAEWAELVTSLSEAAAIHHSDLQKRPQDFGDDIRLLFELGELPSAVDYLQAQQVRRQIKQEFTEIFNKVDVLISPTLPIVASTIGDDFAELNGQKVDL…	3.8898926	0.57769775	2.4311697	1.2846129	1.8578913	1.1465569	-1.1465569	low
G113Q	LHLKSVEELAPLLASKSLSPVELTKAILDFAEESQPKINSYMAFYREEALARAKEVEQEILQGHYKGMYHGIPMALKDNLYFKDKITTMSSKIHKDFVSDYDATVVEKLRDAQVIFTGKLSMHEYAWGITNNNPHYGPVRNPWDLDKIPGGSSGGSGAAVAAGASVASLGTDTAGSIRIPSSACGIVGLKPTHGRVSKYGCYPLAWSLDHIGPMTKTVKDAAGLLEVIAGFDHQDPTCVNVPVDNYEKQLTGNIKDLVIGINEEYFFNNVDADVEKAVRASIQSLVDSGAKVEVVRIPSLQYAEWAELVTSLSEAAAIHHSDLQKRPQDFGDDIRLLFELGELPSAVDYLQAQQVRRQIKQEFTEIFNKVDVLISPTLPIVASTIGDDFAELNGQKVDL…	-5.760742	-8.770203	-1.0092772	-2.155716	-1.5824966	1.1464387	-1.1464387	low
A438V	LHLKSVEELAPLLASKSLSPVELTKAILDFAEESQPKINSYMAFYREEALARAKEVEQEILQGHYKGMYHGIPMALKDNLYFKDKITTMSSKIHKDFVSDYDATVVEKLRDAGVIFTGKLSMHEYAWGITNNNPHYGPVRNPWDLDKIPGGSSGGSGAAVAAGASVASLGTDTAGSIRIPSSACGIVGLKPTHGRVSKYGCYPLAWSLDHIGPMTKTVKDAAGLLEVIAGFDHQDPTCVNVPVDNYEKQLTGNIKDLVIGINEEYFFNNVDADVEKAVRASIQSLVDSGAKVEVVRIPSLQYAEWAELVTSLSEAAAIHHSDLQKRPQDFGDDIRLLFELGELPSAVDYLQAQQVRRQIKQEFTEIFNKVDVLISPTLPIVASTIGDDFAELNGQKVDL…	-2.4748535	-5.586975	0.16214053	-0.9841854	-0.41102242	1.146326	-1.146326	low
W127V	LHLKSVEELAPLLASKSLSPVELTKAILDFAEESQPKINSYMAFYREEALARAKEVEQEILQGHYKGMYHGIPMALKDNLYFKDKITTMSSKIHKDFVSDYDATVVEKLRDAGVIFTGKLSMHEYAVGITNNNPHYGPVRNPWDLDKIPGGSSGGSGAAVAAGASVASLGTDTAGSIRIPSSACGIVGLKPTHGRVSKYGCYPLAWSLDHIGPMTKTVKDAAGLLEVIAGFDHQDPTCVNVPVDNYEKQLTGNIKDLVIGINEEYFFNNVDADVEKAVRASIQSLVDSGAKVEVVRIPSLQYAEWAELVTSLSEAAAIHHSDLQKRPQDFGDDIRLLFELGELPSAVDYLQAQQVRRQIKQEFTEIFNKVDVLISPTLPIVASTIGDDFAELNGQKVDL…	0.3421631	-2.857483	1.1664057	0.020355692	0.5933807	1.14605	-1.14605	low
Q234N	LHLKSVEELAPLLASKSLSPVELTKAILDFAEESQPKINSYMAFYREEALARAKEVEQEILQGHYKGMYHGIPMALKDNLYFKDKITTMSSKIHKDFVSDYDATVVEKLRDAGVIFTGKLSMHEYAWGITNNNPHYGPVRNPWDLDKIPGGSSGGSGAAVAAGASVASLGTDTAGSIRIPSSACGIVGLKPTHGRVSKYGCYPLAWSLDHIGPMTKTVKDAAGLLEVIAGFDHNDPTCVNVPVDNYEKQLTGNIKDLVIGINEEYFFNNVDADVEKAVRASIQSLVDSGAKVEVVRIPSLQYAEWAELVTSLSEAAAIHHSDLQKRPQDFGDDIRLLFELGELPSAVDYLQAQQVRRQIKQEFTEIFNKVDVLISPTLPIVASTIGDDFAELNGQKVDL…	1.6373291	-1.6017456	1.6281319	0.4825075	1.0553197	1.1456244	-1.1456244	low
P36S	LHLKSVEELAPLLASKSLSPVELTKAILDFAEESQSKINSYMAFYREEALARAKEVEQEILQGHYKGMYHGIPMALKDNLYFKDKITTMSSKIHKDFVSDYDATVVEKLRDAGVIFTGKLSMHEYAWGITNNNPHYGPVRNPWDLDKIPGGSSGGSGAAVAAGASVASLGTDTAGSIRIPSSACGIVGLKPTHGRVSKYGCYPLAWSLDHIGPMTKTVKDAAGLLEVIAGFDHQDPTCVNVPVDNYEKQLTGNIKDLVIGINEEYFFNNVDADVEKAVRASIQSLVDSGAKVEVVRIPSLQYAEWAELVTSLSEAAAIHHSDLQKRPQDFGDDIRLLFELGELPSAVDYLQAQQVRRQIKQEFTEIFNKVDVLISPTLPIVASTIGDDFAELNGQKVDL…	-0.7746582	-3.9352417	0.76825935	-0.37629429	0.19598253	1.1445537	-1.1445537	low
M214G	LHLKSVEELAPLLASKSLSPVELTKAILDFAEESQPKINSYMAFYREEALARAKEVEQEILQGHYKGMYHGIPMALKDNLYFKDKITTMSSKIHKDFVSDYDATVVEKLRDAGVIFTGKLSMHEYAWGITNNNPHYGPVRNPWDLDKIPGGSSGGSGAAVAAGASVASLGTDTAGSIRIPSSACGIVGLKPTHGRVSKYGCYPLAWSLDHIGPGTKTVKDAAGLLEVIAGFDHQDPTCVNVPVDNYEKQLTGNIKDLVIGINEEYFFNNVDADVEKAVRASIQSLVDSGAKVEVVRIPSLQYAEWAELVTSLSEAAAIHHSDLQKRPQDFGDDIRLLFELGELPSAVDYLQAQQVRRQIKQEFTEIFNKVDVLISPTLPIVASTIGDDFAELNGQKVDL…	-1.8538818	-4.979248	0.38351664	-0.76052225	-0.1885028	1.1440389	-1.1440389	low
P36I	LHLKSVEELAPLLASKSLSPVELTKAILDFAEESQIKINSYMAFYREEALARAKEVEQEILQGHYKGMYHGIPMALKDNLYFKDKITTMSSKIHKDFVSDYDATVVEKLRDAGVIFTGKLSMHEYAWGITNNNPHYGPVRNPWDLDKIPGGSSGGSGAAVAAGASVASLGTDTAGSIRIPSSACGIVGLKPTHGRVSKYGCYPLAWSLDHIGPMTKTVKDAAGLLEVIAGFDHQDPTCVNVPVDNYEKQLTGNIKDLVIGINEEYFFNNVDADVEKAVRASIQSLVDSGAKVEVVRIPSLQYAEWAELVTSLSEAAAIHHSDLQKRPQDFGDDIRLLFELGELPSAVDYLQAQQVRRQIKQEFTEIFNKVDVLISPTLPIVASTIGDDFAELNGQKVDL…	-1.515564	-4.6488647	0.5041268	-0.63893056	-0.067401886	1.1430573	-1.1430573	low
Y199V	LHLKSVEELAPLLASKSLSPVELTKAILDFAEESQPKINSYMAFYREEALARAKEVEQEILQGHYKGMYHGIPMALKDNLYFKDKITTMSSKIHKDFVSDYDATVVEKLRDAGVIFTGKLSMHEYAWGITNNNPHYGPVRNPWDLDKIPGGSSGGSGAAVAAGASVASLGTDTAGSIRIPSSACGIVGLKPTHGRVSKVGCYPLAWSLDHIGPMTKTVKDAAGLLEVIAGFDHQDPTCVNVPVDNYEKQLTGNIKDLVIGINEEYFFNNVDADVEKAVRASIQSLVDSGAKVEVVRIPSLQYAEWAELVTSLSEAAAIHHSDLQKRPQDFGDDIRLLFELGELPSAVDYLQAQQVRRQIKQEFTEIFNKVDVLISPTLPIVASTIGDDFAELNGQKVDL…	1.1049805	-2.1101685	1.4383497	0.2953915	0.86687064	1.1429582	-1.1429582	low
G436T	LHLKSVEELAPLLASKSLSPVELTKAILDFAEESQPKINSYMAFYREEALARAKEVEQEILQGHYKGMYHGIPMALKDNLYFKDKITTMSSKIHKDFVSDYDATVVEKLRDAGVIFTGKLSMHEYAWGITNNNPHYGPVRNPWDLDKIPGGSSGGSGAAVAAGASVASLGTDTAGSIRIPSSACGIVGLKPTHGRVSKYGCYPLAWSLDHIGPMTKTVKDAAGLLEVIAGFDHQDPTCVNVPVDNYEKQLTGNIKDLVIGINEEYFFNNVDADVEKAVRASIQSLVDSGAKVEVVRIPSLQYAEWAELVTSLSEAAAIHHSDLQKRPQDFGDDIRLLFELGELPSAVDYLQAQQVRRQIKQEFTEIFNKVDVLISPTLPIVASTIGDDFAELNGQKVDL…	-6.0598145	-9.047424	-1.1158963	-2.2577424	-1.6868193	1.1418461	-1.1418461	low
S90G	LHLKSVEELAPLLASKSLSPVELTKAILDFAEESQPKINSYMAFYREEALARAKEVEQEILQGHYKGMYHGIPMALKDNLYFKDKITTMGSKIHKDFVSDYDATVVEKLRDAGVIFTGKLSMHEYAWGITNNNPHYGPVRNPWDLDKIPGGSSGGSGAAVAAGASVASLGTDTAGSIRIPSSACGIVGLKPTHGRVSKYGCYPLAWSLDHIGPMTKTVKDAAGLLEVIAGFDHQDPTCVNVPVDNYEKQLTGNIKDLVIGINEEYFFNNVDADVEKAVRASIQSLVDSGAKVEVVRIPSLQYAEWAELVTSLSEAAAIHHSDLQKRPQDFGDDIRLLFELGELPSAVDYLQAQQVRRQIKQEFTEIFNKVDVLISPTLPIVASTIGDDFAELNGQKVDL…	-1.1650391	-4.3049316	0.62908876	-0.5123521	0.058368325	1.1414409	-1.1414409	low
L208I	LHLKSVEELAPLLASKSLSPVELTKAILDFAEESQPKINSYMAFYREEALARAKEVEQEILQGHYKGMYHGIPMALKDNLYFKDKITTMSSKIHKDFVSDYDATVVEKLRDAGVIFTGKLSMHEYAWGITNNNPHYGPVRNPWDLDKIPGGSSGGSGAAVAAGASVASLGTDTAGSIRIPSSACGIVGLKPTHGRVSKYGCYPLAWSIDHIGPMTKTVKDAAGLLEVIAGFDHQDPTCVNVPVDNYEKQLTGNIKDLVIGINEEYFFNNVDADVEKAVRASIQSLVDSGAKVEVVRIPSLQYAEWAELVTSLSEAAAIHHSDLQKRPQDFGDDIRLLFELGELPSAVDYLQAQQVRRQIKQEFTEIFNKVDVLISPTLPIVASTIGDDFAELNGQKVDL…	-0.10015869	-3.2700195	1.0087181	-0.13147108	0.43862352	1.1401892	-1.1401892	low
G230S	LHLKSVEELAPLLASKSLSPVELTKAILDFAEESQPKINSYMAFYREEALARAKEVEQEILQGHYKGMYHGIPMALKDNLYFKDKITTMSSKIHKDFVSDYDATVVEKLRDAGVIFTGKLSMHEYAWGITNNNPHYGPVRNPWDLDKIPGGSSGGSGAAVAAGASVASLGTDTAGSIRIPSSACGIVGLKPTHGRVSKYGCYPLAWSLDHIGPMTKTVKDAAGLLEVIASFDHQDPTCVNVPVDNYEKQLTGNIKDLVIGINEEYFFNNVDADVEKAVRASIQSLVDSGAKVEVVRIPSLQYAEWAELVTSLSEAAAIHHSDLQKRPQDFGDDIRLLFELGELPSAVDYLQAQQVRRQIKQEFTEIFNKVDVLISPTLPIVASTIGDDFAELNGQKVDL…	-3.2701416	-6.338806	-0.12137929	-1.2608835	-0.69113135	1.1395042	-1.1395042	low
S284W	LHLKSVEELAPLLASKSLSPVELTKAILDFAEESQPKINSYMAFYREEALARAKEVEQEILQGHYKGMYHGIPMALKDNLYFKDKITTMSSKIHKDFVSDYDATVVEKLRDAGVIFTGKLSMHEYAWGITNNNPHYGPVRNPWDLDKIPGGSSGGSGAAVAAGASVASLGTDTAGSIRIPSSACGIVGLKPTHGRVSKYGCYPLAWSLDHIGPMTKTVKDAAGLLEVIAGFDHQDPTCVNVPVDNYEKQLTGNIKDLVIGINEEYFFNNVDADVEKAVRASIQWLVDSGAKVEVVRIPSLQYAEWAELVTSLSEAAAIHHSDLQKRPQDFGDDIRLLFELGELPSAVDYLQAQQVRRQIKQEFTEIFNKVDVLISPTLPIVASTIGDDFAELNGQKVDL…	-1.9760742	-5.083679	0.33995512	-0.7989563	-0.22950058	1.1389114	-1.1389114	low
S288F	LHLKSVEELAPLLASKSLSPVELTKAILDFAEESQPKINSYMAFYREEALARAKEVEQEILQGHYKGMYHGIPMALKDNLYFKDKITTMSSKIHKDFVSDYDATVVEKLRDAGVIFTGKLSMHEYAWGITNNNPHYGPVRNPWDLDKIPGGSSGGSGAAVAAGASVASLGTDTAGSIRIPSSACGIVGLKPTHGRVSKYGCYPLAWSLDHIGPMTKTVKDAAGLLEVIAGFDHQDPTCVNVPVDNYEKQLTGNIKDLVIGINEEYFFNNVDADVEKAVRASIQSLVDFGAKVEVVRIPSLQYAEWAELVTSLSEAAAIHHSDLQKRPQDFGDDIRLLFELGELPSAVDYLQAQQVRRQIKQEFTEIFNKVDVLISPTLPIVASTIGDDFAELNGQKVDL…	0.24090576	-2.9313354	1.1303074	-0.0068244236	0.56174153	1.1371318	-1.1371318	low
S153D	LHLKSVEELAPLLASKSLSPVELTKAILDFAEESQPKINSYMAFYREEALARAKEVEQEILQGHYKGMYHGIPMALKDNLYFKDKITTMSSKIHKDFVSDYDATVVEKLRDAGVIFTGKLSMHEYAWGITNNNPHYGPVRNPWDLDKIPGGSDGGSGAAVAAGASVASLGTDTAGSIRIPSSACGIVGLKPTHGRVSKYGCYPLAWSLDHIGPMTKTVKDAAGLLEVIAGFDHQDPTCVNVPVDNYEKQLTGNIKDLVIGINEEYFFNNVDADVEKAVRASIQSLVDSGAKVEVVRIPSLQYAEWAELVTSLSEAAAIHHSDLQKRPQDFGDDIRLLFELGELPSAVDYLQAQQVRRQIKQEFTEIFNKVDVLISPTLPIVASTIGDDFAELNGQKVDL…	0.62280273	-2.5600586	1.2664535	0.12981743	0.6981355	1.136636	-1.136636	low
S17V	LHLKSVEELAPLLASKVLSPVELTKAILDFAEESQPKINSYMAFYREEALARAKEVEQEILQGHYKGMYHGIPMALKDNLYFKDKITTMSSKIHKDFVSDYDATVVEKLRDAGVIFTGKLSMHEYAWGITNNNPHYGPVRNPWDLDKIPGGSSGGSGAAVAAGASVASLGTDTAGSIRIPSSACGIVGLKPTHGRVSKYGCYPLAWSLDHIGPMTKTVKDAAGLLEVIAGFDHQDPTCVNVPVDNYEKQLTGNIKDLVIGINEEYFFNNVDADVEKAVRASIQSLVDSGAKVEVVRIPSLQYAEWAELVTSLSEAAAIHHSDLQKRPQDFGDDIRLLFELGELPSAVDYLQAQQVRRQIKQEFTEIFNKVDVLISPTLPIVASTIGDDFAELNGQKVDL…	-0.11425781	-3.2739258	1.0036918	-0.1329087	0.43539155	1.1366005	-1.1366005	low
K369Q	LHLKSVEELAPLLASKSLSPVELTKAILDFAEESQPKINSYMAFYREEALARAKEVEQEILQGHYKGMYHGIPMALKDNLYFKDKITTMSSKIHKDFVSDYDATVVEKLRDAGVIFTGKLSMHEYAWGITNNNPHYGPVRNPWDLDKIPGGSSGGSGAAVAAGASVASLGTDTAGSIRIPSSACGIVGLKPTHGRVSKYGCYPLAWSLDHIGPMTKTVKDAAGLLEVIAGFDHQDPTCVNVPVDNYEKQLTGNIKDLVIGINEEYFFNNVDADVEKAVRASIQSLVDSGAKVEVVRIPSLQYAEWAELVTSLSEAAAIHHSDLQKRPQDFGDDIRLLFELGELPSAVDYLQAQQVRRQIKQEFTEIFNQVDVLISPTLPIVASTIGDDFAELNGQKVDL…	-0.9897461	-4.118347	0.69158065	-0.443683	0.12394883	1.1352637	-1.1352637	low
G436E	LHLKSVEELAPLLASKSLSPVELTKAILDFAEESQPKINSYMAFYREEALARAKEVEQEILQGHYKGMYHGIPMALKDNLYFKDKITTMSSKIHKDFVSDYDATVVEKLRDAGVIFTGKLSMHEYAWGITNNNPHYGPVRNPWDLDKIPGGSSGGSGAAVAAGASVASLGTDTAGSIRIPSSACGIVGLKPTHGRVSKYGCYPLAWSLDHIGPMTKTVKDAAGLLEVIAGFDHQDPTCVNVPVDNYEKQLTGNIKDLVIGINEEYFFNNVDADVEKAVRASIQSLVDSGAKVEVVRIPSLQYAEWAELVTSLSEAAAIHHSDLQKRPQDFGDDIRLLFELGELPSAVDYLQAQQVRRQIKQEFTEIFNKVDVLISPTLPIVASTIGDDFAELNGQKVDL…	-4.189087	-7.216736	-0.44898286	-1.58399	-1.0164864	1.1350071	-1.1350071	low
K276F	LHLKSVEELAPLLASKSLSPVELTKAILDFAEESQPKINSYMAFYREEALARAKEVEQEILQGHYKGMYHGIPMALKDNLYFKDKITTMSSKIHKDFVSDYDATVVEKLRDAGVIFTGKLSMHEYAWGITNNNPHYGPVRNPWDLDKIPGGSSGGSGAAVAAGASVASLGTDTAGSIRIPSSACGIVGLKPTHGRVSKYGCYPLAWSLDHIGPMTKTVKDAAGLLEVIAGFDHQDPTCVNVPVDNYEKQLTGNIKDLVIGINEEYFFNNVDADVEFAVRASIQSLVDSGAKVEVVRIPSLQYAEWAELVTSLSEAAAIHHSDLQKRPQDFGDDIRLLFELGELPSAVDYLQAQQVRRQIKQEFTEIFNKVDVLISPTLPIVASTIGDDFAELNGQKVDL…	-3.58667	-6.631958	-0.23422149	-1.3687729	-0.80149716	1.1345514	-1.1345514	low
V355D	LHLKSVEELAPLLASKSLSPVELTKAILDFAEESQPKINSYMAFYREEALARAKEVEQEILQGHYKGMYHGIPMALKDNLYFKDKITTMSSKIHKDFVSDYDATVVEKLRDAGVIFTGKLSMHEYAWGITNNNPHYGPVRNPWDLDKIPGGSSGGSGAAVAAGASVASLGTDTAGSIRIPSSACGIVGLKPTHGRVSKYGCYPLAWSLDHIGPMTKTVKDAAGLLEVIAGFDHQDPTCVNVPVDNYEKQLTGNIKDLVIGINEEYFFNNVDADVEKAVRASIQSLVDSGAKVEVVRIPSLQYAEWAELVTSLSEAAAIHHSDLQKRPQDFGDDIRLLFELGELPSAVDYLQAQQDRRQIKQEFTEIFNKVDVLISPTLPIVASTIGDDFAELNGQKVDL…	-5.47583	-8.45697	-0.9077062	-2.0404363	-1.4740713	1.13273	-1.13273	low
T192M	LHLKSVEELAPLLASKSLSPVELTKAILDFAEESQPKINSYMAFYREEALARAKEVEQEILQGHYKGMYHGIPMALKDNLYFKDKITTMSSKIHKDFVSDYDATVVEKLRDAGVIFTGKLSMHEYAWGITNNNPHYGPVRNPWDLDKIPGGSSGGSGAAVAAGASVASLGTDTAGSIRIPSSACGIVGLKPMHGRVSKYGCYPLAWSLDHIGPMTKTVKDAAGLLEVIAGFDHQDPTCVNVPVDNYEKQLTGNIKDLVIGINEEYFFNNVDADVEKAVRASIQSLVDSGAKVEVVRIPSLQYAEWAELVTSLSEAAAIHHSDLQKRPQDFGDDIRLLFELGELPSAVDYLQAQQVRRQIKQEFTEIFNKVDVLISPTLPIVASTIGDDFAELNGQKVDL…	-1.4492188	-4.555237	0.52777886	-0.60447246	-0.038346797	1.1322513	-1.1322513	low
I60N	LHLKSVEELAPLLASKSLSPVELTKAILDFAEESQPKINSYMAFYREEALARAKEVEQENLQGHYKGMYHGIPMALKDNLYFKDKITTMSSKIHKDFVSDYDATVVEKLRDAGVIFTGKLSMHEYAWGITNNNPHYGPVRNPWDLDKIPGGSSGGSGAAVAAGASVASLGTDTAGSIRIPSSACGIVGLKPTHGRVSKYGCYPLAWSLDHIGPMTKTVKDAAGLLEVIAGFDHQDPTCVNVPVDNYEKQLTGNIKDLVIGINEEYFFNNVDADVEKAVRASIQSLVDSGAKVEVVRIPSLQYAEWAELVTSLSEAAAIHHSDLQKRPQDFGDDIRLLFELGELPSAVDYLQAQQVRRQIKQEFTEIFNKVDVLISPTLPIVASTIGDDFAELNGQKVDL…	-1.842041	-4.9349976	0.3877379	-0.74423665	-0.17824937	1.1319746	-1.1319746	low
L208N	LHLKSVEELAPLLASKSLSPVELTKAILDFAEESQPKINSYMAFYREEALARAKEVEQEILQGHYKGMYHGIPMALKDNLYFKDKITTMSSKIHKDFVSDYDATVVEKLRDAGVIFTGKLSMHEYAWGITNNNPHYGPVRNPWDLDKIPGGSSGGSGAAVAAGASVASLGTDTAGSIRIPSSACGIVGLKPTHGRVSKYGCYPLAWSNDHIGPMTKTVKDAAGLLEVIAGFDHQDPTCVNVPVDNYEKQLTGNIKDLVIGINEEYFFNNVDADVEKAVRASIQSLVDSGAKVEVVRIPSLQYAEWAELVTSLSEAAAIHHSDLQKRPQDFGDDIRLLFELGELPSAVDYLQAQQVRRQIKQEFTEIFNKVDVLISPTLPIVASTIGDDFAELNGQKVDL…	-0.8041992	-3.9295044	0.75772804	-0.37418276	0.19177264	1.1319108	-1.1319108	low
W305I	LHLKSVEELAPLLASKSLSPVELTKAILDFAEESQPKINSYMAFYREEALARAKEVEQEILQGHYKGMYHGIPMALKDNLYFKDKITTMSSKIHKDFVSDYDATVVEKLRDAGVIFTGKLSMHEYAWGITNNNPHYGPVRNPWDLDKIPGGSSGGSGAAVAAGASVASLGTDTAGSIRIPSSACGIVGLKPTHGRVSKYGCYPLAWSLDHIGPMTKTVKDAAGLLEVIAGFDHQDPTCVNVPVDNYEKQLTGNIKDLVIGINEEYFFNNVDADVEKAVRASIQSLVDSGAKVEVVRIPSLQYAEIAELVTSLSEAAAIHHSDLQKRPQDFGDDIRLLFELGELPSAVDYLQAQQVRRQIKQEFTEIFNKVDVLISPTLPIVASTIGDDFAELNGQKVDL…	-0.30078125	-3.4401855	0.9371963	-0.19409767	0.3715493	1.131294	-1.131294	low
Y302V	LHLKSVEELAPLLASKSLSPVELTKAILDFAEESQPKINSYMAFYREEALARAKEVEQEILQGHYKGMYHGIPMALKDNLYFKDKITTMSSKIHKDFVSDYDATVVEKLRDAGVIFTGKLSMHEYAWGITNNNPHYGPVRNPWDLDKIPGGSSGGSGAAVAAGASVASLGTDTAGSIRIPSSACGIVGLKPTHGRVSKYGCYPLAWSLDHIGPMTKTVKDAAGLLEVIAGFDHQDPTCVNVPVDNYEKQLTGNIKDLVIGINEEYFFNNVDADVEKAVRASIQSLVDSGAKVEVVRIPSLQVAEWAELVTSLSEAAAIHHSDLQKRPQDFGDDIRLLFELGELPSAVDYLQAQQVRRQIKQEFTEIFNKVDVLISPTLPIVASTIGDDFAELNGQKVDL…	0.42749023	-2.7331543	1.1968248	0.06611263	0.6314687	1.1307122	-1.1307122	low
Y265L	LHLKSVEELAPLLASKSLSPVELTKAILDFAEESQPKINSYMAFYREEALARAKEVEQEILQGHYKGMYHGIPMALKDNLYFKDKITTMSSKIHKDFVSDYDATVVEKLRDAGVIFTGKLSMHEYAWGITNNNPHYGPVRNPWDLDKIPGGSSGGSGAAVAAGASVASLGTDTAGSIRIPSSACGIVGLKPTHGRVSKYGCYPLAWSLDHIGPMTKTVKDAAGLLEVIAGFDHQDPTCVNVPVDNYEKQLTGNIKDLVIGINEELFFNNVDADVEKAVRASIQSLVDSGAKVEVVRIPSLQYAEWAELVTSLSEAAAIHHSDLQKRPQDFGDDIRLLFELGELPSAVDYLQAQQVRRQIKQEFTEIFNKVDVLISPTLPIVASTIGDDFAELNGQKVDL…	1.6673584	-1.5317993	1.6388372	0.50825	1.0735435	1.1305872	-1.1305872	low
S311I	LHLKSVEELAPLLASKSLSPVELTKAILDFAEESQPKINSYMAFYREEALARAKEVEQEILQGHYKGMYHGIPMALKDNLYFKDKITTMSSKIHKDFVSDYDATVVEKLRDAGVIFTGKLSMHEYAWGITNNNPHYGPVRNPWDLDKIPGGSSGGSGAAVAAGASVASLGTDTAGSIRIPSSACGIVGLKPTHGRVSKYGCYPLAWSLDHIGPMTKTVKDAAGLLEVIAGFDHQDPTCVNVPVDNYEKQLTGNIKDLVIGINEEYFFNNVDADVEKAVRASIQSLVDSGAKVEVVRIPSLQYAEWAELVTILSEAAAIHHSDLQKRPQDFGDDIRLLFELGELPSAVDYLQAQQVRRQIKQEFTEIFNKVDVLISPTLPIVASTIGDDFAELNGQKVDL…	0.3295288	-2.8275757	1.1619015	0.031362515	0.596632	1.130539	-1.130539	low
Y349Q	LHLKSVEELAPLLASKSLSPVELTKAILDFAEESQPKINSYMAFYREEALARAKEVEQEILQGHYKGMYHGIPMALKDNLYFKDKITTMSSKIHKDFVSDYDATVVEKLRDAGVIFTGKLSMHEYAWGITNNNPHYGPVRNPWDLDKIPGGSSGGSGAAVAAGASVASLGTDTAGSIRIPSSACGIVGLKPTHGRVSKYGCYPLAWSLDHIGPMTKTVKDAAGLLEVIAGFDHQDPTCVNVPVDNYEKQLTGNIKDLVIGINEEYFFNNVDADVEKAVRASIQSLVDSGAKVEVVRIPSLQYAEWAELVTSLSEAAAIHHSDLQKRPQDFGDDIRLLFELGELPSAVDQLQAQQVRRQIKQEFTEIFNKVDVLISPTLPIVASTIGDDFAELNGQKVDL…	0.6791992	-2.487671	1.2865589	0.15645844	0.7215086	1.1301005	-1.1301005	low
[truncated: 7,773 more rows]
